# Supplementary material for: Designing efficient genetic code expansion in Bacillus subtilis to gain biological insights
Source: Nat Commun. 2021 Sep 14;12:5429. doi: 10.1038/s41467-021-25691-4 (PMC8440579; doi:10.1038/s41467-021-25691-4)
Supplement: Supplementary file 6 — Source Data [file 41467_2021_25691_MOESM6_ESM.zip]

Archive with 3 entries (3 files):
- B. sub nsAA strain construction.xlsx
- Selected construct sequences.gb
- Source data.xlsx
