# Supplementary material for: Designing efficient genetic code expansion in Bacillus subtilis to gain biological insights
Source: Nat Commun. 2021 Sep 14;12:5429. doi: 10.1038/s41467-021-25691-4 (PMC8440579; doi:10.1038/s41467-021-25691-4)
Supplement: Supplementary file 6 — Source Data [file 41467_2021_25691_MOESM6_ESM.zip › Selected construct sequences.gb]

LOCUS       bDS174_LacA_up,_cat,_pVeg,_BipARS_,pSer,_tyrRS_tRNA,_LacA_down.        4074 bp    DNA     linear   UNA 19-OCT-2020
DEFINITION  .
ACCESSION   urn.local...1y-cjqhol8
VERSION     urn.local...1y-cjqhol8
KEYWORDS    .
SOURCE      Bacillus subtilis subsp. subtilis str. 168
  ORGANISM  Bacillus subtilis subsp. subtilis str. 168
            Bacteria; Firmicutes; Bacillales; Bacillaceae; Bacillus.
FEATURES             Location/Qualifiers
     source          complement(<1..>4074)
                     /organism="Bacillus subtilis subsp. subtilis str. 168"
                     /mol_type="genomic DNA"
                     /strain=168
                     /db_xref="taxon:224308"
                     /label="source Bacillus subtilis subsp. subtilis str. 168"
     gene            <1..>766
                     /gene="ganA"
                     /locus_tag="BSU34130"
                     /label="ganA gene"
     misc_feature    1..766
                     /created_by="dstork"
                     /modified_by="dstork"
                     /label="LacA up"
     source          complement(<1..>766)
                     /organism="Bacillus subtilis subsp. subtilis str. 168"
                     /mol_type="genomic DNA"
                     /strain=168
                     /db_xref="taxon:224308"
                     /label="source Bacillus subtilis subsp. subtilis str. 168"
     misc_feature    767..1905
                     /created_by="dstork"
                     /modified_by="dstork"
                     /label="Fragment 2"
     CDS             complement(915..1562)
                     /created_by="User"
                     /label="cat"
     misc_feature    1906..2160
                     /created_by="User"
                     /modified_by="User"
                     /label="Pveg"
                     /note="Geneious type: promoter prokaryotic"
     misc_feature    1906..2160
                     /created_by="dstork"
                     /modified_by="dstork"
                     /label="Fragment 3"
     protein_bind    2143..2160
                     /Source="referenceToDocument: urn:local:.:21-cjqhol8"
                     /modified_by="User"
                     /label="Optimal RBS"
     misc_feature    2161..>3078
                     /created_by="dstork"
                     /label="Fragment 4"
     misc_feature    2161..>3078
                     /created_by="dstork"
                     /modified_by="dstork"
                     /label="BipARS Q155E"
     source          complement(<2161..>3078)
                     /organism="Bacillus subtilis subsp. subtilis str. 168"
                     /mol_type="genomic DNA"
                     /strain=168
                     /db_xref="taxon:224308"
                     /label="source Bacillus subtilis subsp. subtilis str. 168"
     misc_feature    3081
                     /Original_Bases
                     /label
                     /note="Geneious type: Editing History Insertion"
     terminator      3082..3106
                     /ApEinfo_revcolor="#ffef86"
                     /ApEinfo_fwdcolor="#ffef86"
                     /label="glnS Terminator"
     source          complement(<3082..>3159)
                     /organism="Bacillus subtilis subsp. subtilis str. 168"
                     /mol_type="genomic DNA"
                     /strain=168
                     /db_xref="taxon:224308"
                     /label="source Bacillus subtilis subsp. subtilis str. 168"
     source          complement(<3082..>3106)
                     /organism="Bacillus subtilis subsp. subtilis str. 168"
                     /mol_type="genomic DNA"
                     /strain=168
                     /db_xref="taxon:224308"
                     /label="source Bacillus subtilis subsp. subtilis str. 168"
     source          <3107..>3156
                     /organism="Bacillus subtilis subsp. subtilis str. 168"
                     /mol_type="genomic DNA"
                     /strain=168
                     /db_xref="taxon:224308"
                     /label="source Bacillus subtilis subsp. subtilis str. 168"
     source          <3157..>3159
                     /organism="synthetic DNA construct"
                     /mol_type="other DNA"
                     /label="source synthetic DNA construct"
     Primer          3160..3296
                     /created_by="dstork"
                     /label="Fragment 5"
     misc_feature    3160..3296
                     /created_by="dstork"
                     /modified_by="dstork"
                     /label="pSer"
     tRNA            3297..3373
                     /ApEinfo_revcolor="#75c6a9"
                     /ApEinfo_fwdcolor="#75c6a9"
                     /label="optimized tRNA"
     Primer          3297..3414
                     /created_by="dstork"
                     /label="Fragment 6"
     source          complement(<3297..>3373)
                     /organism="Bacillus subtilis subsp. subtilis str. 168"
                     /mol_type="genomic DNA"
                     /strain=168
                     /db_xref="taxon:224308"
                     /label="source Bacillus subtilis subsp. subtilis str. 168"
     Primer          3331..3333
                     /created_by="dstork"
                     /label="anticodon"
     terminator      3374..3414
                     /ApEinfo_revcolor="#75c6a9"
                     /ApEinfo_fwdcolor="#75c6a9"
                     /label="proK terminator"
     gene            <3415..3417
                     /gene="ganA"
                     /locus_tag="BSU34130"
                     /label="ganA gene"
     misc_feature    3415..4074
                     /created_by="dstork"
                     /modified_by="dstork"
                     /label="LacA down"
     source          complement(<3415..>4074)
                     /organism="Bacillus subtilis subsp. subtilis str. 168"
                     /mol_type="genomic DNA"
                     /strain=168
                     /db_xref="taxon:224308"
                     /label="source Bacillus subtilis subsp. subtilis str. 168"
ORIGIN      
        1 aggcgcaagc tttaatcccg gcaacagctt aatcagtaca tccatcattc cgaagcatcc
       61 gacattcgat cattacaagg aattatttgc gggcaaggaa agccttcaat atgtgcagtg
      121 gtatgtcaac tctatgaaga tcagcctgtt tacaatggca gggtctttgc tctgtgtgac
      181 gtttacggcc tatgcgtttt cgcgctttcg gtttaaaggg aggaaatacg ctttaacgct
      241 ctttttattg ctgcagatga ttcctcagtt ttcagcttta attgccttgt ttgtgctggc
      301 gcaaatcttg ggaatgatca atagccactg gctgctaatc ttgctttata tcggcggcct
      361 gatcccgatg aatacgtatt tgatgaaagg gtacatggat tccattccga tggatttaga
      421 cgaaagcgcc aagattgacg gagccagcag caccagaatc ttcttccaga tcattctgcc
      481 attatcaaaa ccgatggcgg cagtcgtggc catgaacggc tttaccggtc cgctcggaga
      541 ttttgtgctg tcctcaacca tattgagaac gcctgaatca tatacattgc ccgtcggtct
      601 attcaattta gtgaatgatg tcatgggggc cagctatacg acatttgcgg ccggagccct
      661 gcttatcagc ataccggttg ccgtcatctt tattatgctg caaaagaatt ttgtgtccgg
      721 attaaccgca ggcggaacga agggctaaga gaacaaggag gagaatcagg gagcactggt
      781 caactaccgt tcgtatagca tacattatac gaagttatgg agctgtaata taaaaacctt
      841 cttcaactaa cggggcaggt tagtgacatt agaaaaccga ctgtaaaaag tacagtcggc
      901 attatctcat attataaaag ccagtcatta ggcctatctg acaattcctg aatagagttc
      961 ataaacaatc ctgcatgata accatcacaa acagaatgat gtacctgtaa agatagcggt
     1021 aaatatattg aattaccttt attaatgaat tttcctgctg taataatggg tagaaggtaa
     1081 ttactattat tattgatatt taagttaaac ccagtaaatg aagtccatgg aataatagaa
     1141 agagaaaaag cattttcagg tataggtgtt ttgggaaaca atttccccga accattatat
     1201 ttctctacat cagaaaggta taaatcataa aactctttga agtcattctt tacaggagtc
     1261 caaataccag agaatgtttt agatacacca tcaaaaattg tataaagtgg ctctaactta
     1321 tcccaataac ctaactctcc gtcgctattg taaccagttc taaaagctgt atttgagttt
     1381 atcacccttg tcactaagaa aataaatgca gggtaaaatt tatatccttc ttgttttatg
     1441 tttcggtata aaacactaat atcaatttct gtggttatac taaaagtcgt ttgttggttc
     1501 aaataatgat taaatatctc ttttctcttc caattgtcta aatcaatttt attaaagttc
     1561 atttgatatg cctcctaaat ttttatctaa agtgaattta ggaggcttac ttgtctgctt
     1621 tcttcattag aatcaatcct tttttaaaag tcaatattac tgtaacataa atatatattt
     1681 taaaaatatc ccactttatc caattttcgt ttgttgaact aatgggtgct ttagttgaag
     1741 aataaaagac cacattaaaa aatgtggtct tttgtgtttt tttaaaggat ttgagcgtag
     1801 cgaaaaatcc ttttctttct tatcttgata ataagggtaa ctattgccgt atgataactt
     1861 cgtatagcat acattatacg aacggtactg agcgagggag cagaaggagt tctgagaatt
     1921 ggtatgcctt ataagtccaa ttaacagttg aaaacctgca taggagagct atgcgggttt
     1981 tttattttac ataatgatac ataatttacc gaaacttgcg gaacataatt gaggaatcat
     2041 agaattttgt caaaataatt ttattgacaa cgtcttatta acgttgatat aatttaaatt
     2101 ttatttgaca aaaatgggct cgtgttgtac aataaatgta gtgcgtaagg aggaactcat
     2161 atggatgaat ttgagatgat aaaacgtaac acgtcagaga taatctcaga ggaagaactc
     2221 cgtgaagtgc ttaaaaagga tgagaaaagt gcacatatcg gatttgagcc atctgggaaa
     2281 atacaccttg gacactattt gcaaattaag aagatgatag acctccaaaa cgcaggcttt
     2341 gacataatta tccacctggc tgatttgcac gcatatctga accaaaaagg cgaattagac
     2401 gagattcgga aaattggcga ttataacaag aaggtattcg aggcgatggg attgaaggct
     2461 aagtatgtct atgggtctga gtggatgctc gataaagact atacactcaa tgtttatcgt
     2521 ctcgctctca agactacgtt aaaacgtgca cgtcgcagta tggaattgat cgctcgcgag
     2581 gatgaaaatc caaaggtagc agaagtaatc taccctatta tggaggttaa tgggatccac
     2641 tacaagggag tcgatgtagc agtgggcgga atggaacagc ggaaaataca tatgttggca
     2701 agagaacttc tgccgaaaaa agtagtctgc attcacaatc ctgtgttgac tgggttagat
     2761 ggtgagggca aaatgtcttc cagcaagggg aactttattg cggtggacga tagccctgag
     2821 gagattcgcg caaaaatcaa aaaagcatac tgtccggctg gtgtggtgga agggaatcct
     2881 atcatggaaa tcgcaaaata ctttctggaa tatcctttga ccatcaaacg cccggaaaag
     2941 tttggtggcg atctgactgt gaattcctat gaggagctgg agagcctctt taagaacaaa
     3001 gagctgcacc cgatggattt aaagaatgca gtcgccgagg aactgataaa gattttagaa
     3061 cctatccgca aacgcctcta aaaaacgccg cgttcagcgg cgtttttgtt cataacatac
     3121 gaacgatatg atttacttat tattttactg attccggaat aaattatgga aaggcgtgcc
     3181 tgacaaggtg cgcctttttg cttatgtaaa cacggcattt tcataaaaac aaaaaaagtt
     3241 tttaaaaatg cttgaccaca cgagaacata cgtgatatag ttagtcttgt cgatacccgg
     3301 cggtagttca gcagggcaga acggcggact ctaaatccgc atggcagggg ttcaaatccc
     3361 ctccgccgga ccaaattcga aaagcctgct caacgagcag gcttttttgc atgctaggct
     3421 gatgctccgc tcgatatggg cggattcttt tttctataga atgaaaacgc ttgctaagtc
     3481 ttggggggat gaaatcatga aaagcaaagt gaaaatgttc tttgcggctg ccatcgtgtg
     3541 gagtgcatgt agttcaacag gatatgccgc tgccattgag aaggagaagc acgtgtcaga
     3601 gcttcgggca gaggatcttt ttgttaaaaa agtagagggg atgaacaagg attttatcaa
     3661 aggggcagat gtatccagcg ttattgcttt ggaaaacagc ggtgtcacct tttacaatac
     3721 aaacggaaaa cgccaggata tctttacaac tttaaaacag gctggggtca actatgttcg
     3781 cgtccgcatc tggaatcacc cgtatgattc aaatggcaac gggtatggcg ggggaaacaa
     3841 tgatgttcaa aaagccatcg aaatcggaaa aagagcgaca gcgaacggaa tgaaggtgct
     3901 ggccgacttt cactactctg atttctgggc cgatccagcg aaacaaaagg tgcccaaagc
     3961 ctgggcgaat ctcagctttg aagcaaaaaa agcaaagctc tatgagtata cgaaacaaag
     4021 cctgcaaaag atgatcaagg aaggcgttga catcggcatg gttcaggtcg gaaa
//
LOCUS       bDS175_LacA_up,_cat,_pVeg,_BpaRS_,pSer,_tyrRS_tRNA,_LacA_down.        4074 bp    DNA     linear   UNA 19-OCT-2020
DEFINITION  .
ACCESSION   urn.local...1j-cjqhnl4
VERSION     urn.local...1j-cjqhnl4
KEYWORDS    .
SOURCE      Bacillus subtilis subsp. subtilis str. 168
  ORGANISM  Bacillus subtilis subsp. subtilis str. 168
            Bacteria; Firmicutes; Bacillales; Bacillaceae; Bacillus.
FEATURES             Location/Qualifiers
     source          complement(<1..>4074)
                     /organism="Bacillus subtilis subsp. subtilis str. 168"
                     /mol_type="genomic DNA"
                     /strain=168
                     /db_xref="taxon:224308"
                     /label="source Bacillus subtilis subsp. subtilis str. 168"
     gene            <1..>766
                     /gene="ganA"
                     /locus_tag="BSU34130"
                     /label="ganA gene"
     misc_feature    1..766
                     /created_by="dstork"
                     /modified_by="dstork"
                     /label="LacA up"
     source          complement(<1..>766)
                     /organism="Bacillus subtilis subsp. subtilis str. 168"
                     /mol_type="genomic DNA"
                     /strain=168
                     /db_xref="taxon:224308"
                     /label="source Bacillus subtilis subsp. subtilis str. 168"
     misc_feature    767..1905
                     /created_by="dstork"
                     /modified_by="dstork"
                     /label="Fragment 2"
     CDS             complement(915..1562)
                     /created_by="User"
                     /label="cat"
     misc_feature    1906..2160
                     /created_by="User"
                     /modified_by="User"
                     /label="Pveg"
                     /note="Geneious type: promoter prokaryotic"
     misc_feature    1906..2160
                     /created_by="dstork"
                     /modified_by="dstork"
                     /label="Fragment 3"
     protein_bind    2143..2160
                     /Source="referenceToDocument: urn:local:.:1o-cjqhnl4"
                     /modified_by="User"
                     /label="Optimal RBS"
     misc_feature    2161..3078
                     /created_by="dstork"
                     /label="bpARS codon optimized gblock"
     source          complement(<2161..>3078)
                     /organism="Bacillus subtilis subsp. subtilis str. 168"
                     /mol_type="genomic DNA"
                     /strain=168
                     /db_xref="taxon:224308"
                     /label="source Bacillus subtilis subsp. subtilis str. 168"
     source          complement(<2161..>2210)
                     /organism="Bacillus subtilis subsp. subtilis str. 168"
                     /mol_type="genomic DNA"
                     /strain=168
                     /db_xref="taxon:224308"
                     /label="source Bacillus subtilis subsp. subtilis str. 168"
     misc_feature    2166..3079
                     /Original_Bases="CGAATTTGAAATGATAAAGCGCAATACATCTGAAATAATCT
                     CCGAAGAAGAGTTGCGGGAGGTTCTGAAGAAAGATGAGAAGTCAGCCGCTATAGGTTT
                     TGAGCCTTCTGGAAAGATTCACTTAGGTCACTATTTACAGATAAAGAAGATGATCGAC
                     CTCCAGAATGCTGGGTTTGACATCATAATCGTATTAGCGGACTTACATGCGTACTTAA
                     ATCAAAAGGGCGAGCTTGATGAGATCAGAAAAATCGGTGATTATAACAAGAAAGTATT
                     CGAAGCAATGGGACTCAAGGCAAAGTACCTTTACGGAAGTGAGGATCATCTCGATAAG
                     GATTACACCCTGAATGTCTATCGCTTAGCGCTGAAGACTACCCTGAAACGGGCCCGTC
                     GCTCAATGGAACTCATTGCTCGGGAGGACGAGAACCCAAAAGTCGCGGAAGTGATATA
                     TCCAATAATGCAGGTGAACGGAATCCACTACAGCGGTGTCGATGTTGCTGTCGGAGGG
                     ATGGAGCAGCGCAAAATACACATGTTAGCGAGAGAGTTGCTGCCAAAGAAAGTAGTCT
                     GTATTCACAATCCGGTATTAACAGGATTAGATGGGGAAGGGAAGATGAGCTCAAGCAA
                     GGGGAATTTTATTGCAGTGGACGACTCTCCTGAAGAGATAAGAGCTAAAATTAAGAAG
                     GCTTACTGTCCGGCTGGGGTGGTTGAAGGGAATCCTATCATGGAGATCGCTAAATACT
                     TCTTAGAATACCCTCTCACAATAAAGAGACCGGAAAAGTTCGGTGGGGATCTGACTGT
                     GAATTCTTACGAGGAGCTTGAATCCTTATTTAAGAACAAAGAGCTCCATCCTATGGAT
                     CTTAAGAATGCTGTTGCAGAGGAGCTCATTAAAATTTTGGAACCGATTAGAAAGAGAC
                     TTTA"
                     /label="CGAATTTGAAATGATAAAGCGCAATACATCTGAAATAATCTCCGAAGAAG
                     AGTTGCGGGAGGTTCTGAAGAAAGATGAGAAGTCAGCCGCTATAGGTTTTGAGCCTTC
                     TGGAAAGATTCACTTAGGTCACTATTTACAGATAAAGAAGATGATCGACCTCCAGAAT
                     GCTGGGTTTGACATCATAATCGTATTAGCGGACTTACATGCGTACTTAAATCAAAAGG
                     GCGAGCTTGATGAGATCAGAAAAATCGGTGATTATAACAAGAAAGTATTCGAAGCAAT
                     GGGACTCAAGGCAAAGTACCTTTACGGAAGTGAGGATCATCTCGATAAGGATTACACC
                     CTGAATGTCTATCGCTTAGCGCTGAAGACTACCCTGAAACGGGCCCGTCGCTCAATGG
                     AACTCATTGCTCGGGAGGACGAGAACCCAAAAGTCGCGGAAGTGATATATCCAATAAT
                     GCAGGTGAACGGAATCCACTACAGCGGTGTCGATGTTGCTGTCGGAGGGATGGAGCAG
                     CGCAAAATACACATGTTAGCGAGAGAGTTGCTGCCAAAGAAAGTAGTCTGTATTCACA
                     ATCCGGTATTAACAGGATTAGATGGGGAAGGGAAGATGAGCTCAAGCAAGGGGAATTT
                     TATTGCAGTGGACGACTCTCCTGAAGAGATAAGAGCTAAAATTAAGAAGGCTTACTGT
                     CCGGCTGGGGTGGTTGAAGGGAATCCTATCATGGAGATCGCTAAATACTTCTTAGAAT
                     ACCCTCTCACAATAAAGAGACCGGAAAAGTTCGGTGGGGATCTGACTGTGAATTCTTA
                     CGAGGAGCTTGAATCCTTATTTAAGAACAAAGAGCTCCATCCTATGGATCTTAAGAAT
                     GCTGTTGCAGAGGAGCTCATTAAAATTTTGGAACCGATTAGAAAGAGACTTTA"
                     /note="Geneious type: Editing History Replacement"
     misc_feature    3081
                     /Original_Bases
                     /label
                     /note="Geneious type: Editing History Insertion"
     terminator      3082..3106
                     /ApEinfo_revcolor="#ffef86"
                     /ApEinfo_fwdcolor="#ffef86"
                     /label="glnS Terminator"
     misc_feature    <3082..3159
                     /created_by="dstork"
                     /label="Part of construct"
     source          complement(<3082..>3159)
                     /organism="Bacillus subtilis subsp. subtilis str. 168"
                     /mol_type="genomic DNA"
                     /strain=168
                     /db_xref="taxon:224308"
                     /label="source Bacillus subtilis subsp. subtilis str. 168"
     source          complement(<3082..>3106)
                     /organism="Bacillus subtilis subsp. subtilis str. 168"
                     /mol_type="genomic DNA"
                     /strain=168
                     /db_xref="taxon:224308"
                     /label="source Bacillus subtilis subsp. subtilis str. 168"
     source          <3107..>3156
                     /organism="Bacillus subtilis subsp. subtilis str. 168"
                     /mol_type="genomic DNA"
                     /strain=168
                     /db_xref="taxon:224308"
                     /label="source Bacillus subtilis subsp. subtilis str. 168"
     source          <3157..>3159
                     /organism="synthetic DNA construct"
                     /mol_type="other DNA"
                     /label="source synthetic DNA construct"
     Primer          3160..3296
                     /created_by="dstork"
                     /label="Fragment 5"
     misc_feature    3160..3296
                     /created_by="dstork"
                     /modified_by="dstork"
                     /label="pSer"
     tRNA            3297..3373
                     /ApEinfo_revcolor="#75c6a9"
                     /ApEinfo_fwdcolor="#75c6a9"
                     /label="optimized tRNA"
     Primer          3297..3414
                     /created_by="dstork"
                     /label="Fragment 6"
     source          complement(<3297..>3373)
                     /organism="Bacillus subtilis subsp. subtilis str. 168"
                     /mol_type="genomic DNA"
                     /strain=168
                     /db_xref="taxon:224308"
                     /label="source Bacillus subtilis subsp. subtilis str. 168"
     Primer          3331..3333
                     /created_by="dstork"
                     /label="anticodon"
     terminator      3374..3414
                     /ApEinfo_revcolor="#75c6a9"
                     /ApEinfo_fwdcolor="#75c6a9"
                     /label="proK terminator"
     gene            <3415..3417
                     /gene="ganA"
                     /locus_tag="BSU34130"
                     /label="ganA gene"
     misc_feature    3415..4074
                     /created_by="dstork"
                     /modified_by="dstork"
                     /label="LacA down"
     source          complement(<3415..>4074)
                     /organism="Bacillus subtilis subsp. subtilis str. 168"
                     /mol_type="genomic DNA"
                     /strain=168
                     /db_xref="taxon:224308"
                     /label="source Bacillus subtilis subsp. subtilis str. 168"
ORIGIN      
        1 aggcgcaagc tttaatcccg gcaacagctt aatcagtaca tccatcattc cgaagcatcc
       61 gacattcgat cattacaagg aattatttgc gggcaaggaa agccttcaat atgtgcagtg
      121 gtatgtcaac tctatgaaga tcagcctgtt tacaatggca gggtctttgc tctgtgtgac
      181 gtttacggcc tatgcgtttt cgcgctttcg gtttaaaggg aggaaatacg ctttaacgct
      241 ctttttattg ctgcagatga ttcctcagtt ttcagcttta attgccttgt ttgtgctggc
      301 gcaaatcttg ggaatgatca atagccactg gctgctaatc ttgctttata tcggcggcct
      361 gatcccgatg aatacgtatt tgatgaaagg gtacatggat tccattccga tggatttaga
      421 cgaaagcgcc aagattgacg gagccagcag caccagaatc ttcttccaga tcattctgcc
      481 attatcaaaa ccgatggcgg cagtcgtggc catgaacggc tttaccggtc cgctcggaga
      541 ttttgtgctg tcctcaacca tattgagaac gcctgaatca tatacattgc ccgtcggtct
      601 attcaattta gtgaatgatg tcatgggggc cagctatacg acatttgcgg ccggagccct
      661 gcttatcagc ataccggttg ccgtcatctt tattatgctg caaaagaatt ttgtgtccgg
      721 attaaccgca ggcggaacga agggctaaga gaacaaggag gagaatcagg gagcactggt
      781 caactaccgt tcgtatagca tacattatac gaagttatgg agctgtaata taaaaacctt
      841 cttcaactaa cggggcaggt tagtgacatt agaaaaccga ctgtaaaaag tacagtcggc
      901 attatctcat attataaaag ccagtcatta ggcctatctg acaattcctg aatagagttc
      961 ataaacaatc ctgcatgata accatcacaa acagaatgat gtacctgtaa agatagcggt
     1021 aaatatattg aattaccttt attaatgaat tttcctgctg taataatggg tagaaggtaa
     1081 ttactattat tattgatatt taagttaaac ccagtaaatg aagtccatgg aataatagaa
     1141 agagaaaaag cattttcagg tataggtgtt ttgggaaaca atttccccga accattatat
     1201 ttctctacat cagaaaggta taaatcataa aactctttga agtcattctt tacaggagtc
     1261 caaataccag agaatgtttt agatacacca tcaaaaattg tataaagtgg ctctaactta
     1321 tcccaataac ctaactctcc gtcgctattg taaccagttc taaaagctgt atttgagttt
     1381 atcacccttg tcactaagaa aataaatgca gggtaaaatt tatatccttc ttgttttatg
     1441 tttcggtata aaacactaat atcaatttct gtggttatac taaaagtcgt ttgttggttc
     1501 aaataatgat taaatatctc ttttctcttc caattgtcta aatcaatttt attaaagttc
     1561 atttgatatg cctcctaaat ttttatctaa agtgaattta ggaggcttac ttgtctgctt
     1621 tcttcattag aatcaatcct tttttaaaag tcaatattac tgtaacataa atatatattt
     1681 taaaaatatc ccactttatc caattttcgt ttgttgaact aatgggtgct ttagttgaag
     1741 aataaaagac cacattaaaa aatgtggtct tttgtgtttt tttaaaggat ttgagcgtag
     1801 cgaaaaatcc ttttctttct tatcttgata ataagggtaa ctattgccgt atgataactt
     1861 cgtatagcat acattatacg aacggtactg agcgagggag cagaaggagt tctgagaatt
     1921 ggtatgcctt ataagtccaa ttaacagttg aaaacctgca taggagagct atgcgggttt
     1981 tttattttac ataatgatac ataatttacc gaaacttgcg gaacataatt gaggaatcat
     2041 agaattttgt caaaataatt ttattgacaa cgtcttatta acgttgatat aatttaaatt
     2101 ttatttgaca aaaatgggct cgtgttgtac aataaatgta gtgcgtaagg aggaactcat
     2161 atggatgaat ttgagatgat aaaacgtaac acgtcagaga taatctcaga agaggaactc
     2221 cgggaggtat tgaaaaagga tgagaaaagc gccggaatag ggttcgaacc gagcggtaaa
     2281 atccatctgg gtcattacct ccaaataaag aaaatgatcg acctccaaaa cgcgggattc
     2341 gacattatta tactgttagc ggatttacac gcttatctta accaaaaggg tgaattggac
     2401 gagattcgta aaatagggga ctataataag aaggtgttcg aggcgatggg gcttaaagcg
     2461 aaatacttgt atggaagccc tttccaactg gataaagact acacattgaa tgtatacaga
     2521 ctcgcactca agactactct taaacgcgcc cggcgcagta tggagttgat tgcgagagag
     2581 gatgagaatc caaaagtcgc cgaagtaata tatccgatta tgcaggttaa tactagccat
     2641 tacctgggtg tcgatgttgc ggtgggcgga atggagcagc gcaagataca tatgttggct
     2701 agagaattat taccaaagaa agtggtgtgc atacataatc cagtgcttac ggggttggac
     2761 ggcgaaggga agatgtcatc ttcaaagggt aattttattg ccgtcgacga tagtcctgag
     2821 gaaatacggg ctaagattaa gaaggcttat tgtccggcag gtgtcgtgga aggcaatcct
     2881 attatggaaa ttgcgaagta ttttttagag taccctctga cgataaaacg cccggagaaa
     2941 tttggtggag atctcactgt aaatagctac gaggaattag aaagcctgtt caagaataag
     3001 gagttgcatc caatggatct gaagaacgca gttgccgaag aacttatcaa gattctggag
     3061 ccaatacgga agagacttta aaaaacgccg cgttcagcgg cgtttttgtt cataacatac
     3121 gaacgatatg atttacttat tattttactg attccggaat aaattatgga aaggcgtgcc
     3181 tgacaaggtg cgcctttttg cttatgtaaa cacggcattt tcataaaaac aaaaaaagtt
     3241 tttaaaaatg cttgaccaca cgagaacata cgtgatatag ttagtcttgt cgatacccgg
     3301 cggtagttca gcagggcaga acggcggact ctaaatccgc atggcagggg ttcaaatccc
     3361 ctccgccgga ccaaattcga aaagcctgct caacgagcag gcttttttgc atgctaggct
     3421 gatgctccgc tcgatatggg cggattcttt tttctataga atgaaaacgc ttgctaagtc
     3481 ttggggggat gaaatcatga aaagcaaagt gaaaatgttc tttgcggctg ccatcgtgtg
     3541 gagtgcatgt agttcaacag gatatgccgc tgccattgag aaggagaagc acgtgtcaga
     3601 gcttcgggca gaggatcttt ttgttaaaaa agtagagggg atgaacaagg attttatcaa
     3661 aggggcagat gtatccagcg ttattgcttt ggaaaacagc ggtgtcacct tttacaatac
     3721 aaacggaaaa cgccaggata tctttacaac tttaaaacag gctggggtca actatgttcg
     3781 cgtccgcatc tggaatcacc cgtatgattc aaatggcaac gggtatggcg ggggaaacaa
     3841 tgatgttcaa aaagccatcg aaatcggaaa aagagcgaca gcgaacggaa tgaaggtgct
     3901 ggccgacttt cactactctg atttctgggc cgatccagcg aaacaaaagg tgcccaaagc
     3961 ctgggcgaat ctcagctttg aagcaaaaaa agcaaagctc tatgagtata cgaaacaaag
     4021 cctgcaaaag atgatcaagg aaggcgttga catcggcatg gttcaggtcg gaaa
//
LOCUS       bDS176_LacA_up,_cat,_pVeg,_napARS_,pSer,_tyrRS_tRNA,_LacA_down._        4074 bp    DNA     linear   UNA 19-OCT-2020
DEFINITION  .
ACCESSION   urn.local...1k-cjqhnl4
VERSION     urn.local...1k-cjqhnl4
KEYWORDS    .
SOURCE      Bacillus subtilis subsp. subtilis str. 168
  ORGANISM  Bacillus subtilis subsp. subtilis str. 168
            Bacteria; Firmicutes; Bacillales; Bacillaceae; Bacillus.
FEATURES             Location/Qualifiers
     source          complement(<1..>4074)
                     /organism="Bacillus subtilis subsp. subtilis str. 168"
                     /mol_type="genomic DNA"
                     /strain=168
                     /db_xref="taxon:224308"
                     /label="source Bacillus subtilis subsp. subtilis str. 168"
     gene            <1..>766
                     /gene="ganA"
                     /locus_tag="BSU34130"
                     /label="ganA gene"
     misc_feature    1..766
                     /created_by="dstork"
                     /modified_by="dstork"
                     /label="LacA up"
     source          complement(<1..>766)
                     /organism="Bacillus subtilis subsp. subtilis str. 168"
                     /mol_type="genomic DNA"
                     /strain=168
                     /db_xref="taxon:224308"
                     /label="source Bacillus subtilis subsp. subtilis str. 168"
     misc_feature    767..1905
                     /created_by="dstork"
                     /modified_by="dstork"
                     /label="Fragment 2"
     CDS             complement(915..1562)
                     /created_by="User"
                     /label="cat"
     misc_feature    1906..2160
                     /created_by="User"
                     /modified_by="User"
                     /label="Pveg"
                     /note="Geneious type: promoter prokaryotic"
     misc_feature    1906..2160
                     /created_by="dstork"
                     /modified_by="dstork"
                     /label="Fragment 3"
     protein_bind    2143..2160
                     /Source="referenceToDocument: urn:local:.:1r-cjqhnl6"
                     /modified_by="User"
                     /label="Optimal RBS"
     Primer          2161..3159
                     /created_by="dstork"
                     /modified_by="dstork"
                     /label="Fragment 4"
     Primer          2161..3078
                     /created_by="dstork"
                     /label="NapARS codon optimized"
     source          complement(<2161..>3078)
                     /organism="Bacillus subtilis subsp. subtilis str. 168"
                     /mol_type="genomic DNA"
                     /strain=168
                     /db_xref="taxon:224308"
                     /label="source Bacillus subtilis subsp. subtilis str. 168"
     source          complement(<2161..>2210)
                     /organism="Bacillus subtilis subsp. subtilis str. 168"
                     /mol_type="genomic DNA"
                     /strain=168
                     /db_xref="taxon:224308"
                     /label="source Bacillus subtilis subsp. subtilis str. 168"
     source          complement(<3079..>3159)
                     /organism="Bacillus subtilis subsp. subtilis str. 168"
                     /mol_type="genomic DNA"
                     /strain=168
                     /db_xref="taxon:224308"
                     /label="source Bacillus subtilis subsp. subtilis str. 168"
     terminator      3082..3106
                     /ApEinfo_revcolor="#ffef86"
                     /ApEinfo_fwdcolor="#ffef86"
                     /label="glnS Terminator"
     source          complement(<3082..>3106)
                     /organism="Bacillus subtilis subsp. subtilis str. 168"
                     /mol_type="genomic DNA"
                     /strain=168
                     /db_xref="taxon:224308"
                     /label="source Bacillus subtilis subsp. subtilis str. 168"
     source          <3107..>3156
                     /organism="Bacillus subtilis subsp. subtilis str. 168"
                     /mol_type="genomic DNA"
                     /strain=168
                     /db_xref="taxon:224308"
                     /label="source Bacillus subtilis subsp. subtilis str. 168"
     source          <3157..>3159
                     /organism="synthetic DNA construct"
                     /mol_type="other DNA"
                     /label="source synthetic DNA construct"
     Primer          3160..3296
                     /created_by="dstork"
                     /label="Fragment 5"
     misc_feature    3160..3296
                     /created_by="dstork"
                     /modified_by="dstork"
                     /label="pSer"
     tRNA            3297..3373
                     /ApEinfo_revcolor="#75c6a9"
                     /ApEinfo_fwdcolor="#75c6a9"
                     /label="optimized tRNA"
     Primer          3297..3414
                     /created_by="dstork"
                     /label="Fragment 6"
     source          complement(<3297..>3373)
                     /organism="Bacillus subtilis subsp. subtilis str. 168"
                     /mol_type="genomic DNA"
                     /strain=168
                     /db_xref="taxon:224308"
                     /label="source Bacillus subtilis subsp. subtilis str. 168"
     Primer          3331..3333
                     /created_by="dstork"
                     /label="anticodon"
     terminator      3374..3414
                     /ApEinfo_revcolor="#75c6a9"
                     /ApEinfo_fwdcolor="#75c6a9"
                     /label="proK terminator"
     gene            <3415..3417
                     /gene="ganA"
                     /locus_tag="BSU34130"
                     /label="ganA gene"
     misc_feature    3415..4074
                     /created_by="dstork"
                     /modified_by="dstork"
                     /label="LacA down"
     source          complement(<3415..>4074)
                     /organism="Bacillus subtilis subsp. subtilis str. 168"
                     /mol_type="genomic DNA"
                     /strain=168
                     /db_xref="taxon:224308"
                     /label="source Bacillus subtilis subsp. subtilis str. 168"
ORIGIN      
        1 aggcgcaagc tttaatcccg gcaacagctt aatcagtaca tccatcattc cgaagcatcc
       61 gacattcgat cattacaagg aattatttgc gggcaaggaa agccttcaat atgtgcagtg
      121 gtatgtcaac tctatgaaga tcagcctgtt tacaatggca gggtctttgc tctgtgtgac
      181 gtttacggcc tatgcgtttt cgcgctttcg gtttaaaggg aggaaatacg ctttaacgct
      241 ctttttattg ctgcagatga ttcctcagtt ttcagcttta attgccttgt ttgtgctggc
      301 gcaaatcttg ggaatgatca atagccactg gctgctaatc ttgctttata tcggcggcct
      361 gatcccgatg aatacgtatt tgatgaaagg gtacatggat tccattccga tggatttaga
      421 cgaaagcgcc aagattgacg gagccagcag caccagaatc ttcttccaga tcattctgcc
      481 attatcaaaa ccgatggcgg cagtcgtggc catgaacggc tttaccggtc cgctcggaga
      541 ttttgtgctg tcctcaacca tattgagaac gcctgaatca tatacattgc ccgtcggtct
      601 attcaattta gtgaatgatg tcatgggggc cagctatacg acatttgcgg ccggagccct
      661 gcttatcagc ataccggttg ccgtcatctt tattatgctg caaaagaatt ttgtgtccgg
      721 attaaccgca ggcggaacga agggctaaga gaacaaggag gagaatcagg gagcactggt
      781 caactaccgt tcgtatagca tacattatac gaagttatgg agctgtaata taaaaacctt
      841 cttcaactaa cggggcaggt tagtgacatt agaaaaccga ctgtaaaaag tacagtcggc
      901 attatctcat attataaaag ccagtcatta ggcctatctg acaattcctg aatagagttc
      961 ataaacaatc ctgcatgata accatcacaa acagaatgat gtacctgtaa agatagcggt
     1021 aaatatattg aattaccttt attaatgaat tttcctgctg taataatggg tagaaggtaa
     1081 ttactattat tattgatatt taagttaaac ccagtaaatg aagtccatgg aataatagaa
     1141 agagaaaaag cattttcagg tataggtgtt ttgggaaaca atttccccga accattatat
     1201 ttctctacat cagaaaggta taaatcataa aactctttga agtcattctt tacaggagtc
     1261 caaataccag agaatgtttt agatacacca tcaaaaattg tataaagtgg ctctaactta
     1321 tcccaataac ctaactctcc gtcgctattg taaccagttc taaaagctgt atttgagttt
     1381 atcacccttg tcactaagaa aataaatgca gggtaaaatt tatatccttc ttgttttatg
     1441 tttcggtata aaacactaat atcaatttct gtggttatac taaaagtcgt ttgttggttc
     1501 aaataatgat taaatatctc ttttctcttc caattgtcta aatcaatttt attaaagttc
     1561 atttgatatg cctcctaaat ttttatctaa agtgaattta ggaggcttac ttgtctgctt
     1621 tcttcattag aatcaatcct tttttaaaag tcaatattac tgtaacataa atatatattt
     1681 taaaaatatc ccactttatc caattttcgt ttgttgaact aatgggtgct ttagttgaag
     1741 aataaaagac cacattaaaa aatgtggtct tttgtgtttt tttaaaggat ttgagcgtag
     1801 cgaaaaatcc ttttctttct tatcttgata ataagggtaa ctattgccgt atgataactt
     1861 cgtatagcat acattatacg aacggtactg agcgagggag cagaaggagt tctgagaatt
     1921 ggtatgcctt ataagtccaa ttaacagttg aaaacctgca taggagagct atgcgggttt
     1981 tttattttac ataatgatac ataatttacc gaaacttgcg gaacataatt gaggaatcat
     2041 agaattttgt caaaataatt ttattgacaa cgtcttatta acgttgatat aatttaaatt
     2101 ttatttgaca aaaatgggct cgtgttgtac aataaatgta gtgcgtaagg aggaactcat
     2161 atggatgaat ttgagatgat aaaacgtaac acgtcagaga taatctcaga ggaggaactt
     2221 cgcgaagtgt tgaagaaaga tgaaaagtct gcgttaatag gtttcgagcc gtccggaaaa
     2281 atccatctcg gccattacct gcagatcaag aagatgatcg atctgcagaa tgcgggtttt
     2341 gacatcataa tacttttagc tgacctgcat gcgtacctta atcagaaagg tgaactggat
     2401 gaaatacgta aaatcggtga ctacaataag aaagtgtttg aagcaatggg cctgaaggcc
     2461 aagtatgtgt atggaagtga atttcaactc gataaggatt atactctgaa cgtgtatcgt
     2521 ttagcactta aaacaacctt gaaaagagcc agacgttcta tggaactcat tgcgcgggag
     2581 gatgagaacc ctaaggtcgc ggaggtcata tatcctataa tgcaagtaaa ccctgcacac
     2641 tatcaaggcg ttgacgtggt cgttggcggg atggaacagc gcaaaataca catgctggct
     2701 cgcgagttgc ttccaaagaa ggtcgtaatg atacacaatc cggtcctgac cggattggat
     2761 ggcgaaggta aaatgagttc ttctaagggt aattttatcg cggttgatga cagtcctgag
     2821 gaaataagag ctaaaataaa gaaagcatat tgcccggcgg gggtggttga aggcaatcca
     2881 attatggaga tcgcaaagta ttttctggaa tatccactca ctattaaaag accggaaaaa
     2941 ttcggcggag atcttacagt aaattcctat gaagaattgg agtctctctt taagaataaa
     3001 gagctccatc caatggatct taaaaacgca gttgccgaag aacttatcaa gattctggag
     3061 ccaatacgga agagacttta aaaaacgccg cgttcagcgg cgtttttgtt cataacatac
     3121 gaacgatatg atttacttat tattttactg attccggaat aaattatgga aaggcgtgcc
     3181 tgacaaggtg cgcctttttg cttatgtaaa cacggcattt tcataaaaac aaaaaaagtt
     3241 tttaaaaatg cttgaccaca cgagaacata cgtgatatag ttagtcttgt cgatacccgg
     3301 cggtagttca gcagggcaga acggcggact ctaaatccgc atggcagggg ttcaaatccc
     3361 ctccgccgga ccaaattcga aaagcctgct caacgagcag gcttttttgc atgctaggct
     3421 gatgctccgc tcgatatggg cggattcttt tttctataga atgaaaacgc ttgctaagtc
     3481 ttggggggat gaaatcatga aaagcaaagt gaaaatgttc tttgcggctg ccatcgtgtg
     3541 gagtgcatgt agttcaacag gatatgccgc tgccattgag aaggagaagc acgtgtcaga
     3601 gcttcgggca gaggatcttt ttgttaaaaa agtagagggg atgaacaagg attttatcaa
     3661 aggggcagat gtatccagcg ttattgcttt ggaaaacagc ggtgtcacct tttacaatac
     3721 aaacggaaaa cgccaggata tctttacaac tttaaaacag gctggggtca actatgttcg
     3781 cgtccgcatc tggaatcacc cgtatgattc aaatggcaac gggtatggcg ggggaaacaa
     3841 tgatgttcaa aaagccatcg aaatcggaaa aagagcgaca gcgaacggaa tgaaggtgct
     3901 ggccgacttt cactactctg atttctgggc cgatccagcg aaacaaaagg tgcccaaagc
     3961 ctgggcgaat ctcagctttg aagcaaaaaa agcaaagctc tatgagtata cgaaacaaag
     4021 cctgcaaaag atgatcaagg aaggcgttga catcggcatg gttcaggtcg gaaa
//
LOCUS       bDS177_LacA_up,_cat,_pVeg,_ScwRS_,pSer,_ScwRS_tRNA,_LacA_down._        4450 bp    DNA     linear   UNA 19-OCT-2020
DEFINITION  .
ACCESSION   urn.local...37-cjqj8nq
VERSION     urn.local...37-cjqj8nq
KEYWORDS    .
SOURCE      Bacillus subtilis subsp. subtilis str. 168
  ORGANISM  Bacillus subtilis subsp. subtilis str. 168
            Bacteria; Firmicutes; Bacillales; Bacillaceae; Bacillus.
FEATURES             Location/Qualifiers
     source          complement(<1..>4450)
                     /organism="Bacillus subtilis subsp. subtilis str. 168"
                     /mol_type="genomic DNA"
                     /strain=168
                     /db_xref="taxon:224308"
                     /label="source Bacillus subtilis subsp. subtilis str. 168"
     gene            <1..>766
                     /gene="ganA"
                     /locus_tag="BSU34130"
                     /label="ganA gene"
     misc_feature    1..766
                     /created_by="dstork"
                     /modified_by="dstork"
                     /label="LacA up"
     source          complement(<1..>766)
                     /organism="Bacillus subtilis subsp. subtilis str. 168"
                     /mol_type="genomic DNA"
                     /strain=168
                     /db_xref="taxon:224308"
                     /label="source Bacillus subtilis subsp. subtilis str. 168"
     misc_feature    767..1905
                     /created_by="dstork"
                     /modified_by="dstork"
                     /label="Fragment 2"
     CDS             complement(915..1562)
                     /created_by="User"
                     /label="cat"
     misc_feature    1906..2160
                     /created_by="User"
                     /modified_by="User"
                     /label="Pveg"
                     /note="Geneious type: promoter prokaryotic"
     misc_feature    1906..2160
                     /created_by="dstork"
                     /modified_by="dstork"
                     /label="Fragment 3"
     protein_bind    2143..2160
                     /Source="referenceToDocument: urn:local:.:3a-cjqj8nr"
                     /modified_by="User"
                     /label="Optimal RBS"
     source          complement(<2161..>3456)
                     /organism="Bacillus subtilis subsp. subtilis str. 168"
                     /mol_type="genomic DNA"
                     /strain=168
                     /db_xref="taxon:224308"
                     /label="source Bacillus subtilis subsp. subtilis str. 168"
     misc_feature    2161..3456
                     /created_by="dstork"
                     /label="Fragment 4"
     misc_feature    2161..3456
                     /created_by="dstork"
                     /label="scWRS codon optimized gblock"
     misc_feature    3459
                     /Original_Bases
                     /label
                     /note="Geneious type: Editing History Insertion"
     terminator      3460..3484
                     /ApEinfo_revcolor="#ffef86"
                     /ApEinfo_fwdcolor="#ffef86"
                     /label="glnS Terminator"
     source          complement(<3460..>3537)
                     /organism="Bacillus subtilis subsp. subtilis str. 168"
                     /mol_type="genomic DNA"
                     /strain=168
                     /db_xref="taxon:224308"
                     /label="source Bacillus subtilis subsp. subtilis str. 168"
     source          complement(<3460..>3484)
                     /organism="Bacillus subtilis subsp. subtilis str. 168"
                     /mol_type="genomic DNA"
                     /strain=168
                     /db_xref="taxon:224308"
                     /label="source Bacillus subtilis subsp. subtilis str. 168"
     source          <3485..>3534
                     /organism="Bacillus subtilis subsp. subtilis str. 168"
                     /mol_type="genomic DNA"
                     /strain=168
                     /db_xref="taxon:224308"
                     /label="source Bacillus subtilis subsp. subtilis str. 168"
     source          <3535..>3537
                     /organism="synthetic DNA construct"
                     /mol_type="other DNA"
                     /label="source synthetic DNA construct"
     Primer          3538..3674
                     /created_by="dstork"
                     /label="Fragment 5"
     misc_feature    3538..3674
                     /created_by="dstork"
                     /modified_by="dstork"
                     /label="pSer"
     source          complement(<3675..>3749)
                     /organism="Bacillus subtilis subsp. subtilis str. 168"
                     /mol_type="genomic DNA"
                     /strain=168
                     /db_xref="taxon:224308"
                     /label="source Bacillus subtilis subsp. subtilis str. 168"
     misc_feature    3675..3749
                     /ApEinfo_revcolor="#75c6a9"
                     /ApEinfo_fwdcolor="#75c6a9"
                     /label="WRS-tRNA-40A"
     misc_feature    3690
                     /ApEinfo_revcolor="#ff9ccd"
                     /ApEinfo_fwdcolor="#ff9ccd"
                     /label="U16G"
     misc_feature    3700..3704
                     /ApEinfo_revcolor="#faac61"
                     /ApEinfo_fwdcolor="#faac61"
                     /label="stem loop change 1"
     misc_feature    3707..3709
                     /ApEinfo_revcolor="#b1ff67"
                     /ApEinfo_fwdcolor="#b1ff67"
                     /label="CUA anticodon"
     misc_feature    3712..3716
                     /ApEinfo_revcolor="#c7b0e3"
                     /ApEinfo_fwdcolor="#c7b0e3"
                     /label="stem loop change 2"
     misc_feature    3717
                     /ApEinfo_revcolor="#ff9ccd"
                     /ApEinfo_fwdcolor="#ff9ccd"
                     /label="G43U"
     misc_feature    3732
                     /ApEinfo_revcolor="#b4abac"
                     /ApEinfo_fwdcolor="#b4abac"
                     /label="U58G"
     terminator      3750..3790
                     /ApEinfo_revcolor="#75c6a9"
                     /ApEinfo_fwdcolor="#75c6a9"
                     /label="proK terminator"
     gene            <3791..3793
                     /gene="ganA"
                     /locus_tag="BSU34130"
                     /label="ganA gene"
     misc_feature    3791..4450
                     /created_by="dstork"
                     /modified_by="dstork"
                     /label="LacA down"
     source          complement(<3791..>4450)
                     /organism="Bacillus subtilis subsp. subtilis str. 168"
                     /mol_type="genomic DNA"
                     /strain=168
                     /db_xref="taxon:224308"
                     /label="source Bacillus subtilis subsp. subtilis str. 168"
ORIGIN      
        1 aggcgcaagc tttaatcccg gcaacagctt aatcagtaca tccatcattc cgaagcatcc
       61 gacattcgat cattacaagg aattatttgc gggcaaggaa agccttcaat atgtgcagtg
      121 gtatgtcaac tctatgaaga tcagcctgtt tacaatggca gggtctttgc tctgtgtgac
      181 gtttacggcc tatgcgtttt cgcgctttcg gtttaaaggg aggaaatacg ctttaacgct
      241 ctttttattg ctgcagatga ttcctcagtt ttcagcttta attgccttgt ttgtgctggc
      301 gcaaatcttg ggaatgatca atagccactg gctgctaatc ttgctttata tcggcggcct
      361 gatcccgatg aatacgtatt tgatgaaagg gtacatggat tccattccga tggatttaga
      421 cgaaagcgcc aagattgacg gagccagcag caccagaatc ttcttccaga tcattctgcc
      481 attatcaaaa ccgatggcgg cagtcgtggc catgaacggc tttaccggtc cgctcggaga
      541 ttttgtgctg tcctcaacca tattgagaac gcctgaatca tatacattgc ccgtcggtct
      601 attcaattta gtgaatgatg tcatgggggc cagctatacg acatttgcgg ccggagccct
      661 gcttatcagc ataccggttg ccgtcatctt tattatgctg caaaagaatt ttgtgtccgg
      721 attaaccgca ggcggaacga agggctaaga gaacaaggag gagaatcagg gagcactggt
      781 caactaccgt tcgtatagca tacattatac gaagttatgg agctgtaata taaaaacctt
      841 cttcaactaa cggggcaggt tagtgacatt agaaaaccga ctgtaaaaag tacagtcggc
      901 attatctcat attataaaag ccagtcatta ggcctatctg acaattcctg aatagagttc
      961 ataaacaatc ctgcatgata accatcacaa acagaatgat gtacctgtaa agatagcggt
     1021 aaatatattg aattaccttt attaatgaat tttcctgctg taataatggg tagaaggtaa
     1081 ttactattat tattgatatt taagttaaac ccagtaaatg aagtccatgg aataatagaa
     1141 agagaaaaag cattttcagg tataggtgtt ttgggaaaca atttccccga accattatat
     1201 ttctctacat cagaaaggta taaatcataa aactctttga agtcattctt tacaggagtc
     1261 caaataccag agaatgtttt agatacacca tcaaaaattg tataaagtgg ctctaactta
     1321 tcccaataac ctaactctcc gtcgctattg taaccagttc taaaagctgt atttgagttt
     1381 atcacccttg tcactaagaa aataaatgca gggtaaaatt tatatccttc ttgttttatg
     1441 tttcggtata aaacactaat atcaatttct gtggttatac taaaagtcgt ttgttggttc
     1501 aaataatgat taaatatctc ttttctcttc caattgtcta aatcaatttt attaaagttc
     1561 atttgatatg cctcctaaat ttttatctaa agtgaattta ggaggcttac ttgtctgctt
     1621 tcttcattag aatcaatcct tttttaaaag tcaatattac tgtaacataa atatatattt
     1681 taaaaatatc ccactttatc caattttcgt ttgttgaact aatgggtgct ttagttgaag
     1741 aataaaagac cacattaaaa aatgtggtct tttgtgtttt tttaaaggat ttgagcgtag
     1801 cgaaaaatcc ttttctttct tatcttgata ataagggtaa ctattgccgt atgataactt
     1861 cgtatagcat acattatacg aacggtactg agcgagggag cagaaggagt tctgagaatt
     1921 ggtatgcctt ataagtccaa ttaacagttg aaaacctgca taggagagct atgcgggttt
     1981 tttattttac ataatgatac ataatttacc gaaacttgcg gaacataatt gaggaatcat
     2041 agaattttgt caaaataatt ttattgacaa cgtcttatta acgttgatat aatttaaatt
     2101 ttatttgaca aaaatgggct cgtgttgtac aataaatgta gtgcgtaagg aggaactcat
     2161 atgtcaaacg atgaaacggt agagaaggtc acacaacaag tgtctgaatt aaagtccacc
     2221 gacgtcaaag aacaggtggt gacgccgtgg gatgtagagg ggggtgttga cgagcaggga
     2281 cgggcgcaaa atatagatta cgacaaactg attaagcagt tcgggactaa gcctgtcaat
     2341 gaggagacct taaaaagatt taagcaggtc acgggtcggg aaccacatca tttcttacgc
     2401 aagggcctgt ttttcagcga aagagatttc acgaaaatcc ttgacttata cgagcaaggt
     2461 aagccgttct tcttgtactg tggccgggga ccttcaagtg attccatgca tttgggacac
     2521 atgattcctt ttgtttttac aaaatggctt caggaggtgt tcgatgtccc tttagtcatc
     2581 gaacttacgg acgatgaaaa atttttattc aaacataaat taactatcaa cgacgtgaaa
     2641 aattttgcgc gcgagaacgc gaaagacatt attgccgtcg gctttgaccc aaagaacacc
     2701 ttcatcttca gtgatttgca gtatatgggg ggtgccttct acgagacagt agttcgggtc
     2761 agtcgccaga ttactggctc cacagcaaaa gctgttttcg gcttcaacga cagcgattgc
     2821 attggaaaat tccactttgc atctattcaa atcgccacag ctttcccttc ctcctttccg
     2881 aacgtcctgg gactgcctga taagacgccg tgtttaataa ccgcagctat tgatcaggac
     2941 ccatatttcc gggtatgtcg ggatgtcgcc gataagctta aatatagtaa acctgctctg
     3001 ctccactcaa gattctttcc ggcgttgcaa ggatccacaa cgaaaatgtc tgcgtccgat
     3061 gacacgacgg cgatattcat gaccgataca cctaagcaaa tccagaaaaa aataaataag
     3121 tacgcttttt caggtggaca ggtatcagcc gatctccatc gcgagttggg cgggaatccg
     3181 gacgtcgatg tcgcttacca atacctctcc tttttcaaag acgatgacgt atttttgaag
     3241 gagtgttacg ataagtacaa aagtggtgag cttttatctg gggaaatgaa aaagttatgt
     3301 atagaaactt tacaggagtt cgtcaaagct ttccaggaac gccgcgcaca ggtagacgaa
     3361 gaaaccctcg acaaattcat ggtccctcat aagctcgtat ggggggagaa ggaacgtctt
     3421 gttgcaccaa aaccgaaaac caaacaggaa aagaagtaaa aaacgccgcg ttcagcggcg
     3481 tttttgttca taacatacga acgatatgat ttacttatta ttttactgat tccggaataa
     3541 attatggaaa ggcgtgcctg acaaggtgcg cctttttgct tatgtaaaca cggcattttc
     3601 ataaaaacaa aaaaagtttt taaaaatgct tgaccacacg agaacatacg tgatatagtt
     3661 agtcttgtcg atacgaagcg gtggctcaag ggtagagctg gcgcctctaa agcgcctggt
     3721 tgcaggttca agtcctgtcc gcttcaccaa attcgaaaag cctgctcaac gagcaggctt
     3781 ttttgcatgc taggctgatg ctccgctcga tatgggcgga ttcttttttc tatagaatga
     3841 aaacgcttgc taagtcttgg ggggatgaaa tcatgaaaag caaagtgaaa atgttctttg
     3901 cggctgccat cgtgtggagt gcatgtagtt caacaggata tgccgctgcc attgagaagg
     3961 agaagcacgt gtcagagctt cgggcagagg atctttttgt taaaaaagta gaggggatga
     4021 acaaggattt tatcaaaggg gcagatgtat ccagcgttat tgctttggaa aacagcggtg
     4081 tcacctttta caatacaaac ggaaaacgcc aggatatctt tacaacttta aaacaggctg
     4141 gggtcaacta tgttcgcgtc cgcatctgga atcacccgta tgattcaaat ggcaacgggt
     4201 atggcggggg aaacaatgat gttcaaaaag ccatcgaaat cggaaaaaga gcgacagcga
     4261 acggaatgaa ggtgctggcc gactttcact actctgattt ctgggccgat ccagcgaaac
     4321 aaaaggtgcc caaagcctgg gcgaatctca gctttgaagc aaaaaaagca aagctctatg
     4381 agtatacgaa acaaagcctg caaaagatga tcaaggaagg cgttgacatc ggcatggttc
     4441 aggtcggaaa
//
LOCUS       bDS179_AmyE_up,_kan,_pHyp,_UAG,mNeon,_AmyE_down        6572 bp    DNA     linear   UNA 19-OCT-2020
DEFINITION  .
ACCESSION   urn.local...47-cjqjkqj
VERSION     urn.local...47-cjqjkqj
KEYWORDS    .
SOURCE      
  ORGANISM  .
FEATURES             Location/Qualifiers
     misc_difference 1..1200
                     /created_by="User"
                     /modified_by="User"
                     /label="amyE up"
     misc_feature    1..1198
                     /Original_Bases="GGGCAAGGCTAGACGGGACTTACCGAAAGAAACCATCAATG
                     ATGGTTTCTTTTTTGTTCATAAATCAGACAAAACTTTTCTCTTGCAAAAGTTTGTGAA
                     GTGTTGCACAATATAAATGTGAAATACTTCACAAACAAAAAGACATCAAAGAGAAACA
                     TACCCTGGAAGGATGATTAATGATGAACAAACATGTAAATAAAGTAGCTTTAATCGGA
                     GCGGGTTTTGTTGGAAGCAGTTATGCATTTGCGTTAATTAACCAAGGAATCACAGATG
                     AGCTTGTGGTCATTGATGTAAATAAAGAAAAAGCAATGGGCGATGTGATGGATTTAAA
                     CCACGGAAAGGCGTTTGCGCCACAACCGGTCAAAACATCTTACGGAACATATGAAGAC
                     TGCAAGGATGCTGATATTGTCTGCATTTGCGCCGGAGCAAACCAAAAACCTGGTGAGA
                     CACGCCTTGAATTAGTAGAAAAGAACTTGAAGATTTTCAAAGGCATCGTTAGTGAAGT
                     CATGGCGAGCGGATTTGACGGCATTTTCTTAGTCGCGACAAATCCGGTTGATATCCTG
                     ACTTACGCAACATGGAAATTCAGCGGCCTGCCAAAAGAGCGGGTGATTGGAAGCGGCA
                     CAACACTTGATTCTGCGAGATTCCGTTTCATGCTGAGCGAATACTTTGGCGCAGCGCC
                     TCAAAACGTACACGCGCATATTATCGGAGAGCACGGCGACACAGAGCTTCCTGTTTGG
                     AGCCACGCGAATGTCGGCGGTGTGCCGGTCAGTGAACTCGTTGAGAAAAACGATGCGT
                     ACAAACAAGAGGAGCTGGACCAAATTGTAGATGATGTGAAAAACGCAGCTTACCATAT
                     CATTGAGAAAAAAGGCGCGACTTATTATGGGGTTGCGATGAGTCTTGCTCGCATTACA
                     AAAGCCATTCTTCATAATGAAAACAGCATATTAACTGTCAGCACATATTTGGACGGGC
                     AATACGGTGCAGATGACGTGTACATCGGTGTGCCGGCTGTCGTGAATCGCGGAGGGAT
                     CGCAGGTATCACTGAGCTGAACTTAAATGAGAAAGAAAAAGAACAGTTCCTTCACAGC
                     GCCGGCGTCCTTAAAAACATTTTAAAACCTCATTTTGCAGAACAAAAAGTCAACTAAC
                     CGCAACTTTAGAGTAAAGGGCTGATTGTCAATGTGGGAGCAGTTGTATGATCCGTTTG
                     GAAACGAGTATGT"
                     /label="GGGCAAGGCTAGACGGGACTTACCGAAAGAAACCATCAATGATGGTTTCT
                     TTTTTGTTCATAAATCAGACAAAACTTTTCTCTTGCAAAAGTTTGTGAAGTGTTGCAC
                     AATATAAATGTGAAATACTTCACAAACAAAAAGACATCAAAGAGAAACATACCCTGGA
                     AGGATGATTAATGATGAACAAACATGTAAATAAAGTAGCTTTAATCGGAGCGGGTTTT
                     GTTGGAAGCAGTTATGCATTTGCGTTAATTAACCAAGGAATCACAGATGAGCTTGTGG
                     TCATTGATGTAAATAAAGAAAAAGCAATGGGCGATGTGATGGATTTAAACCACGGAAA
                     GGCGTTTGCGCCACAACCGGTCAAAACATCTTACGGAACATATGAAGACTGCAAGGAT
                     GCTGATATTGTCTGCATTTGCGCCGGAGCAAACCAAAAACCTGGTGAGACACGCCTTG
                     AATTAGTAGAAAAGAACTTGAAGATTTTCAAAGGCATCGTTAGTGAAGTCATGGCGAG
                     CGGATTTGACGGCATTTTCTTAGTCGCGACAAATCCGGTTGATATCCTGACTTACGCA
                     ACATGGAAATTCAGCGGCCTGCCAAAAGAGCGGGTGATTGGAAGCGGCACAACACTTG
                     ATTCTGCGAGATTCCGTTTCATGCTGAGCGAATACTTTGGCGCAGCGCCTCAAAACGT
                     ACACGCGCATATTATCGGAGAGCACGGCGACACAGAGCTTCCTGTTTGGAGCCACGCG
                     AATGTCGGCGGTGTGCCGGTCAGTGAACTCGTTGAGAAAAACGATGCGTACAAACAAG
                     AGGAGCTGGACCAAATTGTAGATGATGTGAAAAACGCAGCTTACCATATCATTGAGAA
                     AAAAGGCGCGACTTATTATGGGGTTGCGATGAGTCTTGCTCGCATTACAAAAGCCATT
                     CTTCATAATGAAAACAGCATATTAACTGTCAGCACATATTTGGACGGGCAATACGGTG
                     CAGATGACGTGTACATCGGTGTGCCGGCTGTCGTGAATCGCGGAGGGATCGCAGGTAT
                     CACTGAGCTGAACTTAAATGAGAAAGAAAAAGAACAGTTCCTTCACAGCGCCGGCGTC
                     CTTAAAAACATTTTAAAACCTCATTTTGCAGAACAAAAAGTCAACTAACCGCAACTTT
                     AGAGTAAAGGGCTGATTGTCAATGTGGGAGCAGTTGTATGATCCGTTTGGAAACGAGT
                     ATGT"
                     /note="Geneious type: Editing History Replacement"
     CDS             471..1052
                     /created_by="User"
                     /label="ycgB"
     misc_feature    1201..2777
                     /created_by="dstork"
                     /modified_by="dstork"
                     /label="Fragment 2"
     CDS             1779..2573
                     /created_by="User"
                     /label="kan (big)"
     source          <2778..>4231
                     /organism="synthetic DNA construct"
                     /mol_type="other DNA"
                     /label="source synthetic DNA construct"
     misc_feature    2778..4642
                     /created_by="dstork"
                     /label="Fragment 3"
     CDS             complement(2910..4127)
                     /codon_start=1
                     /note="lacI"
                     /translation="CLSRLKDRTYQLLFRDCSSHNTVGIVERVLHLVTINQIFKRRET
                     ILMKPVTLYDVAEYAGVSYQTVSRVVNQASHVSAKTREKVEAAMAELNYIPNRVAQQL
                     AGKQSLLIGVATSSLALHAPSQIVAAIKSRADQLGASVVVSMVERSGVEACKAAVHNL
                     LAQRVSGLIINYPLDDQDAIAVEAACTNVPALFLDVSDQTPINSIIFSHEDGTRLGVE
                     HLVALGHQQIALLAGPLSSVSARLRLAGWHKYLTRNQIQPIAEREGDWSAMSGFQQTM
                     QMLNEGIVPTAMLVANDQMALGAMRAITESGLRVGADISVVGYDDTEDSSCYIPPSTT
                     IKQDFRLLGQTSVDRLLQLSQGQAVKGNQLLPVSLVKRKTTLAPNTQTASPRALADSL
                     MQLARQVSRLESGQ"
                     /modified_by="User"
                     /label="lacI"
     promoter        4232..4627
                     /created_by="User"
                     /modified_by="User"
                     /label="hyperspank promoter"
     terminator      4256..4383
                     /created_by="User"
                     /label="terminator"
     terminator      4464..4499
                     /created_by="User"
                     /label="terminator"
     protein_bind    4530..4549
                     /created_by="User"
                     /label="lac repressor binding site"
     misc_feature    4594
                     /created_by="User"
                     /label="*"
                     /note="Geneious type: sequence variant"
     misc_feature    4600
                     /modified_by="User"
                     /label="Phyperspac/hyperspank SNP"
                     /note="Geneious type: sequence variant"
     protein_bind    4601..4621
                     /created_by="User"
                     /label="lac repressor binding site"
     misc_feature    4628..4635
                     /created_by="User"
                     /label="optRBS"
                     /note="Geneious type: Expression Level"
     Primer          4643..4648
                     /created_by="dstork"
                     /label="Start-Stop"
     misc_feature    4646..4647
                     /Original_Bases="CAGATATTTGTTAAAACTCTCACAGGCAAGACAATAACGTT
                     AGAGGTTGAGTCATCCGACACGATTGATAACGTTAAATCAAAAATTCAAGACAAAGAA
                     GGCATTCCACCGGACCAACAGCGCCTCATCTTCGCTGGTAAGCAACTTGAAGACGGGA
                     GAACGCTTTCCGACTACAACATACAGAAGGAATCAACTCTGCACCTTGTTCTGCGGCT
                     TCGGGGCGGAUAGTTGTTCGTTCAAGAGCTTATGGTTTCGAAAGGAGAGGAGGATAAT
                     ATGGCTAGCCTCCCAGCGACCCACGAACTGCATATTTTTGGCAGCATTAATGGCGTTG
                     ACTTTGATATGGTGGGGCAGGGAACAGGGAACCCTAACGATGGCTATGAGGAGCTCAA
                     TCTCAAGAGTACAAAAGGAGATTTGCAATTTTCACCTTGGATCCTGGTTCCGCATATT
                     GGCTACGGCTTTCATCAATACTTGCCTTATCCGGACGGCATGTCCCCGTTCCAAGCTG
                     CGATGGTGGATGGTTCTGGGTACCAGGTGCACCGTACTATGCAGTTTGAGGACGGTGC
                     CTCACTGACGGTCAACTATAGATATACTTATGAAGGCTCACACATTAAGGGTGAGGCC
                     CAAGTTAAAGGAACAGGGTTTCCTGCGGATGGACCGGTAATGACAAACAGTTTAACCG
                     CTGCGGACTGGTGTCGCTCGAAAAAAACATACCCAAACGATAAAACGATCATCTCGAC
                     CTTCAAATGGAGCTATACTACGGGCAACGGCAAACGCTATCGTTCCACAGCACGCACG
                     ACTTATACGTTTGCTAAACCGATGGCCGCAAACTACCTCAAAAATCAACCTATGTACG
                     TGTTCAGAAAAACCGAGTTAAAACATTCAAAAACGGAACTTAATTTTAAAGAGTGGCA
                     AAAGGCGTTTACAGACGTGATGGGTATGGATGAACTCTATAAGT"
                     /label="CAGATATTTGTTAAAACTCTCACAGGCAAGACAATAACGTTAGAGGTTGA
                     GTCATCCGACACGATTGATAACGTTAAATCAAAAATTCAAGACAAAGAAGGCATTCCA
                     CCGGACCAACAGCGCCTCATCTTCGCTGGTAAGCAACTTGAAGACGGGAGAACGCTTT
                     CCGACTACAACATACAGAAGGAATCAACTCTGCACCTTGTTCTGCGGCTTCGGGGCGG
                     AUAGTTGTTCGTTCAAGAGCTTATGGTTTCGAAAGGAGAGGAGGATAATATGGCTAGC
                     CTCCCAGCGACCCACGAACTGCATATTTTTGGCAGCATTAATGGCGTTGACTTTGATA
                     TGGTGGGGCAGGGAACAGGGAACCCTAACGATGGCTATGAGGAGCTCAATCTCAAGAG
                     TACAAAAGGAGATTTGCAATTTTCACCTTGGATCCTGGTTCCGCATATTGGCTACGGC
                     TTTCATCAATACTTGCCTTATCCGGACGGCATGTCCCCGTTCCAAGCTGCGATGGTGG
                     ATGGTTCTGGGTACCAGGTGCACCGTACTATGCAGTTTGAGGACGGTGCCTCACTGAC
                     GGTCAACTATAGATATACTTATGAAGGCTCACACATTAAGGGTGAGGCCCAAGTTAAA
                     GGAACAGGGTTTCCTGCGGATGGACCGGTAATGACAAACAGTTTAACCGCTGCGGACT
                     GGTGTCGCTCGAAAAAAACATACCCAAACGATAAAACGATCATCTCGACCTTCAAATG
                     GAGCTATACTACGGGCAACGGCAAACGCTATCGTTCCACAGCACGCACGACTTATACG
                     TTTGCTAAACCGATGGCCGCAAACTACCTCAAAAATCAACCTATGTACGTGTTCAGAA
                     AAACCGAGTTAAAACATTCAAAAACGGAACTTAATTTTAAAGAGTGGCAAAAGGCGTT
                     TACAGACGTGATGGGTATGGATGAACTCTATAAGT"
                     /note="Geneious type: Editing History Replacement"
     misc_feature    4649..5355
                     /Original_Bases
                     /label
                     /note="Geneious type: Editing History Insertion"
     misc_feature    <4649..5356
                     /created_by="dstork"
                     /label="mNeonGreen"
     misc_feature    <4649..5356
                     /created_by="dstork"
                     /modified_by="dstork"
                     /label="Fragment 5"
     Primer          4673..4675
                     /created_by="dstork"
                     /label="Replaced start codon"
     misc_difference 5357..6572
                     /created_by="User"
                     /label="amyE down"
     misc_feature    5357..6570
                     /Original_Bases="TTTGGATGGATTCAGCCCGATTGCTGGGGCAATCGGCATGT
                     ATATCGCCAGTGCGCTGCTTCATTTTCTCATCTCTTCAGGTTCTGGCGAAGCCGTTGT
                     ATTTATTCCAATCCTGGCGCCGCTCGCTGATTTGATGGGAATCACGAGACAGGTTGCG
                     GTTGAAGCGGTTATGCTTGGAGAAGGGGTCGTCAACTGTGTGAACCCGACATCCGGCG
                     TTCTCATGGCGGTGCTTGCCGCCAGCGGTATTCCGTATGTCAAGTGGCTGCGGTTTAT
                     GGTGCCGCTTGCTCTGATTTGGTTCTTGATCGGGCTTGTCTTTATCGTGATCGGAGTC
                     ATGATCAATTGGGGGCCGTTTTAACGATTGCTGCCCGCCGGCTTGTACGGCGGGCTTT
                     TGAGTTATTCATTGCAGAAGCGCAGGCTGTTATTGTAACATGTAAGCCATAAGCCATT
                     CGTAAAAGTGCGGGAGGAAGGTCATGAATAATCTGCGTAATAGACTTTCAGGCGTGAA
                     TGGGAAAAATAAGAGAGTAAAAGAAAAAGAACAAAAAATCTGGTCGGAGATTGGGATG
                     ATAGCGGGAGCATTTGCGCTGCTTGATGTGATCATCCGCGGCATTATGTTTGAATTTC
                     CGTTTAAAGAATGGGCTGCAAGCCTTGTGTTTTTGTTCATCATTATCTTATATTACTG
                     CATCAGGGCTGCGGCATCCGGAATGCTCATGCCGAGAATAGACACCAAAGAAGAACTG
                     CAAAAACGGGTGAAGCAGCAGCGAATAGAATCAATTGCGGTCGCCTTTGCGGTAGTGG
                     TGCTTACGATGTACGACAGGGGGATTCCCCATACATTCTTCGCTTGGCTGAAAATGAT
                     TCTTCTTTTTATCGTCTGCGGCGGCGTTCTGTTTCTGCTTCGGTATGTGATTGTGAAG
                     CTGGCTTACAGAAGAGCGGTAAAAGAAGAAATAAAAAAGAAATCATCTTTTTTGTTTG
                     GAAAGCGAGGGAAGCGTTCACAGTTTCGGGCAGCTTTTTTTATAGGAACATTGATTTG
                     TATTCACTCTGCCAAGTTGTTTTGATAGAGTGATTGTGATAATTTTAAATGTAAGCGT
                     TAACAAAATTCTCCAGTCTTCACATCGGTTTGAAAGGAGGAAGCGGAAGAATGAAGTA
                     AGAGGGATTTTTGACTCCGAAGTAAGTCTTCAAAAAATCAAATAAGGAGTGTCAA"
                     /label="TTTGGATGGATTCAGCCCGATTGCTGGGGCAATCGGCATGTATATCGCCA
                     GTGCGCTGCTTCATTTTCTCATCTCTTCAGGTTCTGGCGAAGCCGTTGTATTTATTCC
                     AATCCTGGCGCCGCTCGCTGATTTGATGGGAATCACGAGACAGGTTGCGGTTGAAGCG
                     GTTATGCTTGGAGAAGGGGTCGTCAACTGTGTGAACCCGACATCCGGCGTTCTCATGG
                     CGGTGCTTGCCGCCAGCGGTATTCCGTATGTCAAGTGGCTGCGGTTTATGGTGCCGCT
                     TGCTCTGATTTGGTTCTTGATCGGGCTTGTCTTTATCGTGATCGGAGTCATGATCAAT
                     TGGGGGCCGTTTTAACGATTGCTGCCCGCCGGCTTGTACGGCGGGCTTTTGAGTTATT
                     CATTGCAGAAGCGCAGGCTGTTATTGTAACATGTAAGCCATAAGCCATTCGTAAAAGT
                     GCGGGAGGAAGGTCATGAATAATCTGCGTAATAGACTTTCAGGCGTGAATGGGAAAAA
                     TAAGAGAGTAAAAGAAAAAGAACAAAAAATCTGGTCGGAGATTGGGATGATAGCGGGA
                     GCATTTGCGCTGCTTGATGTGATCATCCGCGGCATTATGTTTGAATTTCCGTTTAAAG
                     AATGGGCTGCAAGCCTTGTGTTTTTGTTCATCATTATCTTATATTACTGCATCAGGGC
                     TGCGGCATCCGGAATGCTCATGCCGAGAATAGACACCAAAGAAGAACTGCAAAAACGG
                     GTGAAGCAGCAGCGAATAGAATCAATTGCGGTCGCCTTTGCGGTAGTGGTGCTTACGA
                     TGTACGACAGGGGGATTCCCCATACATTCTTCGCTTGGCTGAAAATGATTCTTCTTTT
                     TATCGTCTGCGGCGGCGTTCTGTTTCTGCTTCGGTATGTGATTGTGAAGCTGGCTTAC
                     AGAAGAGCGGTAAAAGAAGAAATAAAAAAGAAATCATCTTTTTTGTTTGGAAAGCGAG
                     GGAAGCGTTCACAGTTTCGGGCAGCTTTTTTTATAGGAACATTGATTTGTATTCACTC
                     TGCCAAGTTGTTTTGATAGAGTGATTGTGATAATTTTAAATGTAAGCGTTAACAAAAT
                     TCTCCAGTCTTCACATCGGTTTGAAAGGAGGAAGCGGAAGAATGAAGTAAGAGGGATT
                     TTTGACTCCGAAGTAAGTCTTCAAAAAATCAAATAAGGAGTGTCAA"
                     /note="Geneious type: Editing History Replacement"
     terminator      5373..5420
                     /created_by="User"
                     /label="amyE terminator"
     CDS             5533..6498
                     /created_by="User"
                     /label="ldh"
ORIGIN      
        1 tttggatgga ttcagcccga ttgctggggc aatcggcatg tatatcgcca gtgcgctgct
       61 tcattttctc atctcttcag gttctggcga agccgttgta tttattccaa tcctggcgcc
      121 gctcgctgat ttgatgggaa tcacgagaca ggttgcggtt gaagcggtta tgcttggaga
      181 aggggtcgtc aactgtgtga acccgacatc cggcgttctc atggcggtgc ttgccgccag
      241 cggtattccg tatgtcaagt ggctgcggtt tatggtgccg cttgctctga tttggttctt
      301 gatcgggctt gtctttatcg tgatcggagt catgatcaat tgggggccgt tttaacgatt
      361 gctgcccgcc ggcttgtacg gcgggctttt gagttattca ttgcagaagc gcaggctgtt
      421 attgtaacat gtaagccata agccattcgt aaaagtgcgg gaggaaggtc atgaataatc
      481 tgcgtaatag actttcaggc gtgaatggga aaaataagag agtaaaagaa aaagaacaaa
      541 aaatctggtc ggagattggg atgatagcgg gagcatttgc gctgcttgat gtgatcatcc
      601 gcggcattat gtttgaattt ccgtttaaag aatgggctgc aagccttgtg tttttgttca
      661 tcattatctt atattactgc atcagggctg cggcatccgg aatgctcatg ccgagaatag
      721 acaccaaaga agaactgcaa aaacgggtga agcagcagcg aatagaatca attgcggtcg
      781 cctttgcggt agtggtgctt acgatgtacg acagggggat tccccataca ttcttcgctt
      841 ggctgaaaat gattcttctt tttatcgtct gcggcggcgt tctgtttctg cttcggtatg
      901 tgattgtgaa gctggcttac agaagagcgg taaaagaaga aataaaaaag aaatcatctt
      961 ttttgtttgg aaagcgaggg aagcgttcac agtttcgggc agcttttttt ataggaacat
     1021 tgatttgtat tcactctgcc aagttgtttt gatagagtga ttgtgataat tttaaatgta
     1081 agcgttaaca aaattctcca gtcttcacat cggtttgaaa ggaggaagcg gaagaatgaa
     1141 gtaagaggga tttttgactc cgaagtaagt cttcaaaaaa tcaaataagg agtgtcaaga
     1201 ttctgctccc tcgctcagta ccgttcgtat aatgtatgct atacgaagtt atcagcgaac
     1261 catttgaggt gataggtaag attataccga ggtatgaaaa cgagaattgg acctttacag
     1321 aattactcta tgaagcgcca tatttaaaaa gctaccaaga cgaagaggat gaagaggatg
     1381 aggaggcaga ttgccttgaa tatattgaca atactgataa gataatatat cttttatata
     1441 gaagatatcg ccgtatgtaa ggatttcagg gggcaaggca taggcagcgc gcttatcaat
     1501 atatctatag aatgggcaaa gcataaaaac ttgcatggac taatgcttga aacccaggac
     1561 aataacctta tagcttgtaa attctatcat aattgtggtt tcaaaatcgg ctccgtcgat
     1621 actatgttat acaccaactt tgaaaacaac tttgaaaaag ctgttttctg gtatttaagg
     1681 ttttagaatg caaggaacag tgaattggag ttcgtcttgt tataattagc ttcttggggt
     1741 atctttaaat actgtagaaa agaggaagga aataataaat ggctaaaatg agaatatcac
     1801 cggaattgaa aaaactgatc gaaaaatacc gctgcgtaaa agatacggaa ggaatgtctc
     1861 ctgctaaggt atataagctg gtgggagaaa atgaaaacct atatttaaaa atgacggaca
     1921 gccggtataa agggaccacc tatgatgtgg aacgggaaaa ggacatgatg ctatggctgg
     1981 aaggaaagct gcctgttcca aaggtcctgc actttgaacg gcatgatggc tggagcaatc
     2041 tgctcatgag tgaggccgat ggcgtccttt gctcggaaga gtatgaagat gaacaaagcc
     2101 ctgaaaagat tatcgagctg tatgcggagt gcatcaggct ctttcactcc atcgacatat
     2161 cggattgtcc ctatacgaat agcttagaca gccgcttagc cgaattggat tacttactga
     2221 ataacgatct ggccgatgtg gattgcgaaa actgggaaga agacactcca tttaaagatc
     2281 cgcgcgagct gtatgatttt ttaaagacgg aaaagcccga agaggaactt gtcttttccc
     2341 acggcgacct gggagacagc aacatctttg tgaaagatgg caaagtaagt ggctttattg
     2401 atcttgggag aagcggcagg gcggacaagt ggtatgacat tgccttctgc gtccggtcga
     2461 tcagggagga tatcggggaa gaacagtatg tcgagctatt ttttgactta ctggggatca
     2521 agcctgattg ggagaaaata aaatattata ttttactgga tgaattgttt tagtacctag
     2581 atttagatgt ctaaaaagct ttaactacaa gctttttaga catctaatct tttctgaagt
     2641 acatccgcaa ctgtccatac tctgatgttt tatatctttt ctaaaagttc gctagatagg
     2701 ggtcccgagc gcctacgagg aatttataac ttcgtataat gtatgctata cgaacggtag
     2761 ttgaccagtg ctccctgtaa tggatttcct tacgcgaaat acgggcagac atggcctgcc
     2821 cggttattat tatttttgac accagaccaa ctggtaatgg tagcgaccgg cgctcaggat
     2881 cctaactcac attaattgcg ttgcgctcac tgcccgcttt ccagtcggga aacctgtcgt
     2941 gccagctgca ttaatgaatc ggccaacgcg cggggagagg cggtttgcgt attgggcgcc
     3001 agggtggttt ttcttttcac cagtgagacg ggcaacagct gattgccctt caccgcctgg
     3061 ccctgagaga gttgcagcaa gcggtccacg ctggtttgcc ccagcaggcg aaaatcctgt
     3121 ttgatggtgg ttgacggcgg gatataacat gagctgtctt cggtatcgtc gtatcccact
     3181 accgagatat ccgcaccaac gcgcagcccg gactcggtaa tggcgcgcat tgcgcccagc
     3241 gccatctgat cgttggcaac cagcatcgca gtgggaacga tgccctcatt cagcatttgc
     3301 atggtttgtt gaaaaccgga catggcactc cagtcgcctt cccgttccgc tatcggctga
     3361 atttgattgc gagtgagata tttatgccag ccagccagac gcagacgcgc cgagacagaa
     3421 cttaatgggc ccgctaacag cgcgatttgc tggtgaccca atgcgaccag atgctccacg
     3481 cccagtcgcg taccgtcttc atgggagaaa ataatactgt tgatgggtgt ctggtcagag
     3541 acatcaagaa ataacgccgg aacattagtg caggcagctt ccacagcaat ggcatcctgg
     3601 tcatccagcg gatagttaat gatcagccca ctgacgcgtt gcgcgagaag attgtgcacc
     3661 gccgctttac aggcttcgac gccgcttcgt tctaccatcg acaccaccac gctggcaccc
     3721 agttgatcgg cgcgagattt aatcgccgcg acaatttgcg acggcgcgtg cagggccaga
     3781 ctggaggtgg caacgccaat cagcaacgac tgtttgcccg ccagttgttg tgccacgcgg
     3841 ttgggaatgt aattcagctc cgccatcgcc gcttccactt tttcccgcgt tttcgcagaa
     3901 acgtggctgg cctggttcac cacgcgggaa acggtctgat aagagacacc ggcatactct
     3961 gcgacatcgt ataacgttac tggtttcatc aaaatcgtct ccctccgttt gaatatttga
     4021 ttgatcgtaa ccagatgaag cactctttcc actatcccta cagtgttatg gcttgaacaa
     4081 tcacgaaaca ataattggta cgtacgatct ttcagccgac tcaaacatca aatcttacaa
     4141 atgtagtctt tgaaagtatt acatatgtaa gatttaaatg caaccgtttt ttcggaagga
     4201 aatgatgacc tcgtttccac cgaattagct tcgactctct agcttgaggc atcaaataaa
     4261 acgaaaggct cagtcgaaag actgggcctt tcgttttatc tgttgtttgt cggtgaacgc
     4321 tctcctgagt aggacaaatc cgccgctcta gctaagcaga aggccatcct gacggatggc
     4381 ctttttgcgt ttctacaaac tcttgttaac tctagagctg cctgccgcgt ttcggtgatg
     4441 aagatcttcc cgatgattaa ttaattcaga acgctcggtt gccgccgggc gttttttatg
     4501 cagcaatggc aagaacgttg ctcgagggta aatgtgagca ctcacaattc attttgcaaa
     4561 agttgttgac tttatctaca aggtgtggca taatgtgtgt aattgtgagc ggataacaat
     4621 taagctttaa ggaggaacta ccatgtaggt ttcgaaagga gaggaggata attctgctag
     4681 cctcccagcg acccacgaac tgcatatttt tggcagcatt aatggcgttg actttgatat
     4741 ggtggggcag ggaacaggga accctaacga tggctatgag gagctcaatc tcaagagtac
     4801 aaaaggagat ttgcaatttt caccttggat cctggttccg catattggct acggctttca
     4861 tcaatacttg ccttatccgg acggcatgtc cccgttccaa gctgcgatgg tggatggttc
     4921 tgggtaccag gtgcaccgta ctatgcagtt tgaggacggt gcctcactga cggtcaacta
     4981 tagatatact tatgaaggct cacacattaa gggtgaggcc caagttaaag gaacagggtt
     5041 tcctgcggat ggaccggtaa tgacaaacag tttaaccgct gcggactggt gtcgctcgaa
     5101 aaaaacatac ccaaacgata aaacgatcat ctcgaccttc aaatggagct atactacggg
     5161 caacggcaaa cgctatcgtt ccacagcacg cacgacttat acgtttgcta aaccgatggc
     5221 cgcaaactac ctcaaaaatc aacctatgta cgtgttcaga aaaaccgagt taaaacattc
     5281 aaaaacggaa cttaatttta aagagtggca aaaggcgttt acagacgtga tgggtatgga
     5341 tgaactctat aagtgagggc aaggctagac gggacttacc gaaagaaacc atcaatgatg
     5401 gtttcttttt tgttcataaa tcagacaaaa cttttctctt gcaaaagttt gtgaagtgtt
     5461 gcacaatata aatgtgaaat acttcacaaa caaaaagaca tcaaagagaa acataccctg
     5521 gaaggatgat taatgatgaa caaacatgta aataaagtag ctttaatcgg agcgggtttt
     5581 gttggaagca gttatgcatt tgcgttaatt aaccaaggaa tcacagatga gcttgtggtc
     5641 attgatgtaa ataaagaaaa agcaatgggc gatgtgatgg atttaaacca cggaaaggcg
     5701 tttgcgccac aaccggtcaa aacatcttac ggaacatatg aagactgcaa ggatgctgat
     5761 attgtctgca tttgcgccgg agcaaaccaa aaacctggtg agacacgcct tgaattagta
     5821 gaaaagaact tgaagatttt caaaggcatc gttagtgaag tcatggcgag cggatttgac
     5881 ggcattttct tagtcgcgac aaatccggtt gatatcctga cttacgcaac atggaaattc
     5941 agcggcctgc caaaagagcg ggtgattgga agcggcacaa cacttgattc tgcgagattc
     6001 cgtttcatgc tgagcgaata ctttggcgca gcgcctcaaa acgtacacgc gcatattatc
     6061 ggagagcacg gcgacacaga gcttcctgtt tggagccacg cgaatgtcgg cggtgtgccg
     6121 gtcagtgaac tcgttgagaa aaacgatgcg tacaaacaag aggagctgga ccaaattgta
     6181 gatgatgtga aaaacgcagc ttaccatatc attgagaaaa aaggcgcgac ttattatggg
     6241 gttgcgatga gtcttgctcg cattacaaaa gccattcttc ataatgaaaa cagcatatta
     6301 actgtcagca catatttgga cgggcaatac ggtgcagatg acgtgtacat cggtgtgccg
     6361 gctgtcgtga atcgcggagg gatcgcaggt atcactgagc tgaacttaaa tgagaaagaa
     6421 aaagaacagt tccttcacag cgccggcgtc cttaaaaaca ttttaaaacc tcattttgca
     6481 gaacaaaaag tcaactaacc gcaactttag agtaaagggc tgattgtcaa tgtgggagca
     6541 gttgtatgat ccgtttggaa acgagtatgt ga
//
LOCUS       bDS180_AmyE_up,_kan_,_pHyp,mNeon,_AmyE_down        6572 bp    DNA     linear   UNA 19-OCT-2020
DEFINITION  .
ACCESSION   urn.local...48-cjqjkqj
VERSION     urn.local...48-cjqjkqj
KEYWORDS    .
SOURCE      
  ORGANISM  .
FEATURES             Location/Qualifiers
     misc_difference 1..1200
                     /created_by="User"
                     /modified_by="User"
                     /label="amyE up"
     misc_feature    1..1198
                     /Original_Bases="GGGCAAGGCTAGACGGGACTTACCGAAAGAAACCATCAATG
                     ATGGTTTCTTTTTTGTTCATAAATCAGACAAAACTTTTCTCTTGCAAAAGTTTGTGAA
                     GTGTTGCACAATATAAATGTGAAATACTTCACAAACAAAAAGACATCAAAGAGAAACA
                     TACCCTGGAAGGATGATTAATGATGAACAAACATGTAAATAAAGTAGCTTTAATCGGA
                     GCGGGTTTTGTTGGAAGCAGTTATGCATTTGCGTTAATTAACCAAGGAATCACAGATG
                     AGCTTGTGGTCATTGATGTAAATAAAGAAAAAGCAATGGGCGATGTGATGGATTTAAA
                     CCACGGAAAGGCGTTTGCGCCACAACCGGTCAAAACATCTTACGGAACATATGAAGAC
                     TGCAAGGATGCTGATATTGTCTGCATTTGCGCCGGAGCAAACCAAAAACCTGGTGAGA
                     CACGCCTTGAATTAGTAGAAAAGAACTTGAAGATTTTCAAAGGCATCGTTAGTGAAGT
                     CATGGCGAGCGGATTTGACGGCATTTTCTTAGTCGCGACAAATCCGGTTGATATCCTG
                     ACTTACGCAACATGGAAATTCAGCGGCCTGCCAAAAGAGCGGGTGATTGGAAGCGGCA
                     CAACACTTGATTCTGCGAGATTCCGTTTCATGCTGAGCGAATACTTTGGCGCAGCGCC
                     TCAAAACGTACACGCGCATATTATCGGAGAGCACGGCGACACAGAGCTTCCTGTTTGG
                     AGCCACGCGAATGTCGGCGGTGTGCCGGTCAGTGAACTCGTTGAGAAAAACGATGCGT
                     ACAAACAAGAGGAGCTGGACCAAATTGTAGATGATGTGAAAAACGCAGCTTACCATAT
                     CATTGAGAAAAAAGGCGCGACTTATTATGGGGTTGCGATGAGTCTTGCTCGCATTACA
                     AAAGCCATTCTTCATAATGAAAACAGCATATTAACTGTCAGCACATATTTGGACGGGC
                     AATACGGTGCAGATGACGTGTACATCGGTGTGCCGGCTGTCGTGAATCGCGGAGGGAT
                     CGCAGGTATCACTGAGCTGAACTTAAATGAGAAAGAAAAAGAACAGTTCCTTCACAGC
                     GCCGGCGTCCTTAAAAACATTTTAAAACCTCATTTTGCAGAACAAAAAGTCAACTAAC
                     CGCAACTTTAGAGTAAAGGGCTGATTGTCAATGTGGGAGCAGTTGTATGATCCGTTTG
                     GAAACGAGTATGT"
                     /label="GGGCAAGGCTAGACGGGACTTACCGAAAGAAACCATCAATGATGGTTTCT
                     TTTTTGTTCATAAATCAGACAAAACTTTTCTCTTGCAAAAGTTTGTGAAGTGTTGCAC
                     AATATAAATGTGAAATACTTCACAAACAAAAAGACATCAAAGAGAAACATACCCTGGA
                     AGGATGATTAATGATGAACAAACATGTAAATAAAGTAGCTTTAATCGGAGCGGGTTTT
                     GTTGGAAGCAGTTATGCATTTGCGTTAATTAACCAAGGAATCACAGATGAGCTTGTGG
                     TCATTGATGTAAATAAAGAAAAAGCAATGGGCGATGTGATGGATTTAAACCACGGAAA
                     GGCGTTTGCGCCACAACCGGTCAAAACATCTTACGGAACATATGAAGACTGCAAGGAT
                     GCTGATATTGTCTGCATTTGCGCCGGAGCAAACCAAAAACCTGGTGAGACACGCCTTG
                     AATTAGTAGAAAAGAACTTGAAGATTTTCAAAGGCATCGTTAGTGAAGTCATGGCGAG
                     CGGATTTGACGGCATTTTCTTAGTCGCGACAAATCCGGTTGATATCCTGACTTACGCA
                     ACATGGAAATTCAGCGGCCTGCCAAAAGAGCGGGTGATTGGAAGCGGCACAACACTTG
                     ATTCTGCGAGATTCCGTTTCATGCTGAGCGAATACTTTGGCGCAGCGCCTCAAAACGT
                     ACACGCGCATATTATCGGAGAGCACGGCGACACAGAGCTTCCTGTTTGGAGCCACGCG
                     AATGTCGGCGGTGTGCCGGTCAGTGAACTCGTTGAGAAAAACGATGCGTACAAACAAG
                     AGGAGCTGGACCAAATTGTAGATGATGTGAAAAACGCAGCTTACCATATCATTGAGAA
                     AAAAGGCGCGACTTATTATGGGGTTGCGATGAGTCTTGCTCGCATTACAAAAGCCATT
                     CTTCATAATGAAAACAGCATATTAACTGTCAGCACATATTTGGACGGGCAATACGGTG
                     CAGATGACGTGTACATCGGTGTGCCGGCTGTCGTGAATCGCGGAGGGATCGCAGGTAT
                     CACTGAGCTGAACTTAAATGAGAAAGAAAAAGAACAGTTCCTTCACAGCGCCGGCGTC
                     CTTAAAAACATTTTAAAACCTCATTTTGCAGAACAAAAAGTCAACTAACCGCAACTTT
                     AGAGTAAAGGGCTGATTGTCAATGTGGGAGCAGTTGTATGATCCGTTTGGAAACGAGT
                     ATGT"
                     /note="Geneious type: Editing History Replacement"
     CDS             471..1052
                     /created_by="User"
                     /label="ycgB"
     misc_feature    1201..2777
                     /created_by="dstork"
                     /modified_by="dstork"
                     /label="Fragment 2"
     CDS             1779..2573
                     /created_by="User"
                     /label="kan (big)"
     source          <2778..>4231
                     /organism="synthetic DNA construct"
                     /mol_type="other DNA"
                     /label="source synthetic DNA construct"
     misc_feature    2778..4642
                     /created_by="dstork"
                     /label="Fragment 3"
     CDS             complement(2910..4127)
                     /codon_start=1
                     /note="lacI"
                     /translation="CLSRLKDRTYQLLFRDCSSHNTVGIVERVLHLVTINQIFKRRET
                     ILMKPVTLYDVAEYAGVSYQTVSRVVNQASHVSAKTREKVEAAMAELNYIPNRVAQQL
                     AGKQSLLIGVATSSLALHAPSQIVAAIKSRADQLGASVVVSMVERSGVEACKAAVHNL
                     LAQRVSGLIINYPLDDQDAIAVEAACTNVPALFLDVSDQTPINSIIFSHEDGTRLGVE
                     HLVALGHQQIALLAGPLSSVSARLRLAGWHKYLTRNQIQPIAEREGDWSAMSGFQQTM
                     QMLNEGIVPTAMLVANDQMALGAMRAITESGLRVGADISVVGYDDTEDSSCYIPPSTT
                     IKQDFRLLGQTSVDRLLQLSQGQAVKGNQLLPVSLVKRKTTLAPNTQTASPRALADSL
                     MQLARQVSRLESGQ"
                     /modified_by="User"
                     /label="lacI"
     promoter        4232..4627
                     /created_by="User"
                     /modified_by="User"
                     /label="hyperspank promoter"
     terminator      4256..4383
                     /created_by="User"
                     /label="terminator"
     terminator      4464..4499
                     /created_by="User"
                     /label="terminator"
     protein_bind    4530..4549
                     /created_by="User"
                     /label="lac repressor binding site"
     misc_feature    4594
                     /created_by="User"
                     /label="*"
                     /note="Geneious type: sequence variant"
     misc_feature    4600
                     /modified_by="User"
                     /label="Phyperspac/hyperspank SNP"
                     /note="Geneious type: sequence variant"
     protein_bind    4601..4621
                     /created_by="User"
                     /label="lac repressor binding site"
     misc_feature    4628..4635
                     /created_by="User"
                     /label="optRBS"
                     /note="Geneious type: Expression Level"
     misc_feature    4646..4675
                     /Original_Bases="CAGATATTTGTTAAAACTCTCACAGGCAAGACAATAACGTT
                     AGAGGTTGAGTCATCCGACACGATTGATAACGTTAAATCAAAAATTCAAGACAAAGAA
                     GGCATTCCACCGGACCAACAGCGCCTCATCTTCGCTGGTAAGCAACTTGAAGACGGGA
                     GAACGCTTTCCGACTACAACATACAGAAGGAATCAACTCTGCACCTTGTTCTGCGGCT
                     TCGGGGCGGAUAGTTGTTCGTTCAAGAGCTTATGGTTTCGAAAGGAGAGGAGGATAAT
                     ATG"
                     /label="CAGATATTTGTTAAAACTCTCACAGGCAAGACAATAACGTTAGAGGTTGA
                     GTCATCCGACACGATTGATAACGTTAAATCAAAAATTCAAGACAAAGAAGGCATTCCA
                     CCGGACCAACAGCGCCTCATCTTCGCTGGTAAGCAACTTGAAGACGGGAGAACGCTTT
                     CCGACTACAACATACAGAAGGAATCAACTCTGCACCTTGTTCTGCGGCTTCGGGGCGG
                     AUAGTTGTTCGTTCAAGAGCTTATGGTTTCGAAAGGAGAGGAGGATAATATG"
                     /note="Geneious type: Editing History Replacement"
     misc_feature    <4649..5356
                     /created_by="dstork"
                     /label="mNeonGreen"
     misc_feature    <4649..5356
                     /created_by="dstork"
                     /modified_by="dstork"
                     /label="Fragment 4"
     Primer          4673..4675
                     /created_by="dstork"
                     /label="Replaced start codon"
     misc_difference 5357..6572
                     /created_by="User"
                     /label="amyE down"
     misc_feature    5357..6570
                     /Original_Bases="TTTGGATGGATTCAGCCCGATTGCTGGGGCAATCGGCATGT
                     ATATCGCCAGTGCGCTGCTTCATTTTCTCATCTCTTCAGGTTCTGGCGAAGCCGTTGT
                     ATTTATTCCAATCCTGGCGCCGCTCGCTGATTTGATGGGAATCACGAGACAGGTTGCG
                     GTTGAAGCGGTTATGCTTGGAGAAGGGGTCGTCAACTGTGTGAACCCGACATCCGGCG
                     TTCTCATGGCGGTGCTTGCCGCCAGCGGTATTCCGTATGTCAAGTGGCTGCGGTTTAT
                     GGTGCCGCTTGCTCTGATTTGGTTCTTGATCGGGCTTGTCTTTATCGTGATCGGAGTC
                     ATGATCAATTGGGGGCCGTTTTAACGATTGCTGCCCGCCGGCTTGTACGGCGGGCTTT
                     TGAGTTATTCATTGCAGAAGCGCAGGCTGTTATTGTAACATGTAAGCCATAAGCCATT
                     CGTAAAAGTGCGGGAGGAAGGTCATGAATAATCTGCGTAATAGACTTTCAGGCGTGAA
                     TGGGAAAAATAAGAGAGTAAAAGAAAAAGAACAAAAAATCTGGTCGGAGATTGGGATG
                     ATAGCGGGAGCATTTGCGCTGCTTGATGTGATCATCCGCGGCATTATGTTTGAATTTC
                     CGTTTAAAGAATGGGCTGCAAGCCTTGTGTTTTTGTTCATCATTATCTTATATTACTG
                     CATCAGGGCTGCGGCATCCGGAATGCTCATGCCGAGAATAGACACCAAAGAAGAACTG
                     CAAAAACGGGTGAAGCAGCAGCGAATAGAATCAATTGCGGTCGCCTTTGCGGTAGTGG
                     TGCTTACGATGTACGACAGGGGGATTCCCCATACATTCTTCGCTTGGCTGAAAATGAT
                     TCTTCTTTTTATCGTCTGCGGCGGCGTTCTGTTTCTGCTTCGGTATGTGATTGTGAAG
                     CTGGCTTACAGAAGAGCGGTAAAAGAAGAAATAAAAAAGAAATCATCTTTTTTGTTTG
                     GAAAGCGAGGGAAGCGTTCACAGTTTCGGGCAGCTTTTTTTATAGGAACATTGATTTG
                     TATTCACTCTGCCAAGTTGTTTTGATAGAGTGATTGTGATAATTTTAAATGTAAGCGT
                     TAACAAAATTCTCCAGTCTTCACATCGGTTTGAAAGGAGGAAGCGGAAGAATGAAGTA
                     AGAGGGATTTTTGACTCCGAAGTAAGTCTTCAAAAAATCAAATAAGGAGTGTCAA"
                     /label="TTTGGATGGATTCAGCCCGATTGCTGGGGCAATCGGCATGTATATCGCCA
                     GTGCGCTGCTTCATTTTCTCATCTCTTCAGGTTCTGGCGAAGCCGTTGTATTTATTCC
                     AATCCTGGCGCCGCTCGCTGATTTGATGGGAATCACGAGACAGGTTGCGGTTGAAGCG
                     GTTATGCTTGGAGAAGGGGTCGTCAACTGTGTGAACCCGACATCCGGCGTTCTCATGG
                     CGGTGCTTGCCGCCAGCGGTATTCCGTATGTCAAGTGGCTGCGGTTTATGGTGCCGCT
                     TGCTCTGATTTGGTTCTTGATCGGGCTTGTCTTTATCGTGATCGGAGTCATGATCAAT
                     TGGGGGCCGTTTTAACGATTGCTGCCCGCCGGCTTGTACGGCGGGCTTTTGAGTTATT
                     CATTGCAGAAGCGCAGGCTGTTATTGTAACATGTAAGCCATAAGCCATTCGTAAAAGT
                     GCGGGAGGAAGGTCATGAATAATCTGCGTAATAGACTTTCAGGCGTGAATGGGAAAAA
                     TAAGAGAGTAAAAGAAAAAGAACAAAAAATCTGGTCGGAGATTGGGATGATAGCGGGA
                     GCATTTGCGCTGCTTGATGTGATCATCCGCGGCATTATGTTTGAATTTCCGTTTAAAG
                     AATGGGCTGCAAGCCTTGTGTTTTTGTTCATCATTATCTTATATTACTGCATCAGGGC
                     TGCGGCATCCGGAATGCTCATGCCGAGAATAGACACCAAAGAAGAACTGCAAAAACGG
                     GTGAAGCAGCAGCGAATAGAATCAATTGCGGTCGCCTTTGCGGTAGTGGTGCTTACGA
                     TGTACGACAGGGGGATTCCCCATACATTCTTCGCTTGGCTGAAAATGATTCTTCTTTT
                     TATCGTCTGCGGCGGCGTTCTGTTTCTGCTTCGGTATGTGATTGTGAAGCTGGCTTAC
                     AGAAGAGCGGTAAAAGAAGAAATAAAAAAGAAATCATCTTTTTTGTTTGGAAAGCGAG
                     GGAAGCGTTCACAGTTTCGGGCAGCTTTTTTTATAGGAACATTGATTTGTATTCACTC
                     TGCCAAGTTGTTTTGATAGAGTGATTGTGATAATTTTAAATGTAAGCGTTAACAAAAT
                     TCTCCAGTCTTCACATCGGTTTGAAAGGAGGAAGCGGAAGAATGAAGTAAGAGGGATT
                     TTTGACTCCGAAGTAAGTCTTCAAAAAATCAAATAAGGAGTGTCAA"
                     /note="Geneious type: Editing History Replacement"
     terminator      5373..5420
                     /created_by="User"
                     /label="amyE terminator"
     CDS             5533..6498
                     /created_by="User"
                     /label="ldh"
ORIGIN      
        1 tttggatgga ttcagcccga ttgctggggc aatcggcatg tatatcgcca gtgcgctgct
       61 tcattttctc atctcttcag gttctggcga agccgttgta tttattccaa tcctggcgcc
      121 gctcgctgat ttgatgggaa tcacgagaca ggttgcggtt gaagcggtta tgcttggaga
      181 aggggtcgtc aactgtgtga acccgacatc cggcgttctc atggcggtgc ttgccgccag
      241 cggtattccg tatgtcaagt ggctgcggtt tatggtgccg cttgctctga tttggttctt
      301 gatcgggctt gtctttatcg tgatcggagt catgatcaat tgggggccgt tttaacgatt
      361 gctgcccgcc ggcttgtacg gcgggctttt gagttattca ttgcagaagc gcaggctgtt
      421 attgtaacat gtaagccata agccattcgt aaaagtgcgg gaggaaggtc atgaataatc
      481 tgcgtaatag actttcaggc gtgaatggga aaaataagag agtaaaagaa aaagaacaaa
      541 aaatctggtc ggagattggg atgatagcgg gagcatttgc gctgcttgat gtgatcatcc
      601 gcggcattat gtttgaattt ccgtttaaag aatgggctgc aagccttgtg tttttgttca
      661 tcattatctt atattactgc atcagggctg cggcatccgg aatgctcatg ccgagaatag
      721 acaccaaaga agaactgcaa aaacgggtga agcagcagcg aatagaatca attgcggtcg
      781 cctttgcggt agtggtgctt acgatgtacg acagggggat tccccataca ttcttcgctt
      841 ggctgaaaat gattcttctt tttatcgtct gcggcggcgt tctgtttctg cttcggtatg
      901 tgattgtgaa gctggcttac agaagagcgg taaaagaaga aataaaaaag aaatcatctt
      961 ttttgtttgg aaagcgaggg aagcgttcac agtttcgggc agcttttttt ataggaacat
     1021 tgatttgtat tcactctgcc aagttgtttt gatagagtga ttgtgataat tttaaatgta
     1081 agcgttaaca aaattctcca gtcttcacat cggtttgaaa ggaggaagcg gaagaatgaa
     1141 gtaagaggga tttttgactc cgaagtaagt cttcaaaaaa tcaaataagg agtgtcaaga
     1201 ttctgctccc tcgctcagta ccgttcgtat aatgtatgct atacgaagtt atcagcgaac
     1261 catttgaggt gataggtaag attataccga ggtatgaaaa cgagaattgg acctttacag
     1321 aattactcta tgaagcgcca tatttaaaaa gctaccaaga cgaagaggat gaagaggatg
     1381 aggaggcaga ttgccttgaa tatattgaca atactgataa gataatatat cttttatata
     1441 gaagatatcg ccgtatgtaa ggatttcagg gggcaaggca taggcagcgc gcttatcaat
     1501 atatctatag aatgggcaaa gcataaaaac ttgcatggac taatgcttga aacccaggac
     1561 aataacctta tagcttgtaa attctatcat aattgtggtt tcaaaatcgg ctccgtcgat
     1621 actatgttat acaccaactt tgaaaacaac tttgaaaaag ctgttttctg gtatttaagg
     1681 ttttagaatg caaggaacag tgaattggag ttcgtcttgt tataattagc ttcttggggt
     1741 atctttaaat actgtagaaa agaggaagga aataataaat ggctaaaatg agaatatcac
     1801 cggaattgaa aaaactgatc gaaaaatacc gctgcgtaaa agatacggaa ggaatgtctc
     1861 ctgctaaggt atataagctg gtgggagaaa atgaaaacct atatttaaaa atgacggaca
     1921 gccggtataa agggaccacc tatgatgtgg aacgggaaaa ggacatgatg ctatggctgg
     1981 aaggaaagct gcctgttcca aaggtcctgc actttgaacg gcatgatggc tggagcaatc
     2041 tgctcatgag tgaggccgat ggcgtccttt gctcggaaga gtatgaagat gaacaaagcc
     2101 ctgaaaagat tatcgagctg tatgcggagt gcatcaggct ctttcactcc atcgacatat
     2161 cggattgtcc ctatacgaat agcttagaca gccgcttagc cgaattggat tacttactga
     2221 ataacgatct ggccgatgtg gattgcgaaa actgggaaga agacactcca tttaaagatc
     2281 cgcgcgagct gtatgatttt ttaaagacgg aaaagcccga agaggaactt gtcttttccc
     2341 acggcgacct gggagacagc aacatctttg tgaaagatgg caaagtaagt ggctttattg
     2401 atcttgggag aagcggcagg gcggacaagt ggtatgacat tgccttctgc gtccggtcga
     2461 tcagggagga tatcggggaa gaacagtatg tcgagctatt ttttgactta ctggggatca
     2521 agcctgattg ggagaaaata aaatattata ttttactgga tgaattgttt tagtacctag
     2581 atttagatgt ctaaaaagct ttaactacaa gctttttaga catctaatct tttctgaagt
     2641 acatccgcaa ctgtccatac tctgatgttt tatatctttt ctaaaagttc gctagatagg
     2701 ggtcccgagc gcctacgagg aatttataac ttcgtataat gtatgctata cgaacggtag
     2761 ttgaccagtg ctccctgtaa tggatttcct tacgcgaaat acgggcagac atggcctgcc
     2821 cggttattat tatttttgac accagaccaa ctggtaatgg tagcgaccgg cgctcaggat
     2881 cctaactcac attaattgcg ttgcgctcac tgcccgcttt ccagtcggga aacctgtcgt
     2941 gccagctgca ttaatgaatc ggccaacgcg cggggagagg cggtttgcgt attgggcgcc
     3001 agggtggttt ttcttttcac cagtgagacg ggcaacagct gattgccctt caccgcctgg
     3061 ccctgagaga gttgcagcaa gcggtccacg ctggtttgcc ccagcaggcg aaaatcctgt
     3121 ttgatggtgg ttgacggcgg gatataacat gagctgtctt cggtatcgtc gtatcccact
     3181 accgagatat ccgcaccaac gcgcagcccg gactcggtaa tggcgcgcat tgcgcccagc
     3241 gccatctgat cgttggcaac cagcatcgca gtgggaacga tgccctcatt cagcatttgc
     3301 atggtttgtt gaaaaccgga catggcactc cagtcgcctt cccgttccgc tatcggctga
     3361 atttgattgc gagtgagata tttatgccag ccagccagac gcagacgcgc cgagacagaa
     3421 cttaatgggc ccgctaacag cgcgatttgc tggtgaccca atgcgaccag atgctccacg
     3481 cccagtcgcg taccgtcttc atgggagaaa ataatactgt tgatgggtgt ctggtcagag
     3541 acatcaagaa ataacgccgg aacattagtg caggcagctt ccacagcaat ggcatcctgg
     3601 tcatccagcg gatagttaat gatcagccca ctgacgcgtt gcgcgagaag attgtgcacc
     3661 gccgctttac aggcttcgac gccgcttcgt tctaccatcg acaccaccac gctggcaccc
     3721 agttgatcgg cgcgagattt aatcgccgcg acaatttgcg acggcgcgtg cagggccaga
     3781 ctggaggtgg caacgccaat cagcaacgac tgtttgcccg ccagttgttg tgccacgcgg
     3841 ttgggaatgt aattcagctc cgccatcgcc gcttccactt tttcccgcgt tttcgcagaa
     3901 acgtggctgg cctggttcac cacgcgggaa acggtctgat aagagacacc ggcatactct
     3961 gcgacatcgt ataacgttac tggtttcatc aaaatcgtct ccctccgttt gaatatttga
     4021 ttgatcgtaa ccagatgaag cactctttcc actatcccta cagtgttatg gcttgaacaa
     4081 tcacgaaaca ataattggta cgtacgatct ttcagccgac tcaaacatca aatcttacaa
     4141 atgtagtctt tgaaagtatt acatatgtaa gatttaaatg caaccgtttt ttcggaagga
     4201 aatgatgacc tcgtttccac cgaattagct tcgactctct agcttgaggc atcaaataaa
     4261 acgaaaggct cagtcgaaag actgggcctt tcgttttatc tgttgtttgt cggtgaacgc
     4321 tctcctgagt aggacaaatc cgccgctcta gctaagcaga aggccatcct gacggatggc
     4381 ctttttgcgt ttctacaaac tcttgttaac tctagagctg cctgccgcgt ttcggtgatg
     4441 aagatcttcc cgatgattaa ttaattcaga acgctcggtt gccgccgggc gttttttatg
     4501 cagcaatggc aagaacgttg ctcgagggta aatgtgagca ctcacaattc attttgcaaa
     4561 agttgttgac tttatctaca aggtgtggca taatgtgtgt aattgtgagc ggataacaat
     4621 taagctttaa ggaggaacta ccatgtacgt ttcgaaagga gaggaggata attctgctag
     4681 cctcccagcg acccacgaac tgcatatttt tggcagcatt aatggcgttg actttgatat
     4741 ggtggggcag ggaacaggga accctaacga tggctatgag gagctcaatc tcaagagtac
     4801 aaaaggagat ttgcaatttt caccttggat cctggttccg catattggct acggctttca
     4861 tcaatacttg ccttatccgg acggcatgtc cccgttccaa gctgcgatgg tggatggttc
     4921 tgggtaccag gtgcaccgta ctatgcagtt tgaggacggt gcctcactga cggtcaacta
     4981 tagatatact tatgaaggct cacacattaa gggtgaggcc caagttaaag gaacagggtt
     5041 tcctgcggat ggaccggtaa tgacaaacag tttaaccgct gcggactggt gtcgctcgaa
     5101 aaaaacatac ccaaacgata aaacgatcat ctcgaccttc aaatggagct atactacggg
     5161 caacggcaaa cgctatcgtt ccacagcacg cacgacttat acgtttgcta aaccgatggc
     5221 cgcaaactac ctcaaaaatc aacctatgta cgtgttcaga aaaaccgagt taaaacattc
     5281 aaaaacggaa cttaatttta aagagtggca aaaggcgttt acagacgtga tgggtatgga
     5341 tgaactctat aagtgagggc aaggctagac gggacttacc gaaagaaacc atcaatgatg
     5401 gtttcttttt tgttcataaa tcagacaaaa cttttctctt gcaaaagttt gtgaagtgtt
     5461 gcacaatata aatgtgaaat acttcacaaa caaaaagaca tcaaagagaa acataccctg
     5521 gaaggatgat taatgatgaa caaacatgta aataaagtag ctttaatcgg agcgggtttt
     5581 gttggaagca gttatgcatt tgcgttaatt aaccaaggaa tcacagatga gcttgtggtc
     5641 attgatgtaa ataaagaaaa agcaatgggc gatgtgatgg atttaaacca cggaaaggcg
     5701 tttgcgccac aaccggtcaa aacatcttac ggaacatatg aagactgcaa ggatgctgat
     5761 attgtctgca tttgcgccgg agcaaaccaa aaacctggtg agacacgcct tgaattagta
     5821 gaaaagaact tgaagatttt caaaggcatc gttagtgaag tcatggcgag cggatttgac
     5881 ggcattttct tagtcgcgac aaatccggtt gatatcctga cttacgcaac atggaaattc
     5941 agcggcctgc caaaagagcg ggtgattgga agcggcacaa cacttgattc tgcgagattc
     6001 cgtttcatgc tgagcgaata ctttggcgca gcgcctcaaa acgtacacgc gcatattatc
     6061 ggagagcacg gcgacacaga gcttcctgtt tggagccacg cgaatgtcgg cggtgtgccg
     6121 gtcagtgaac tcgttgagaa aaacgatgcg tacaaacaag aggagctgga ccaaattgta
     6181 gatgatgtga aaaacgcagc ttaccatatc attgagaaaa aaggcgcgac ttattatggg
     6241 gttgcgatga gtcttgctcg cattacaaaa gccattcttc ataatgaaaa cagcatatta
     6301 actgtcagca catatttgga cgggcaatac ggtgcagatg acgtgtacat cggtgtgccg
     6361 gctgtcgtga atcgcggagg gatcgcaggt atcactgagc tgaacttaaa tgagaaagaa
     6421 aaagaacagt tccttcacag cgccggcgtc cttaaaaaca ttttaaaacc tcattttgca
     6481 gaacaaaaag tcaactaacc gcaactttag agtaaagggc tgattgtcaa tgtgggagca
     6541 gttgtatgat ccgtttggaa acgagtatgt ga
//
LOCUS       bDS223_LacA_up,_cat,_pVeg,_MaPylRS,pSer,_MaPylRS_tRNA,_LacA_down._        3972 bp    DNA     linear   UNA 19-OCT-2020
DEFINITION  .
ACCESSION   urn.local...59-cjqjqqt
VERSION     urn.local...59-cjqjqqt
KEYWORDS    .
SOURCE      Bacillus subtilis subsp. subtilis str. 168
  ORGANISM  Bacillus subtilis subsp. subtilis str. 168
            Bacteria; Firmicutes; Bacillales; Bacillaceae; Bacillus.
FEATURES             Location/Qualifiers
     source          complement(<1..>3972)
                     /organism="Bacillus subtilis subsp. subtilis str. 168"
                     /mol_type="genomic DNA"
                     /strain=168
                     /db_xref="taxon:224308"
                     /label="source Bacillus subtilis subsp. subtilis str. 168"
     gene            <1..>766
                     /gene="ganA"
                     /locus_tag="BSU34130"
                     /label="ganA gene"
     misc_feature    1..766
                     /Original_Bases="TAGGCTGATGCTCCGCTCGATATGGGCGGATTCTTTTTTCT
                     ATAGAATGAAAACGCTTGCTAAGTCTTGGGGGGATGAAATCATGAAAAGCAAAGTGAA
                     AATGTTCTTTGCGGCTGCCATCGTGTGGAGTGCATGTAGTTCAACAGGATATGCCGCT
                     GCCATTGAGAAGGAGAAGCACGTGTCAGAGCTTCGGGCAGAGGATCTTTTTGTTAAAA
                     AAGTAGAGGGGATGAACAAGGATTTTATCAAAGGGGCAGATGTATCCAGCGTTATTGC
                     TTTGGAAAACAGCGGTGTCACCTTTTACAATACAAACGGAAAACGCCAGGATATCTTT
                     ACAACTTTAAAACAGGCTGGGGTCAACTATGTTCGCGTCCGCATCTGGAATCACCCGT
                     ATGATTCAAATGGCAACGGGTATGGCGGGGGAAACAATGATGTTCAAAAAGCCATCGA
                     AATCGGAAAAAGAGCGACAGCGAACGGAATGAAGGTGCTGGCCGACTTTCACTACTCT
                     GATTTCTGGGCCGATCCAGCGAAACAAAAGGTGCCCAAAGCCTGGGCGAATCTCAGCT
                     TTGAAGCAAAAAAAGCAAAGCTCTATGAGTATACGAAACAAAGCCTGCAAAAGATGAT
                     CAAGGAAGGCGTTGACATCGGCATGGTTCAGGTCGGAAA"
                     /label="TAGGCTGATGCTCCGCTCGATATGGGCGGATTCTTTTTTCTATAGAATGA
                     AAACGCTTGCTAAGTCTTGGGGGGATGAAATCATGAAAAGCAAAGTGAAAATGTTCTT
                     TGCGGCTGCCATCGTGTGGAGTGCATGTAGTTCAACAGGATATGCCGCTGCCATTGAG
                     AAGGAGAAGCACGTGTCAGAGCTTCGGGCAGAGGATCTTTTTGTTAAAAAAGTAGAGG
                     GGATGAACAAGGATTTTATCAAAGGGGCAGATGTATCCAGCGTTATTGCTTTGGAAAA
                     CAGCGGTGTCACCTTTTACAATACAAACGGAAAACGCCAGGATATCTTTACAACTTTA
                     AAACAGGCTGGGGTCAACTATGTTCGCGTCCGCATCTGGAATCACCCGTATGATTCAA
                     ATGGCAACGGGTATGGCGGGGGAAACAATGATGTTCAAAAAGCCATCGAAATCGGAAA
                     AAGAGCGACAGCGAACGGAATGAAGGTGCTGGCCGACTTTCACTACTCTGATTTCTGG
                     GCCGATCCAGCGAAACAAAAGGTGCCCAAAGCCTGGGCGAATCTCAGCTTTGAAGCAA
                     AAAAAGCAAAGCTCTATGAGTATACGAAACAAAGCCTGCAAAAGATGATCAAGGAAGG
                     CGTTGACATCGGCATGGTTCAGGTCGGAAA"
                     /note="Geneious type: Editing History Replacement"
     misc_feature    1..766
                     /created_by="dstork"
                     /modified_by="dstork"
                     /label="LacA up"
     misc_feature    1..766
                     /created_by="dstork"
                     /label="Fragment 7"
     source          complement(<1..>766)
                     /organism="Bacillus subtilis subsp. subtilis str. 168"
                     /mol_type="genomic DNA"
                     /strain=168
                     /db_xref="taxon:224308"
                     /label="source Bacillus subtilis subsp. subtilis str. 168"
     misc_feature    767..1905
                     /created_by="dstork"
                     /modified_by="dstork"
                     /label="Fragment 2"
     CDS             complement(915..1562)
                     /created_by="User"
                     /label="cat"
     misc_feature    1906..2160
                     /created_by="User"
                     /modified_by="User"
                     /label="Pveg"
                     /note="Geneious type: promoter prokaryotic"
     misc_feature    1906..2160
                     /created_by="dstork"
                     /modified_by="dstork"
                     /label="Fragment 3"
     protein_bind    2143..2160
                     /Source="referenceToDocument: urn:local:.:5c-cjqjqqt"
                     /modified_by="User"
                     /label="Optimal RBS"
     Primer          2161..2985
                     /created_by="dstork"
                     /label="MaPylRS gblock"
     misc_feature    2164..2985
                     /Original_Bases="GATAAGAAACCACTGGATGTGTTAATTTCCGCTACTGGCTT
                     ATGGATGTCTCGCACTGGGACCTTGCACAAGATCAAGCACCACGAGGTGAGTCGCTCT
                     AAGATATACATCGAGATGGCCTGCGGGGACCACCTCGTCGTTAACAACAGCCGTAGTT
                     GCCGCACTGCGCGGGCATTTCGCCACCATAAGTATCGTAAAACGTGCAAGAGATGTCG
                     TGTAAGTGATGAGGACATTAATAATTTCCTGACCCGTTCAACAGAAAGTAAGAACAGT
                     GTCAAGGTTCGCGTCGTTTCTGCACCTAAGGTAAAAAAGGCGATGCCGAAATCAGTTT
                     CTCGGGCACCAAAGCCTCTTGAAAATTCCGTCTCTGCGAAAGCGTCTACTAACACGTC
                     ACGTTCTGTTCCTTCTCCAGCCAAATCAACACCAAACAGTAGTGTTCCAGCGAGTGCG
                     CCAGCACCAAGCCTTACACGCAGCCAACTTGACAGAGTTGAGGCCCTTCTGAGTCCTG
                     AAGACAAGATTTCACTGAACATGGCGAAGCCGTTTAGAGAGTTAGAGCCAGAGCTTGT
                     GACGAGACGTAAGAACGATTTTCAGCGGCTCTACACTAATGACCGTGAGGATTACCTC
                     GGCAAGTTGGAGCGTGACATAACCAAATTCTTTGTTGATCGGGGCTTTCTGGAAATCA
                     AGTCCCCAATATTGATCCCGGCAGAATACGTCGAGCGTATGGGGATTAACAACGATAC
                     TGAACTCTCCAAGCAAATATTCAGAGTTGATAAGAATTTATGTCTTAGACCGATGCTG
                     GCGCCTACTTTGTATAACTACATGCGGAAATTGGATCGCATACTTCCTGGTCCAATTA
                     AAATATTCGAAGTAGGCCCGTGTTATCGGAAGGAGAGTGATGGTAAGGAACATCTGGA
                     GGAGTTCACAATGGTGAATTTCGCACAAATGGGCTCCGGCTGCACGAGAGAGAACCTC
                     GAAGCACTGATTAAGGAATTCCTCGATTACCTTGAAATCGACTTTGAAATAGTAGGAG
                     ATTCTTGCATGGTCTTTGGGGATACCTTGGACATCATGCACGGAGACTTAGAGCTTAG
                     CAGTGCCGTCGTAGGCCCGGTATCCCTGGACCGTGAATGGGGTATTGATAAACCGTGG
                     ATAGGGGCCGGCTTTGGACTTGAGCGCCTCCTCAAGGTGATGCACGGTTTCAAAAACA
                     TAAAACGCGCATCACGTTCAGAAAGCTATTACAATGGAATCTCAACGAATCTC"
                     /label="GATAAGAAACCACTGGATGTGTTAATTTCCGCTACTGGCTTATGGATGTC
                     TCGCACTGGGACCTTGCACAAGATCAAGCACCACGAGGTGAGTCGCTCTAAGATATAC
                     ATCGAGATGGCCTGCGGGGACCACCTCGTCGTTAACAACAGCCGTAGTTGCCGCACTG
                     CGCGGGCATTTCGCCACCATAAGTATCGTAAAACGTGCAAGAGATGTCGTGTAAGTGA
                     TGAGGACATTAATAATTTCCTGACCCGTTCAACAGAAAGTAAGAACAGTGTCAAGGTT
                     CGCGTCGTTTCTGCACCTAAGGTAAAAAAGGCGATGCCGAAATCAGTTTCTCGGGCAC
                     CAAAGCCTCTTGAAAATTCCGTCTCTGCGAAAGCGTCTACTAACACGTCACGTTCTGT
                     TCCTTCTCCAGCCAAATCAACACCAAACAGTAGTGTTCCAGCGAGTGCGCCAGCACCA
                     AGCCTTACACGCAGCCAACTTGACAGAGTTGAGGCCCTTCTGAGTCCTGAAGACAAGA
                     TTTCACTGAACATGGCGAAGCCGTTTAGAGAGTTAGAGCCAGAGCTTGTGACGAGACG
                     TAAGAACGATTTTCAGCGGCTCTACACTAATGACCGTGAGGATTACCTCGGCAAGTTG
                     GAGCGTGACATAACCAAATTCTTTGTTGATCGGGGCTTTCTGGAAATCAAGTCCCCAA
                     TATTGATCCCGGCAGAATACGTCGAGCGTATGGGGATTAACAACGATACTGAACTCTC
                     CAAGCAAATATTCAGAGTTGATAAGAATTTATGTCTTAGACCGATGCTGGCGCCTACT
                     TTGTATAACTACATGCGGAAATTGGATCGCATACTTCCTGGTCCAATTAAAATATTCG
                     AAGTAGGCCCGTGTTATCGGAAGGAGAGTGATGGTAAGGAACATCTGGAGGAGTTCAC
                     AATGGTGAATTTCGCACAAATGGGCTCCGGCTGCACGAGAGAGAACCTCGAAGCACTG
                     ATTAAGGAATTCCTCGATTACCTTGAAATCGACTTTGAAATAGTAGGAGATTCTTGCA
                     TGGTCTTTGGGGATACCTTGGACATCATGCACGGAGACTTAGAGCTTAGCAGTGCCGT
                     CGTAGGCCCGGTATCCCTGGACCGTGAATGGGGTATTGATAAACCGTGGATAGGGGCC
                     GGCTTTGGACTTGAGCGCCTCCTCAAGGTGATGCACGGTTTCAAAAACATAAAACGCG
                     CATCACGTTCAGAAAGCTATTACAATGGAATCTCAACGAATCTC"
                     /note="Geneious type: Editing History Replacement"
     source          complement(<2986..>3066)
                     /organism="Bacillus subtilis subsp. subtilis str. 168"
                     /mol_type="genomic DNA"
                     /strain=168
                     /db_xref="taxon:224308"
                     /label="source Bacillus subtilis subsp. subtilis str. 168"
     terminator      2989..3013
                     /ApEinfo_revcolor="#ffef86"
                     /ApEinfo_fwdcolor="#ffef86"
                     /label="glnS Terminator"
     source          complement(<2989..>3013)
                     /organism="Bacillus subtilis subsp. subtilis str. 168"
                     /mol_type="genomic DNA"
                     /strain=168
                     /db_xref="taxon:224308"
                     /label="source Bacillus subtilis subsp. subtilis str. 168"
     source          <3014..>3063
                     /organism="Bacillus subtilis subsp. subtilis str. 168"
                     /mol_type="genomic DNA"
                     /strain=168
                     /db_xref="taxon:224308"
                     /label="source Bacillus subtilis subsp. subtilis str. 168"
     source          <3064..>3066
                     /organism="synthetic DNA construct"
                     /mol_type="other DNA"
                     /label="source synthetic DNA construct"
     misc_feature    3067..3203
                     /created_by="dstork"
                     /modified_by="dstork"
                     /label="pSer"
     misc_feature    3067..3203
                     /created_by="dstork"
                     /label="Fragment 5"
     Primer          3204..3271
                     /created_by="dstork"
                     /label="MaPyl tRNA"
     misc_feature    3204..3271
                     /Original_Bases="CCGGCGGTAGTTCAGCAGGGCAGAACGGCGGACTCTAAATC
                     CGCATGGCAGGGGTTCAAATCCCCTCCGCCGGACCA"
                     /label="CCGGCGGTAGTTCAGCAGGGCAGAACGGCGGACTCTAAATCCGCATGGCA
                     GGGGTTCAAATCCCCTCCGCCGGACCA"
                     /note="Geneious type: Editing History Replacement"
     source          complement(<3204..>3271)
                     /organism="Bacillus subtilis subsp. subtilis str. 168"
                     /mol_type="genomic DNA"
                     /strain=168
                     /db_xref="taxon:224308"
                     /label="source Bacillus subtilis subsp. subtilis str. 168"
     Primer          3232..3234
                     /created_by="dstork"
                     /label="Anticodon"
     terminator      3272..3312
                     /ApEinfo_revcolor="#75c6a9"
                     /ApEinfo_fwdcolor="#75c6a9"
                     /label="proK terminator"
     gene            <3313..3315
                     /gene="ganA"
                     /locus_tag="BSU34130"
                     /label="ganA gene"
     misc_feature    3313..3972
                     /Original_Bases="AGGCGCAAGCTTTAATCCCGGCAACAGCTTAATCAGTACAT
                     CCATCATTCCGAAGCATCCGACATTCGATCATTACAAGGAATTATTTGCGGGCAAGGA
                     AAGCCTTCAATATGTGCAGTGGTATGTCAACTCTATGAAGATCAGCCTGTTTACAATG
                     GCAGGGTCTTTGCTCTGTGTGACGTTTACGGCCTATGCGTTTTCGCGCTTTCGGTTTA
                     AAGGGAGGAAATACGCTTTAACGCTCTTTTTATTGCTGCAGATGATTCCTCAGTTTTC
                     AGCTTTAATTGCCTTGTTTGTGCTGGCGCAAATCTTGGGAATGATCAATAGCCACTGG
                     CTGCTAATCTTGCTTTATATCGGCGGCCTGATCCCGATGAATACGTATTTGATGAAAG
                     GGTACATGGATTCCATTCCGATGGATTTAGACGAAAGCGCCAAGATTGACGGAGCCAG
                     CAGCACCAGAATCTTCTTCCAGATCATTCTGCCATTATCAAAACCGATGGCGGCAGTC
                     GTGGCCATGAACGGCTTTACCGGTCCGCTCGGAGATTTTGTGCTGTCCTCAACCATAT
                     TGAGAACGCCTGAATCATATACATTGCCCGTCGGTCTATTCAATTTAGTGAATGATGT
                     CATGGGGGCCAGCTATACGACATTTGCGGCCGGAGCCCTGCTTATCAGCATACCGGTT
                     GCCGTCATCTTTATTATGCTGCAAAAGAATTTTGTGTCCGGATTAACCGCAGGCGGAA
                     CGAAGGGCTAAGAGAACAAGGAGGAGAAT"
                     /label="AGGCGCAAGCTTTAATCCCGGCAACAGCTTAATCAGTACATCCATCATTC
                     CGAAGCATCCGACATTCGATCATTACAAGGAATTATTTGCGGGCAAGGAAAGCCTTCA
                     ATATGTGCAGTGGTATGTCAACTCTATGAAGATCAGCCTGTTTACAATGGCAGGGTCT
                     TTGCTCTGTGTGACGTTTACGGCCTATGCGTTTTCGCGCTTTCGGTTTAAAGGGAGGA
                     AATACGCTTTAACGCTCTTTTTATTGCTGCAGATGATTCCTCAGTTTTCAGCTTTAAT
                     TGCCTTGTTTGTGCTGGCGCAAATCTTGGGAATGATCAATAGCCACTGGCTGCTAATC
                     TTGCTTTATATCGGCGGCCTGATCCCGATGAATACGTATTTGATGAAAGGGTACATGG
                     ATTCCATTCCGATGGATTTAGACGAAAGCGCCAAGATTGACGGAGCCAGCAGCACCAG
                     AATCTTCTTCCAGATCATTCTGCCATTATCAAAACCGATGGCGGCAGTCGTGGCCATG
                     AACGGCTTTACCGGTCCGCTCGGAGATTTTGTGCTGTCCTCAACCATATTGAGAACGC
                     CTGAATCATATACATTGCCCGTCGGTCTATTCAATTTAGTGAATGATGTCATGGGGGC
                     CAGCTATACGACATTTGCGGCCGGAGCCCTGCTTATCAGCATACCGGTTGCCGTCATC
                     TTTATTATGCTGCAAAAGAATTTTGTGTCCGGATTAACCGCAGGCGGAACGAAGGGCT
                     AAGAGAACAAGGAGGAGAAT"
                     /note="Geneious type: Editing History Replacement"
     misc_feature    3313..3972
                     /created_by="dstork"
                     /modified_by="dstork"
                     /label="LacA down"
     misc_feature    3313..3972
                     /created_by="dstork"
                     /modified_by="dstork"
                     /label="Fragment 1"
     source          complement(<3313..>3972)
                     /organism="Bacillus subtilis subsp. subtilis str. 168"
                     /mol_type="genomic DNA"
                     /strain=168
                     /db_xref="taxon:224308"
                     /label="source Bacillus subtilis subsp. subtilis str. 168"
ORIGIN      
        1 aggcgcaagc tttaatcccg gcaacagctt aatcagtaca tccatcattc cgaagcatcc
       61 gacattcgat cattacaagg aattatttgc gggcaaggaa agccttcaat atgtgcagtg
      121 gtatgtcaac tctatgaaga tcagcctgtt tacaatggca gggtctttgc tctgtgtgac
      181 gtttacggcc tatgcgtttt cgcgctttcg gtttaaaggg aggaaatacg ctttaacgct
      241 ctttttattg ctgcagatga ttcctcagtt ttcagcttta attgccttgt ttgtgctggc
      301 gcaaatcttg ggaatgatca atagccactg gctgctaatc ttgctttata tcggcggcct
      361 gatcccgatg aatacgtatt tgatgaaagg gtacatggat tccattccga tggatttaga
      421 cgaaagcgcc aagattgacg gagccagcag caccagaatc ttcttccaga tcattctgcc
      481 attatcaaaa ccgatggcgg cagtcgtggc catgaacggc tttaccggtc cgctcggaga
      541 ttttgtgctg tcctcaacca tattgagaac gcctgaatca tatacattgc ccgtcggtct
      601 attcaattta gtgaatgatg tcatgggggc cagctatacg acatttgcgg ccggagccct
      661 gcttatcagc ataccggttg ccgtcatctt tattatgctg caaaagaatt ttgtgtccgg
      721 attaaccgca ggcggaacga agggctaaga gaacaaggag gagaatcagg gagcactggt
      781 caactaccgt tcgtatagca tacattatac gaagttatgg agctgtaata taaaaacctt
      841 cttcaactaa cggggcaggt tagtgacatt agaaaaccga ctgtaaaaag tacagtcggc
      901 attatctcat attataaaag ccagtcatta ggcctatctg acaattcctg aatagagttc
      961 ataaacaatc ctgcatgata accatcacaa acagaatgat gtacctgtaa agatagcggt
     1021 aaatatattg aattaccttt attaatgaat tttcctgctg taataatggg tagaaggtaa
     1081 ttactattat tattgatatt taagttaaac ccagtaaatg aagtccatgg aataatagaa
     1141 agagaaaaag cattttcagg tataggtgtt ttgggaaaca atttccccga accattatat
     1201 ttctctacat cagaaaggta taaatcataa aactctttga agtcattctt tacaggagtc
     1261 caaataccag agaatgtttt agatacacca tcaaaaattg tataaagtgg ctctaactta
     1321 tcccaataac ctaactctcc gtcgctattg taaccagttc taaaagctgt atttgagttt
     1381 atcacccttg tcactaagaa aataaatgca gggtaaaatt tatatccttc ttgttttatg
     1441 tttcggtata aaacactaat atcaatttct gtggttatac taaaagtcgt ttgttggttc
     1501 aaataatgat taaatatctc ttttctcttc caattgtcta aatcaatttt attaaagttc
     1561 atttgatatg cctcctaaat ttttatctaa agtgaattta ggaggcttac ttgtctgctt
     1621 tcttcattag aatcaatcct tttttaaaag tcaatattac tgtaacataa atatatattt
     1681 taaaaatatc ccactttatc caattttcgt ttgttgaact aatgggtgct ttagttgaag
     1741 aataaaagac cacattaaaa aatgtggtct tttgtgtttt tttaaaggat ttgagcgtag
     1801 cgaaaaatcc ttttctttct tatcttgata ataagggtaa ctattgccgt atgataactt
     1861 cgtatagcat acattatacg aacggtactg agcgagggag cagaaggagt tctgagaatt
     1921 ggtatgcctt ataagtccaa ttaacagttg aaaacctgca taggagagct atgcgggttt
     1981 tttattttac ataatgatac ataatttacc gaaacttgcg gaacataatt gaggaatcat
     2041 agaattttgt caaaataatt ttattgacaa cgtcttatta acgttgatat aatttaaatt
     2101 ttatttgaca aaaatgggct cgtgttgtac aataaatgta gtgcgtaagg aggaactcat
     2161 atgaccgtaa agtacacaga tgcacagata caacggctcc gtgaatatgg gaacggaaca
     2221 tacgaacaga aagtattcga ggatctcgct agcagagatg ccgcgttttc aaaggaaatg
     2281 tccgtagcct caacagacaa cgagaagaag attaagggga tgatcgctaa cccatccaga
     2341 catgggctga ctcagctgat gaatgatata gcggatgctt tagtcgccga agggtttatt
     2401 gaagttagaa ctcctatctt tattagcaag gatgcgctcg cgcgtatgac cataacggaa
     2461 gataaaccac tgttcaagca agtcttctgg attgacgaga aaagagcatt gagacctatg
     2521 ttggcaccaa acctttacag cgttatgcgt gatttgcgcg accataccga tggcccggtc
     2581 aaaatatttg agatgggttc ctgctttcgt aaggagagcc attctggcat gcatttggag
     2641 gagtttacca tgttaaacct tgtggatatg gggcctcggg gcgacgctac tgaagttttg
     2701 aaaaactaca tttccgtggt catgaaggcc gcaggcttac ctgactatga tctcgttcag
     2761 gaagaatcag acgtgtataa ggaaacaata gatgtcgaaa taaacgggca agaagtctgt
     2821 agcgcagcag tcggaccaca ttatcttgac gcagcccatg atgtgcacga gccatggtct
     2881 ggggcaggct tcgggttgga acgcctcctc actattcgtg aaaagtattc aaccgtgaag
     2941 aaaggtgggg cgtctattag ctacttaaac ggcgctaaga taaattaaaa aacgccgcgt
     3001 tcagcggcgt ttttgttcat aacatacgaa cgatatgatt tacttattat tttactgatt
     3061 ccggaataaa ttatggaaag gcgtgcctga caaggtgcgc ctttttgctt atgtaaacac
     3121 ggcattttca taaaaacaaa aaaagttttt aaaaatgctt gaccacacga gaacatacgt
     3181 gatatagtta gtcttgtcga tacgggggac ggtccggcga ccagcgggtc tctaaaacct
     3241 agccagcggg gttcgacgcc ccggtctctc gaattcgaaa agcctgctca acgagcaggc
     3301 ttttttgcat gctaggctga tgctccgctc gatatgggcg gattcttttt tctatagaat
     3361 gaaaacgctt gctaagtctt ggggggatga aatcatgaaa agcaaagtga aaatgttctt
     3421 tgcggctgcc atcgtgtgga gtgcatgtag ttcaacagga tatgccgctg ccattgagaa
     3481 ggagaagcac gtgtcagagc ttcgggcaga ggatcttttt gttaaaaaag tagaggggat
     3541 gaacaaggat tttatcaaag gggcagatgt atccagcgtt attgctttgg aaaacagcgg
     3601 tgtcaccttt tacaatacaa acggaaaacg ccaggatatc tttacaactt taaaacaggc
     3661 tggggtcaac tatgttcgcg tccgcatctg gaatcacccg tatgattcaa atggcaacgg
     3721 gtatggcggg ggaaacaatg atgttcaaaa agccatcgaa atcggaaaaa gagcgacagc
     3781 gaacggaatg aaggtgctgg ccgactttca ctactctgat ttctgggccg atccagcgaa
     3841 acaaaaggtg cccaaagcct gggcgaatct cagctttgaa gcaaaaaaag caaagctcta
     3901 tgagtatacg aaacaaagcc tgcaaaagat gatcaaggaa ggcgttgaca tcggcatggt
     3961 tcaggtcgga aa
//
LOCUS       bDS237_LacA_up,_cat,_pVeg,_CouRS,pSer,_TyrRS_tRNA,_LacA_up.        4074 bp    DNA     linear   UNA 19-OCT-2020
DEFINITION  .
ACCESSION   urn.local...5k-cjqjzrt
VERSION     urn.local...5k-cjqjzrt
KEYWORDS    .
SOURCE      Bacillus subtilis subsp. subtilis str. 168
  ORGANISM  Bacillus subtilis subsp. subtilis str. 168
            Bacteria; Firmicutes; Bacillales; Bacillaceae; Bacillus.
FEATURES             Location/Qualifiers
     source          complement(<1..>4074)
                     /organism="Bacillus subtilis subsp. subtilis str. 168"
                     /mol_type="genomic DNA"
                     /strain=168
                     /db_xref="taxon:224308"
                     /label="source Bacillus subtilis subsp. subtilis str. 168"
     gene            <1..>766
                     /gene="ganA"
                     /locus_tag="BSU34130"
                     /label="ganA gene"
     source          complement(<1..>766)
                     /organism="Bacillus subtilis subsp. subtilis str. 168"
                     /mol_type="genomic DNA"
                     /strain=168
                     /db_xref="taxon:224308"
                     /label="source Bacillus subtilis subsp. subtilis str. 168"
     misc_feature    1..766
                     /created_by="dstork"
                     /modified_by="dstork"
                     /label="LacA up"
     misc_feature    1..766
                     /created_by="dstork"
                     /label="Fragment 7"
     misc_feature    767..1905
                     /created_by="dstork"
                     /modified_by="dstork"
                     /label="Fragment 2"
     CDS             complement(915..1562)
                     /created_by="User"
                     /label="cat"
     misc_feature    1906..2160
                     /created_by="User"
                     /modified_by="User"
                     /label="Pveg"
                     /note="Geneious type: promoter prokaryotic"
     misc_feature    1906..2160
                     /created_by="dstork"
                     /modified_by="dstork"
                     /label="Fragment 3"
     protein_bind    2143..2160
                     /Source="referenceToDocument: urn:local:.:5n-cjqjzrt"
                     /modified_by="User"
                     /label="Optimal RBS"
     source          complement(<2161..>3078)
                     /organism="Bacillus subtilis subsp. subtilis str. 168"
                     /mol_type="genomic DNA"
                     /strain=168
                     /db_xref="taxon:224308"
                     /label="source Bacillus subtilis subsp. subtilis str. 168"
     source          complement(<2161..>2210)
                     /organism="Bacillus subtilis subsp. subtilis str. 168"
                     /mol_type="genomic DNA"
                     /strain=168
                     /db_xref="taxon:224308"
                     /label="source Bacillus subtilis subsp. subtilis str. 168"
     Primer          2161..3078
                     /created_by="dstork"
                     /label="CouRS-codon optimized gblock"
     source          complement(<3039..>3078)
                     /organism="Bacillus subtilis subsp. subtilis str. 168"
                     /mol_type="genomic DNA"
                     /strain=168
                     /db_xref="taxon:224308"
                     /label="source Bacillus subtilis subsp. subtilis str. 168"
     source          complement(<3079..>3159)
                     /organism="Bacillus subtilis subsp. subtilis str. 168"
                     /mol_type="genomic DNA"
                     /strain=168
                     /db_xref="taxon:224308"
                     /label="source Bacillus subtilis subsp. subtilis str. 168"
     terminator      3082..3106
                     /ApEinfo_revcolor="#ffef86"
                     /ApEinfo_fwdcolor="#ffef86"
                     /label="glnS Terminator"
     source          complement(<3082..>3106)
                     /organism="Bacillus subtilis subsp. subtilis str. 168"
                     /mol_type="genomic DNA"
                     /strain=168
                     /db_xref="taxon:224308"
                     /label="source Bacillus subtilis subsp. subtilis str. 168"
     source          <3107..>3156
                     /organism="Bacillus subtilis subsp. subtilis str. 168"
                     /mol_type="genomic DNA"
                     /strain=168
                     /db_xref="taxon:224308"
                     /label="source Bacillus subtilis subsp. subtilis str. 168"
     source          <3157..>3159
                     /organism="synthetic DNA construct"
                     /mol_type="other DNA"
                     /label="source synthetic DNA construct"
     misc_feature    3160..3296
                     /created_by="dstork"
                     /modified_by="dstork"
                     /label="pSer"
     misc_feature    3160..3296
                     /created_by="dstork"
                     /label="Fragment 5"
     tRNA            3297..3373
                     /ApEinfo_revcolor="#75c6a9"
                     /ApEinfo_fwdcolor="#75c6a9"
                     /label="optimized tRNA"
     source          complement(<3297..>3373)
                     /organism="Bacillus subtilis subsp. subtilis str. 168"
                     /mol_type="genomic DNA"
                     /strain=168
                     /db_xref="taxon:224308"
                     /label="source Bacillus subtilis subsp. subtilis str. 168"
     terminator      3374..3414
                     /ApEinfo_revcolor="#75c6a9"
                     /ApEinfo_fwdcolor="#75c6a9"
                     /label="proK terminator"
     gene            <3415..3417
                     /gene="ganA"
                     /locus_tag="BSU34130"
                     /label="ganA gene"
     source          complement(<3415..>4074)
                     /organism="Bacillus subtilis subsp. subtilis str. 168"
                     /mol_type="genomic DNA"
                     /strain=168
                     /db_xref="taxon:224308"
                     /label="source Bacillus subtilis subsp. subtilis str. 168"
     misc_feature    3415..4074
                     /created_by="dstork"
                     /modified_by="dstork"
                     /label="LacA down"
     misc_feature    3415..4074
                     /created_by="dstork"
                     /modified_by="dstork"
                     /label="Fragment 1"
ORIGIN      
        1 aggcgcaagc tttaatcccg gcaacagctt aatcagtaca tccatcattc cgaagcatcc
       61 gacattcgat cattacaagg aattatttgc gggcaaggaa agccttcaat atgtgcagtg
      121 gtatgtcaac tctatgaaga tcagcctgtt tacaatggca gggtctttgc tctgtgtgac
      181 gtttacggcc tatgcgtttt cgcgctttcg gtttaaaggg aggaaatacg ctttaacgct
      241 ctttttattg ctgcagatga ttcctcagtt ttcagcttta attgccttgt ttgtgctggc
      301 gcaaatcttg ggaatgatca atagccactg gctgctaatc ttgctttata tcggcggcct
      361 gatcccgatg aatacgtatt tgatgaaagg gtacatggat tccattccga tggatttaga
      421 cgaaagcgcc aagattgacg gagccagcag caccagaatc ttcttccaga tcattctgcc
      481 attatcaaaa ccgatggcgg cagtcgtggc catgaacggc tttaccggtc cgctcggaga
      541 ttttgtgctg tcctcaacca tattgagaac gcctgaatca tatacattgc ccgtcggtct
      601 attcaattta gtgaatgatg tcatgggggc cagctatacg acatttgcgg ccggagccct
      661 gcttatcagc ataccggttg ccgtcatctt tattatgctg caaaagaatt ttgtgtccgg
      721 attaaccgca ggcggaacga agggctaaga gaacaaggag gagaatcagg gagcactggt
      781 caactaccgt tcgtatagca tacattatac gaagttatgg agctgtaata taaaaacctt
      841 cttcaactaa cggggcaggt tagtgacatt agaaaaccga ctgtaaaaag tacagtcggc
      901 attatctcat attataaaag ccagtcatta ggcctatctg acaattcctg aatagagttc
      961 ataaacaatc ctgcatgata accatcacaa acagaatgat gtacctgtaa agatagcggt
     1021 aaatatattg aattaccttt attaatgaat tttcctgctg taataatggg tagaaggtaa
     1081 ttactattat tattgatatt taagttaaac ccagtaaatg aagtccatgg aataatagaa
     1141 agagaaaaag cattttcagg tataggtgtt ttgggaaaca atttccccga accattatat
     1201 ttctctacat cagaaaggta taaatcataa aactctttga agtcattctt tacaggagtc
     1261 caaataccag agaatgtttt agatacacca tcaaaaattg tataaagtgg ctctaactta
     1321 tcccaataac ctaactctcc gtcgctattg taaccagttc taaaagctgt atttgagttt
     1381 atcacccttg tcactaagaa aataaatgca gggtaaaatt tatatccttc ttgttttatg
     1441 tttcggtata aaacactaat atcaatttct gtggttatac taaaagtcgt ttgttggttc
     1501 aaataatgat taaatatctc ttttctcttc caattgtcta aatcaatttt attaaagttc
     1561 atttgatatg cctcctaaat ttttatctaa agtgaattta ggaggcttac ttgtctgctt
     1621 tcttcattag aatcaatcct tttttaaaag tcaatattac tgtaacataa atatatattt
     1681 taaaaatatc ccactttatc caattttcgt ttgttgaact aatgggtgct ttagttgaag
     1741 aataaaagac cacattaaaa aatgtggtct tttgtgtttt tttaaaggat ttgagcgtag
     1801 cgaaaaatcc ttttctttct tatcttgata ataagggtaa ctattgccgt atgataactt
     1861 cgtatagcat acattatacg aacggtactg agcgagggag cagaaggagt tctgagaatt
     1921 ggtatgcctt ataagtccaa ttaacagttg aaaacctgca taggagagct atgcgggttt
     1981 tttattttac ataatgatac ataatttacc gaaacttgcg gaacataatt gaggaatcat
     2041 agaattttgt caaaataatt ttattgacaa cgtcttatta acgttgatat aatttaaatt
     2101 ttatttgaca aaaatgggct cgtgttgtac aataaatgta gtgcgtaagg aggaactcat
     2161 atggatgaat ttgagatgat aaaacgtaac acgtcagaga taatctcaga ggaagagctc
     2221 cgcgaggtgc tcaagaagga cgaaaagagt gccgagattg gcttcgagcc gtcagggaag
     2281 atacacctgg gacactattt gcaaattaaa aagatgatag atcttcagaa tgcagggttc
     2341 gatataatca ttcatcttgg agacttgggt gcgtatctta atcaaaaggg agaactggat
     2401 gaaatcagaa agattggcga ctataacaag aaggtttttg aagcgatggg cctcaaagct
     2461 aagtatttat atgggagcga ataccatttg gataaggact atacgctcaa cgtatatcgc
     2521 ttagcattga agacaacgct gaaacgggcc cgccgtagca tggaacttat agctcgggag
     2581 gacgaaaatc cgaaggtggc agaggtaatc tatccgataa tgcaagtgaa tggtattcat
     2641 tatggagggg ttgatgtggc tgtcggcggc atggaacaac gcaagattca tatgcttgcg
     2701 agagaactgt tacctaaaaa ggtggtctgt atacataatc ctgtccttac ggggttggac
     2761 ggcgagggta agatgagctc aagcaaaggg aacttcatcg ccgttgacga tagcccagaa
     2821 gagattcggg cgaaaataaa gaaggcctat tgtcctgccg gagtcgtcga gggaaatccg
     2881 attatggaga tagcaaaata ctttcttgag tatccgctga cgattaagag accggagaag
     2941 ttcggaggag acctcacagt aaattcctac gaagagcttg agagcttatt caaaaataaa
     3001 gaacttcatc ctatggacct taaaaatgcg gtcgcggaag aacttatcaa gattctggag
     3061 ccaatacgga agagacttta aaaaacgccg cgttcagcgg cgtttttgtt cataacatac
     3121 gaacgatatg atttacttat tattttactg attccggaat aaattatgga aaggcgtgcc
     3181 tgacaaggtg cgcctttttg cttatgtaaa cacggcattt tcataaaaac aaaaaaagtt
     3241 tttaaaaatg cttgaccaca cgagaacata cgtgatatag ttagtcttgt cgatacccgg
     3301 cggtagttca gcagggcaga acggcggact ctaaatccgc atggcagggg ttcaaatccc
     3361 ctccgccgga ccaaattcga aaagcctgct caacgagcag gcttttttgc atgctaggct
     3421 gatgctccgc tcgatatggg cggattcttt tttctataga atgaaaacgc ttgctaagtc
     3481 ttggggggat gaaatcatga aaagcaaagt gaaaatgttc tttgcggctg ccatcgtgtg
     3541 gagtgcatgt agttcaacag gatatgccgc tgccattgag aaggagaagc acgtgtcaga
     3601 gcttcgggca gaggatcttt ttgttaaaaa agtagagggg atgaacaagg attttatcaa
     3661 aggggcagat gtatccagcg ttattgcttt ggaaaacagc ggtgtcacct tttacaatac
     3721 aaacggaaaa cgccaggata tctttacaac tttaaaacag gctggggtca actatgttcg
     3781 cgtccgcatc tggaatcacc cgtatgattc aaatggcaac gggtatggcg ggggaaacaa
     3841 tgatgttcaa aaagccatcg aaatcggaaa aagagcgaca gcgaacggaa tgaaggtgct
     3901 ggccgacttt cactactctg atttctgggc cgatccagcg aaacaaaagg tgcccaaagc
     3961 ctgggcgaat ctcagctttg aagcaaaaaa agcaaagctc tatgagtata cgaaacaaag
     4021 cctgcaaaag atgatcaagg aaggcgttga catcggcatg gttcaggtcg gaaa
//
LOCUS       bDS274_LacA_up,_cat,_pVeg,_quad-napARS_,pSer,_tyrRS_UAGA_tRNA,_LacA_down.        4075 bp    DNA     linear   UNA 19-OCT-2020
DEFINITION  .
ACCESSION   urn.local...77-cjqlal5
VERSION     urn.local...77-cjqlal5
KEYWORDS    .
SOURCE      Bacillus subtilis subsp. subtilis str. 168
  ORGANISM  Bacillus subtilis subsp. subtilis str. 168
            Bacteria; Firmicutes; Bacillales; Bacillaceae; Bacillus.
FEATURES             Location/Qualifiers
     source          complement(<1..>4075)
                     /organism="Bacillus subtilis subsp. subtilis str. 168"
                     /mol_type="genomic DNA"
                     /strain=168
                     /db_xref="taxon:224308"
                     /label="source Bacillus subtilis subsp. subtilis str. 168"
     gene            <1..>766
                     /gene="ganA"
                     /locus_tag="BSU34130"
                     /label="ganA gene"
     misc_feature    1..766
                     /created_by="dstork"
                     /modified_by="dstork"
                     /label="LacA up"
     source          complement(<1..>766)
                     /organism="Bacillus subtilis subsp. subtilis str. 168"
                     /mol_type="genomic DNA"
                     /strain=168
                     /db_xref="taxon:224308"
                     /label="source Bacillus subtilis subsp. subtilis str. 168"
     misc_feature    767..1905
                     /created_by="dstork"
                     /modified_by="dstork"
                     /label="Fragment 2"
     CDS             complement(915..1562)
                     /created_by="User"
                     /label="cat"
     misc_feature    1906..2160
                     /created_by="User"
                     /modified_by="User"
                     /label="Pveg"
                     /note="Geneious type: promoter prokaryotic"
     misc_feature    1906..2160
                     /created_by="dstork"
                     /modified_by="dstork"
                     /label="Fragment 3"
     protein_bind    2143..2160
                     /Source="referenceToDocument: urn:local:.:7a-cjqlal5"
                     /modified_by="User"
                     /label="Optimal RBS"
     source          complement(<2161..>3078)
                     /organism="Bacillus subtilis subsp. subtilis str. 168"
                     /mol_type="genomic DNA"
                     /strain=168
                     /db_xref="taxon:224308"
                     /label="source Bacillus subtilis subsp. subtilis str. 168"
     source          complement(<2161..>2210)
                     /organism="Bacillus subtilis subsp. subtilis str. 168"
                     /mol_type="genomic DNA"
                     /strain=168
                     /db_xref="taxon:224308"
                     /label="source Bacillus subtilis subsp. subtilis str. 168"
     Primer          2161..3159
                     /created_by="dstork"
                     /modified_by="dstork"
                     /label="Fragment 4"
     Primer          2161..3078
                     /created_by="dstork"
                     /label="NapARS codon optimized"
     Primer          2941..2943
                     /created_by="dstork"
                     /label="F261S"
     source          complement(<3001..>3015)
                     /organism="Bacillus subtilis subsp. subtilis str. 168"
                     /mol_type="genomic DNA"
                     /strain=168
                     /db_xref="taxon:224308"
                     /label="source Bacillus subtilis subsp. subtilis str. 168"
     Primer          3016..3018
                     /created_by="dstork"
                     /label="D286E"
     source          complement(<3079..>3159)
                     /organism="Bacillus subtilis subsp. subtilis str. 168"
                     /mol_type="genomic DNA"
                     /strain=168
                     /db_xref="taxon:224308"
                     /label="source Bacillus subtilis subsp. subtilis str. 168"
     terminator      3082..3106
                     /ApEinfo_revcolor="#ffef86"
                     /ApEinfo_fwdcolor="#ffef86"
                     /label="glnS Terminator"
     source          complement(<3082..>3106)
                     /organism="Bacillus subtilis subsp. subtilis str. 168"
                     /mol_type="genomic DNA"
                     /strain=168
                     /db_xref="taxon:224308"
                     /label="source Bacillus subtilis subsp. subtilis str. 168"
     source          <3107..>3156
                     /organism="Bacillus subtilis subsp. subtilis str. 168"
                     /mol_type="genomic DNA"
                     /strain=168
                     /db_xref="taxon:224308"
                     /label="source Bacillus subtilis subsp. subtilis str. 168"
     source          <3157..>3159
                     /organism="synthetic DNA construct"
                     /mol_type="other DNA"
                     /label="source synthetic DNA construct"
     misc_feature    3160..3296
                     /created_by="dstork"
                     /modified_by="dstork"
                     /label="pSer"
     Primer          3160..3296
                     /created_by="dstork"
                     /label="Fragment 5"
     tRNA            3297..3374
                     /ApEinfo_revcolor="#75c6a9"
                     /ApEinfo_fwdcolor="#75c6a9"
                     /label="optimized tRNA"
     source          complement(<3297..>3374)
                     /organism="Bacillus subtilis subsp. subtilis str. 168"
                     /mol_type="genomic DNA"
                     /strain=168
                     /db_xref="taxon:224308"
                     /label="source Bacillus subtilis subsp. subtilis str. 168"
     Primer          3297..3415
                     /created_by="dstork"
                     /label="Fragment 6"
     Primer          3331..3334
                     /created_by="dstork"
                     /label="anticodon"
     Primer          3331
                     /created_by="dstork"
                     /label="Added 4th base for UAGA incorperation"
     terminator      3375..3415
                     /ApEinfo_revcolor="#75c6a9"
                     /ApEinfo_fwdcolor="#75c6a9"
                     /label="proK terminator"
     gene            <3416..3418
                     /gene="ganA"
                     /locus_tag="BSU34130"
                     /label="ganA gene"
     misc_feature    3416..4075
                     /created_by="dstork"
                     /modified_by="dstork"
                     /label="LacA down"
     source          complement(<3416..>4075)
                     /organism="Bacillus subtilis subsp. subtilis str. 168"
                     /mol_type="genomic DNA"
                     /strain=168
                     /db_xref="taxon:224308"
                     /label="source Bacillus subtilis subsp. subtilis str. 168"
ORIGIN      
        1 aggcgcaagc tttaatcccg gcaacagctt aatcagtaca tccatcattc cgaagcatcc
       61 gacattcgat cattacaagg aattatttgc gggcaaggaa agccttcaat atgtgcagtg
      121 gtatgtcaac tctatgaaga tcagcctgtt tacaatggca gggtctttgc tctgtgtgac
      181 gtttacggcc tatgcgtttt cgcgctttcg gtttaaaggg aggaaatacg ctttaacgct
      241 ctttttattg ctgcagatga ttcctcagtt ttcagcttta attgccttgt ttgtgctggc
      301 gcaaatcttg ggaatgatca atagccactg gctgctaatc ttgctttata tcggcggcct
      361 gatcccgatg aatacgtatt tgatgaaagg gtacatggat tccattccga tggatttaga
      421 cgaaagcgcc aagattgacg gagccagcag caccagaatc ttcttccaga tcattctgcc
      481 attatcaaaa ccgatggcgg cagtcgtggc catgaacggc tttaccggtc cgctcggaga
      541 ttttgtgctg tcctcaacca tattgagaac gcctgaatca tatacattgc ccgtcggtct
      601 attcaattta gtgaatgatg tcatgggggc cagctatacg acatttgcgg ccggagccct
      661 gcttatcagc ataccggttg ccgtcatctt tattatgctg caaaagaatt ttgtgtccgg
      721 attaaccgca ggcggaacga agggctaaga gaacaaggag gagaatcagg gagcactggt
      781 caactaccgt tcgtatagca tacattatac gaagttatgg agctgtaata taaaaacctt
      841 cttcaactaa cggggcaggt tagtgacatt agaaaaccga ctgtaaaaag tacagtcggc
      901 attatctcat attataaaag ccagtcatta ggcctatctg acaattcctg aatagagttc
      961 ataaacaatc ctgcatgata accatcacaa acagaatgat gtacctgtaa agatagcggt
     1021 aaatatattg aattaccttt attaatgaat tttcctgctg taataatggg tagaaggtaa
     1081 ttactattat tattgatatt taagttaaac ccagtaaatg aagtccatgg aataatagaa
     1141 agagaaaaag cattttcagg tataggtgtt ttgggaaaca atttccccga accattatat
     1201 ttctctacat cagaaaggta taaatcataa aactctttga agtcattctt tacaggagtc
     1261 caaataccag agaatgtttt agatacacca tcaaaaattg tataaagtgg ctctaactta
     1321 tcccaataac ctaactctcc gtcgctattg taaccagttc taaaagctgt atttgagttt
     1381 atcacccttg tcactaagaa aataaatgca gggtaaaatt tatatccttc ttgttttatg
     1441 tttcggtata aaacactaat atcaatttct gtggttatac taaaagtcgt ttgttggttc
     1501 aaataatgat taaatatctc ttttctcttc caattgtcta aatcaatttt attaaagttc
     1561 atttgatatg cctcctaaat ttttatctaa agtgaattta ggaggcttac ttgtctgctt
     1621 tcttcattag aatcaatcct tttttaaaag tcaatattac tgtaacataa atatatattt
     1681 taaaaatatc ccactttatc caattttcgt ttgttgaact aatgggtgct ttagttgaag
     1741 aataaaagac cacattaaaa aatgtggtct tttgtgtttt tttaaaggat ttgagcgtag
     1801 cgaaaaatcc ttttctttct tatcttgata ataagggtaa ctattgccgt atgataactt
     1861 cgtatagcat acattatacg aacggtactg agcgagggag cagaaggagt tctgagaatt
     1921 ggtatgcctt ataagtccaa ttaacagttg aaaacctgca taggagagct atgcgggttt
     1981 tttattttac ataatgatac ataatttacc gaaacttgcg gaacataatt gaggaatcat
     2041 agaattttgt caaaataatt ttattgacaa cgtcttatta acgttgatat aatttaaatt
     2101 ttatttgaca aaaatgggct cgtgttgtac aataaatgta gtgcgtaagg aggaactcat
     2161 atggatgaat ttgagatgat aaaacgtaac acgtcagaga taatctcaga ggaggaactt
     2221 cgcgaagtgt tgaagaaaga tgaaaagtct gcgttaatag gtttcgagcc gtccggaaaa
     2281 atccatctcg gccattacct gcagatcaag aagatgatcg atctgcagaa tgcgggtttt
     2341 gacatcataa tacttttagc tgacctgcat gcgtacctta atcagaaagg tgaactggat
     2401 gaaatacgta aaatcggtga ctacaataag aaagtgtttg aagcaatggg cctgaaggcc
     2461 aagtatgtgt atggaagtga atttcaactc gataaggatt atactctgaa cgtgtatcgt
     2521 ttagcactta aaacaacctt gaaaagagcc agacgttcta tggaactcat tgcgcgggag
     2581 gatgagaacc ctaaggtcgc ggaggtcata tatcctataa tgcaagtaaa ccctgcacac
     2641 tatcaaggcg ttgacgtggt cgttggcggg atggaacagc gcaaaataca catgctggct
     2701 cgcgagttgc ttccaaagaa ggtcgtaatg atacacaatc cggtcctgac cggattggat
     2761 ggcgaaggta aaatgagttc ttctaagggt aattttatcg cggttgatga cagtcctgag
     2821 gaaataagag ctaaaataaa gaaagcatat tgcccggcgg gggtggttga aggcaatcca
     2881 attatggaga tcgcaaagta ttttctggaa tatccactca ctattaaaag accggaaaaa
     2941 tctggcggag atcttacagt aaattcctat gaagaattgg agtctctctt taagaataaa
     3001 gagctccatc caatggaact taaaaacgca gttgccgaag aacttatcaa gattctggag
     3061 ccaatacgga agagacttta aaaaacgccg cgttcagcgg cgtttttgtt cataacatac
     3121 gaacgatatg atttacttat tattttactg attccggaat aaattatgga aaggcgtgcc
     3181 tgacaaggtg cgcctttttg cttatgtaaa cacggcattt tcataaaaac aaaaaaagtt
     3241 tttaaaaatg cttgaccaca cgagaacata cgtgatatag ttagtcttgt cgatacccgg
     3301 cggtagttca gcagggcaga acggcggact tctaaatccg catggcaggg gttcaaatcc
     3361 cctccgccgg accaaattcg aaaagcctgc tcaacgagca ggcttttttg catgctaggc
     3421 tgatgctccg ctcgatatgg gcggattctt ttttctatag aatgaaaacg cttgctaagt
     3481 cttgggggga tgaaatcatg aaaagcaaag tgaaaatgtt ctttgcggct gccatcgtgt
     3541 ggagtgcatg tagttcaaca ggatatgccg ctgccattga gaaggagaag cacgtgtcag
     3601 agcttcgggc agaggatctt tttgttaaaa aagtagaggg gatgaacaag gattttatca
     3661 aaggggcaga tgtatccagc gttattgctt tggaaaacag cggtgtcacc ttttacaata
     3721 caaacggaaa acgccaggat atctttacaa ctttaaaaca ggctggggtc aactatgttc
     3781 gcgtccgcat ctggaatcac ccgtatgatt caaatggcaa cgggtatggc gggggaaaca
     3841 atgatgttca aaaagccatc gaaatcggaa aaagagcgac agcgaacgga atgaaggtgc
     3901 tggccgactt tcactactct gatttctggg ccgatccagc gaaacaaaag gtgcccaaag
     3961 cctgggcgaa tctcagcttt gaagcaaaaa aagcaaagct ctatgagtat acgaaacaaa
     4021 gcctgcaaaa gatgatcaag gaaggcgttg acatcggcat ggttcaggtc ggaaa
//
LOCUS       bDS275_LacA_up,_cat,_pVeg,_quad-CouRS,pSer,_tyrRS_UAGA_tRNA,_LacA_down.        4075 bp    DNA     linear   UNA 19-OCT-2020
DEFINITION  .
ACCESSION   urn.local...6k-cjqksbq
VERSION     urn.local...6k-cjqksbq
KEYWORDS    .
SOURCE      Bacillus subtilis subsp. subtilis str. 168
  ORGANISM  Bacillus subtilis subsp. subtilis str. 168
            Bacteria; Firmicutes; Bacillales; Bacillaceae; Bacillus.
FEATURES             Location/Qualifiers
     source          complement(<1..>4075)
                     /organism="Bacillus subtilis subsp. subtilis str. 168"
                     /mol_type="genomic DNA"
                     /strain=168
                     /db_xref="taxon:224308"
                     /label="source Bacillus subtilis subsp. subtilis str. 168"
     gene            <1..>766
                     /gene="ganA"
                     /locus_tag="BSU34130"
                     /label="ganA gene"
     misc_feature    1..766
                     /created_by="dstork"
                     /modified_by="dstork"
                     /label="LacA up"
     misc_feature    1..766
                     /created_by="dstork"
                     /label="Fragment 7"
     source          complement(<1..>766)
                     /organism="Bacillus subtilis subsp. subtilis str. 168"
                     /mol_type="genomic DNA"
                     /strain=168
                     /db_xref="taxon:224308"
                     /label="source Bacillus subtilis subsp. subtilis str. 168"
     misc_feature    767..1905
                     /created_by="dstork"
                     /modified_by="dstork"
                     /label="Fragment 2"
     CDS             complement(915..1562)
                     /created_by="User"
                     /label="cat"
     misc_feature    1906..2160
                     /created_by="User"
                     /modified_by="User"
                     /label="Pveg"
                     /note="Geneious type: promoter prokaryotic"
     misc_feature    1906..2160
                     /created_by="dstork"
                     /modified_by="dstork"
                     /label="Fragment 3"
     protein_bind    2143..2160
                     /Source="referenceToDocument: urn:local:.:6n-cjqksbr"
                     /modified_by="User"
                     /label="Optimal RBS"
     Primer          2161..3078
                     /created_by="dstork"
                     /label="CouRS-codon optimized gblock"
     source          complement(<2161..>3078)
                     /organism="Bacillus subtilis subsp. subtilis str. 168"
                     /mol_type="genomic DNA"
                     /strain=168
                     /db_xref="taxon:224308"
                     /label="source Bacillus subtilis subsp. subtilis str. 168"
     source          complement(<2161..>2210)
                     /organism="Bacillus subtilis subsp. subtilis str. 168"
                     /mol_type="genomic DNA"
                     /strain=168
                     /db_xref="taxon:224308"
                     /label="source Bacillus subtilis subsp. subtilis str. 168"
     misc_feature    2941..2943
                     /created_by="neabl"
                     /label="F261S"
     misc_feature    3016..3018
                     /created_by="neabl"
                     /label="D286E"
     source          complement(<3039..>3078)
                     /organism="Bacillus subtilis subsp. subtilis str. 168"
                     /mol_type="genomic DNA"
                     /strain=168
                     /db_xref="taxon:224308"
                     /label="source Bacillus subtilis subsp. subtilis str. 168"
     source          complement(<3079..>3159)
                     /organism="Bacillus subtilis subsp. subtilis str. 168"
                     /mol_type="genomic DNA"
                     /strain=168
                     /db_xref="taxon:224308"
                     /label="source Bacillus subtilis subsp. subtilis str. 168"
     terminator      3082..3106
                     /ApEinfo_revcolor="#ffef86"
                     /ApEinfo_fwdcolor="#ffef86"
                     /label="glnS Terminator"
     source          complement(<3082..>3106)
                     /organism="Bacillus subtilis subsp. subtilis str. 168"
                     /mol_type="genomic DNA"
                     /strain=168
                     /db_xref="taxon:224308"
                     /label="source Bacillus subtilis subsp. subtilis str. 168"
     source          <3107..>3156
                     /organism="Bacillus subtilis subsp. subtilis str. 168"
                     /mol_type="genomic DNA"
                     /strain=168
                     /db_xref="taxon:224308"
                     /label="source Bacillus subtilis subsp. subtilis str. 168"
     source          <3157..>3159
                     /organism="synthetic DNA construct"
                     /mol_type="other DNA"
                     /label="source synthetic DNA construct"
     misc_feature    3160..3296
                     /created_by="dstork"
                     /modified_by="dstork"
                     /label="pSer"
     misc_feature    3160..3296
                     /created_by="dstork"
                     /label="Fragment 5"
     tRNA            3297..3374
                     /ApEinfo_revcolor="#75c6a9"
                     /ApEinfo_fwdcolor="#75c6a9"
                     /label="optimized tRNA"
     source          complement(<3297..>3374)
                     /organism="Bacillus subtilis subsp. subtilis str. 168"
                     /mol_type="genomic DNA"
                     /strain=168
                     /db_xref="taxon:224308"
                     /label="source Bacillus subtilis subsp. subtilis str. 168"
     misc_feature    3331..3334
                     /created_by="neabl"
                     /label="Anticodon"
     terminator      3375..3415
                     /ApEinfo_revcolor="#75c6a9"
                     /ApEinfo_fwdcolor="#75c6a9"
                     /label="proK terminator"
     gene            <3416..3418
                     /gene="ganA"
                     /locus_tag="BSU34130"
                     /label="ganA gene"
     misc_feature    3416..4075
                     /created_by="dstork"
                     /modified_by="dstork"
                     /label="LacA down"
     misc_feature    3416..4075
                     /created_by="dstork"
                     /modified_by="dstork"
                     /label="Fragment 1"
     source          complement(<3416..>4075)
                     /organism="Bacillus subtilis subsp. subtilis str. 168"
                     /mol_type="genomic DNA"
                     /strain=168
                     /db_xref="taxon:224308"
                     /label="source Bacillus subtilis subsp. subtilis str. 168"
ORIGIN      
        1 aggcgcaagc tttaatcccg gcaacagctt aatcagtaca tccatcattc cgaagcatcc
       61 gacattcgat cattacaagg aattatttgc gggcaaggaa agccttcaat atgtgcagtg
      121 gtatgtcaac tctatgaaga tcagcctgtt tacaatggca gggtctttgc tctgtgtgac
      181 gtttacggcc tatgcgtttt cgcgctttcg gtttaaaggg aggaaatacg ctttaacgct
      241 ctttttattg ctgcagatga ttcctcagtt ttcagcttta attgccttgt ttgtgctggc
      301 gcaaatcttg ggaatgatca atagccactg gctgctaatc ttgctttata tcggcggcct
      361 gatcccgatg aatacgtatt tgatgaaagg gtacatggat tccattccga tggatttaga
      421 cgaaagcgcc aagattgacg gagccagcag caccagaatc ttcttccaga tcattctgcc
      481 attatcaaaa ccgatggcgg cagtcgtggc catgaacggc tttaccggtc cgctcggaga
      541 ttttgtgctg tcctcaacca tattgagaac gcctgaatca tatacattgc ccgtcggtct
      601 attcaattta gtgaatgatg tcatgggggc cagctatacg acatttgcgg ccggagccct
      661 gcttatcagc ataccggttg ccgtcatctt tattatgctg caaaagaatt ttgtgtccgg
      721 attaaccgca ggcggaacga agggctaaga gaacaaggag gagaatcagg gagcactggt
      781 caactaccgt tcgtatagca tacattatac gaagttatgg agctgtaata taaaaacctt
      841 cttcaactaa cggggcaggt tagtgacatt agaaaaccga ctgtaaaaag tacagtcggc
      901 attatctcat attataaaag ccagtcatta ggcctatctg acaattcctg aatagagttc
      961 ataaacaatc ctgcatgata accatcacaa acagaatgat gtacctgtaa agatagcggt
     1021 aaatatattg aattaccttt attaatgaat tttcctgctg taataatggg tagaaggtaa
     1081 ttactattat tattgatatt taagttaaac ccagtaaatg aagtccatgg aataatagaa
     1141 agagaaaaag cattttcagg tataggtgtt ttgggaaaca atttccccga accattatat
     1201 ttctctacat cagaaaggta taaatcataa aactctttga agtcattctt tacaggagtc
     1261 caaataccag agaatgtttt agatacacca tcaaaaattg tataaagtgg ctctaactta
     1321 tcccaataac ctaactctcc gtcgctattg taaccagttc taaaagctgt atttgagttt
     1381 atcacccttg tcactaagaa aataaatgca gggtaaaatt tatatccttc ttgttttatg
     1441 tttcggtata aaacactaat atcaatttct gtggttatac taaaagtcgt ttgttggttc
     1501 aaataatgat taaatatctc ttttctcttc caattgtcta aatcaatttt attaaagttc
     1561 atttgatatg cctcctaaat ttttatctaa agtgaattta ggaggcttac ttgtctgctt
     1621 tcttcattag aatcaatcct tttttaaaag tcaatattac tgtaacataa atatatattt
     1681 taaaaatatc ccactttatc caattttcgt ttgttgaact aatgggtgct ttagttgaag
     1741 aataaaagac cacattaaaa aatgtggtct tttgtgtttt tttaaaggat ttgagcgtag
     1801 cgaaaaatcc ttttctttct tatcttgata ataagggtaa ctattgccgt atgataactt
     1861 cgtatagcat acattatacg aacggtactg agcgagggag cagaaggagt tctgagaatt
     1921 ggtatgcctt ataagtccaa ttaacagttg aaaacctgca taggagagct atgcgggttt
     1981 tttattttac ataatgatac ataatttacc gaaacttgcg gaacataatt gaggaatcat
     2041 agaattttgt caaaataatt ttattgacaa cgtcttatta acgttgatat aatttaaatt
     2101 ttatttgaca aaaatgggct cgtgttgtac aataaatgta gtgcgtaagg aggaactcat
     2161 atggatgaat ttgagatgat aaaacgtaac acgtcagaga taatctcaga ggaagagctc
     2221 cgcgaggtgc tcaagaagga cgaaaagagt gccgagattg gcttcgagcc gtcagggaag
     2281 atacacctgg gacactattt gcaaattaaa aagatgatag atcttcagaa tgcagggttc
     2341 gatataatca ttcatcttgg agacttgggt gcgtatctta atcaaaaggg agaactggat
     2401 gaaatcagaa agattggcga ctataacaag aaggtttttg aagcgatggg cctcaaagct
     2461 aagtatttat atgggagcga ataccatttg gataaggact atacgctcaa cgtatatcgc
     2521 ttagcattga agacaacgct gaaacgggcc cgccgtagca tggaacttat agctcgggag
     2581 gacgaaaatc cgaaggtggc agaggtaatc tatccgataa tgcaagtgaa tggtattcat
     2641 tatggagggg ttgatgtggc tgtcggcggc atggaacaac gcaagattca tatgcttgcg
     2701 agagaactgt tacctaaaaa ggtggtctgt atacataatc ctgtccttac ggggttggac
     2761 ggcgagggta agatgagctc aagcaaaggg aacttcatcg ccgttgacga tagcccagaa
     2821 gagattcggg cgaaaataaa gaaggcctat tgtcctgccg gagtcgtcga gggaaatccg
     2881 attatggaga tagcaaaata ctttcttgag tatccgctga cgattaagag accggagaag
     2941 tctggaggag acctcacagt aaattcctac gaagagcttg agagcttatt caaaaataaa
     3001 gaacttcatc ctatggaact taaaaatgcg gtcgcggaag aacttatcaa gattctggag
     3061 ccaatacgga agagacttta aaaaacgccg cgttcagcgg cgtttttgtt cataacatac
     3121 gaacgatatg atttacttat tattttactg attccggaat aaattatgga aaggcgtgcc
     3181 tgacaaggtg cgcctttttg cttatgtaaa cacggcattt tcataaaaac aaaaaaagtt
     3241 tttaaaaatg cttgaccaca cgagaacata cgtgatatag ttagtcttgt cgatacccgg
     3301 cggtagttca gcagggcaga acggcggact tctaaatccg catggcaggg gttcaaatcc
     3361 cctccgccgg accaaattcg aaaagcctgc tcaacgagca ggcttttttg catgctaggc
     3421 tgatgctccg ctcgatatgg gcggattctt ttttctatag aatgaaaacg cttgctaagt
     3481 cttgggggga tgaaatcatg aaaagcaaag tgaaaatgtt ctttgcggct gccatcgtgt
     3541 ggagtgcatg tagttcaaca ggatatgccg ctgccattga gaaggagaag cacgtgtcag
     3601 agcttcgggc agaggatctt tttgttaaaa aagtagaggg gatgaacaag gattttatca
     3661 aaggggcaga tgtatccagc gttattgctt tggaaaacag cggtgtcacc ttttacaata
     3721 caaacggaaa acgccaggat atctttacaa ctttaaaaca ggctggggtc aactatgttc
     3781 gcgtccgcat ctggaatcac ccgtatgatt caaatggcaa cgggtatggc gggggaaaca
     3841 atgatgttca aaaagccatc gaaatcggaa aaagagcgac agcgaacgga atgaaggtgc
     3901 tggccgactt tcactactct gatttctggg ccgatccagc gaaacaaaag gtgcccaaag
     3961 cctgggcgaa tctcagcttt gaagcaaaaa aagcaaagct ctatgagtat acgaaacaaa
     4021 gcctgcaaaa gatgatcaag gaaggcgttg acatcggcat ggttcaggtc ggaaa
//
LOCUS       bDS282_ycgO_up,_cat,_pVeg,_napARS_,pSer,_tyrRS_tRNA,_ycgO_down._        5455 bp    DNA     linear   UNA 19-OCT-2020
DEFINITION  .
ACCESSION   urn.local...9g-cjqptsy
VERSION     urn.local...9g-cjqptsy
KEYWORDS    .
SOURCE      
  ORGANISM  .
FEATURES             Location/Qualifiers
     CDS             1..1548
                     /created_by="User"
                     /label="ycgN"
     terminator      1549..1601
                     /created_by="User"
                     /label="ycgN terminator"
     misc_feature    1549..>1643
                     /created_by="User"
                     /modified_by="User"
                     /label="ycgN/ycgO intergenic region"
     misc_feature    1644..2782
                     /created_by="dstork"
                     /modified_by="dstork"
                     /label="Fragment 2"
     source          complement(<1644..>4291)
                     /organism="Bacillus subtilis subsp. subtilis str. 168"
                     /mol_type="genomic DNA"
                     /strain=168
                     /db_xref="taxon:224308"
                     /label="source Bacillus subtilis subsp. subtilis str. 168"
     CDS             complement(1792..2439)
                     /created_by="User"
                     /label="cat"
     misc_feature    2783..3037
                     /created_by="User"
                     /modified_by="User"
                     /label="Pveg"
                     /note="Geneious type: promoter prokaryotic"
     misc_feature    2783..3037
                     /created_by="dstork"
                     /modified_by="dstork"
                     /label="Fragment 3"
     protein_bind    3020..3037
                     /Source="referenceToDocument: urn:local:.:9j-cjqptsy"
                     /modified_by="User"
                     /label="Optimal RBS"
     source          complement(<3038..>3955)
                     /organism="Bacillus subtilis subsp. subtilis str. 168"
                     /mol_type="genomic DNA"
                     /strain=168
                     /db_xref="taxon:224308"
                     /label="source Bacillus subtilis subsp. subtilis str. 168"
     source          complement(<3038..>3087)
                     /organism="Bacillus subtilis subsp. subtilis str. 168"
                     /mol_type="genomic DNA"
                     /strain=168
                     /db_xref="taxon:224308"
                     /label="source Bacillus subtilis subsp. subtilis str. 168"
     Primer          3038..4036
                     /created_by="dstork"
                     /modified_by="dstork"
                     /label="Fragment 4"
     Primer          3038..3955
                     /created_by="dstork"
                     /label="NapARS codon optimized"
     source          complement(<3956..>4036)
                     /organism="Bacillus subtilis subsp. subtilis str. 168"
                     /mol_type="genomic DNA"
                     /strain=168
                     /db_xref="taxon:224308"
                     /label="source Bacillus subtilis subsp. subtilis str. 168"
     terminator      3959..3983
                     /ApEinfo_revcolor="#ffef86"
                     /ApEinfo_fwdcolor="#ffef86"
                     /label="glnS Terminator"
     source          complement(<3959..>3983)
                     /organism="Bacillus subtilis subsp. subtilis str. 168"
                     /mol_type="genomic DNA"
                     /strain=168
                     /db_xref="taxon:224308"
                     /label="source Bacillus subtilis subsp. subtilis str. 168"
     source          <3984..>4033
                     /organism="Bacillus subtilis subsp. subtilis str. 168"
                     /mol_type="genomic DNA"
                     /strain=168
                     /db_xref="taxon:224308"
                     /label="source Bacillus subtilis subsp. subtilis str. 168"
     source          <4034..>4036
                     /organism="synthetic DNA construct"
                     /mol_type="other DNA"
                     /label="source synthetic DNA construct"
     misc_feature    4037..4173
                     /created_by="dstork"
                     /modified_by="dstork"
                     /label="pSer"
     Primer          4037..4173
                     /created_by="dstork"
                     /label="Fragment 5"
     tRNA            4174..4250
                     /ApEinfo_revcolor="#75c6a9"
                     /ApEinfo_fwdcolor="#75c6a9"
                     /label="optimized tRNA"
     source          complement(<4174..>4250)
                     /organism="Bacillus subtilis subsp. subtilis str. 168"
                     /mol_type="genomic DNA"
                     /strain=168
                     /db_xref="taxon:224308"
                     /label="source Bacillus subtilis subsp. subtilis str. 168"
     Primer          4174..4291
                     /created_by="dstork"
                     /label="Fragment 6"
     Primer          4208..4210
                     /created_by="dstork"
                     /label="anticodon"
     terminator      4251..4291
                     /ApEinfo_revcolor="#75c6a9"
                     /ApEinfo_fwdcolor="#75c6a9"
                     /label="proK terminator"
     CDS             <4292..5455
                     /created_by="User"
                     /codon_start=1
                     /label="ycgP"
ORIGIN      
        1 atgacaacac cttacaaaca cgagccattc acaaatttcc aagatcaaaa caacgtggaa
       61 gcgtttaaaa aagcgcttgc gacagtaagc gaatatttag gaaaagacta tccgcttgtc
      121 attaacggcg agagagtgga aacggaagcg aaaatcgttt caatcaaccc agctgataaa
      181 gaagaagtcg tcggccgagt gtcaaaagcg tctcaagagc acgctgagca agcgattcaa
      241 gcggctgcaa aagcatttga agagtggaga tacacgtctc ctgaagagag agcggctgtc
      301 ctgttccgcg ctgctgccaa agtccgcaga agaaaacatg aattctcagc tttgcttgtg
      361 aaagaagcag gaaagccttg gaacgaggcg gatgccgata cggctgaagc gattgacttc
      421 atggagtatt atgcacgcca aatgatcgaa ctggcaaaag gcaaaccggt caacagccgt
      481 gaaggcgaga aaaaccaata tgtatacacg ccgactggag tgacagtcgt tatcccgcct
      541 tggaacttct tgtttgcgat catggcaggc acaacagtgg cgccgatcgt tactggaaac
      601 acagtggttc tgaaacctgc gagtgctaca cctgttattg cagcaaaatt tgttgaggtg
      661 cttgaagagt ccggattgcc aaaaggcgta gtcaactttg ttccgggaag cggagcggaa
      721 gtaggcgact atcttgttga ccatccgaaa acaagcctta tcacatttac gggatcaaga
      781 gaagttggta cgagaatttt cgaacgcgcg gcgaaggttc agccgggcca gcagcattta
      841 aagcgtgtca tcgctgaaat gggcggtaaa gatacggttg ttgttgatga ggatgcggac
      901 attgaattag cggctcaatc gatctttact tcagcattcg gctttgcggg acaaaaatgc
      961 tctgcaggtt cacgtgcagt agttcatgaa aaagtgtatg atcaagtatt agagcgtgtc
     1021 attgaaatta cggaatcaaa agtaacagct aaacctgaca gtgcagatgt ttatatggga
     1081 cctgtcattg accaaggttc ttatgataaa attatgagct atattgagat cggaaaacag
     1141 gaagggcgtt tagtaagcgg cggtactggt gatgattcga aaggatactt catcaaaccg
     1201 acgatcttcg ctgaccttga tccgaaagca agactcatgc aggaagaaat tttcggacct
     1261 gtcgttgcat tttgtaaagt gtcagacttt gatgaagctt tagaagtggc aaacaatact
     1321 gaatatggtt tgacaggcgc ggttatcaca aacaaccgca agcacatcga gcgtgcgaaa
     1381 caggaattcc atgtcggaaa cctatacttc aaccgcaact gtacaggtgc tatcgtcggc
     1441 taccatccgt ttggcggctt caaaatgtcg ggaacggatt caaaagcagg cgggccggat
     1501 tacttggctc tgcatatgca agcaaaaaca atcagtgaaa tgttctaagc gggactaaat
     1561 gggcatcctc cctgcggggg tgtccatttc atccatatac tataaaaaag aggaggaagt
     1621 gccatagaaa acacacagct gatcagggag cactggtcaa ctaccgttcg tatagcatac
     1681 attatacgaa gttatggagc tgtaatataa aaaccttctt caactaacgg ggcaggttag
     1741 tgacattaga aaaccgactg taaaaagtac agtcggcatt atctcatatt ataaaagcca
     1801 gtcattaggc ctatctgaca attcctgaat agagttcata aacaatcctg catgataacc
     1861 atcacaaaca gaatgatgta cctgtaaaga tagcggtaaa tatattgaat tacctttatt
     1921 aatgaatttt cctgctgtaa taatgggtag aaggtaatta ctattattat tgatatttaa
     1981 gttaaaccca gtaaatgaag tccatggaat aatagaaaga gaaaaagcat tttcaggtat
     2041 aggtgttttg ggaaacaatt tccccgaacc attatatttc tctacatcag aaaggtataa
     2101 atcataaaac tctttgaagt cattctttac aggagtccaa ataccagaga atgttttaga
     2161 tacaccatca aaaattgtat aaagtggctc taacttatcc caataaccta actctccgtc
     2221 gctattgtaa ccagttctaa aagctgtatt tgagtttatc acccttgtca ctaagaaaat
     2281 aaatgcaggg taaaatttat atccttcttg ttttatgttt cggtataaaa cactaatatc
     2341 aatttctgtg gttatactaa aagtcgtttg ttggttcaaa taatgattaa atatctcttt
     2401 tctcttccaa ttgtctaaat caattttatt aaagttcatt tgatatgcct cctaaatttt
     2461 tatctaaagt gaatttagga ggcttacttg tctgctttct tcattagaat caatcctttt
     2521 ttaaaagtca atattactgt aacataaata tatattttaa aaatatccca ctttatccaa
     2581 ttttcgtttg ttgaactaat gggtgcttta gttgaagaat aaaagaccac attaaaaaat
     2641 gtggtctttt gtgttttttt aaaggatttg agcgtagcga aaaatccttt tctttcttat
     2701 cttgataata agggtaacta ttgccgtatg ataacttcgt atagcataca ttatacgaac
     2761 ggtactgagc gagggagcag aaggagttct gagaattggt atgccttata agtccaatta
     2821 acagttgaaa acctgcatag gagagctatg cgggtttttt attttacata atgatacata
     2881 atttaccgaa acttgcggaa cataattgag gaatcataga attttgtcaa aataatttta
     2941 ttgacaacgt cttattaacg ttgatataat ttaaatttta tttgacaaaa atgggctcgt
     3001 gttgtacaat aaatgtagtg cgtaaggagg aactcatatg gatgaatttg agatgataaa
     3061 acgtaacacg tcagagataa tctcagagga ggaacttcgc gaagtgttga agaaagatga
     3121 aaagtctgcg ttaataggtt tcgagccgtc cggaaaaatc catctcggcc attacctgca
     3181 gatcaagaag atgatcgatc tgcagaatgc gggttttgac atcataatac ttttagctga
     3241 cctgcatgcg taccttaatc agaaaggtga actggatgaa atacgtaaaa tcggtgacta
     3301 caataagaaa gtgtttgaag caatgggcct gaaggccaag tatgtgtatg gaagtgaatt
     3361 tcaactcgat aaggattata ctctgaacgt gtatcgttta gcacttaaaa caaccttgaa
     3421 aagagccaga cgttctatgg aactcattgc gcgggaggat gagaacccta aggtcgcgga
     3481 ggtcatatat cctataatgc aagtaaaccc tgcacactat caaggcgttg acgtggtcgt
     3541 tggcgggatg gaacagcgca aaatacacat gctggctcgc gagttgcttc caaagaaggt
     3601 cgtaatgata cacaatccgg tcctgaccgg attggatggc gaaggtaaaa tgagttcttc
     3661 taagggtaat tttatcgcgg ttgatgacag tcctgaggaa ataagagcta aaataaagaa
     3721 agcatattgc ccggcggggg tggttgaagg caatccaatt atggagatcg caaagtattt
     3781 tctggaatat ccactcacta ttaaaagacc ggaaaaattc ggcggagatc ttacagtaaa
     3841 ttcctatgaa gaattggagt ctctctttaa gaataaagag ctccatccaa tggatcttaa
     3901 aaacgcagtt gccgaagaac ttatcaagat tctggagcca atacggaaga gactttaaaa
     3961 aacgccgcgt tcagcggcgt ttttgttcat aacatacgaa cgatatgatt tacttattat
     4021 tttactgatt ccggaataaa ttatggaaag gcgtgcctga caaggtgcgc ctttttgctt
     4081 atgtaaacac ggcattttca taaaaacaaa aaaagttttt aaaaatgctt gaccacacga
     4141 gaacatacgt gatatagtta gtcttgtcga tacccggcgg tagttcagca gggcagaacg
     4201 gcggactcta aatccgcatg gcaggggttc aaatcccctc cgccggacca aattcgaaaa
     4261 gcctgctcaa cgagcaggct tttttgcatg cctgcaaaag ccagtgatac tggaaagcgc
     4321 ggatttcttt ttgttagcct ataattctta ctatattaac cattttgatt ctgccaacca
     4381 gcagactatt ttttcgaaaa agtgtccggt ccagattttt gagaggtttc tgaaggacgg
     4441 aattattgaa aaattgaaaa cagagcctga gccttttcgc gtcaataaaa ttgaaagcat
     4501 tgggttaaac cagagggtgg tcgtgagtgc aaagcacaaa ggggaagtca tgggctacat
     4561 ctggattcag gagctggacc aaaatctgac ggatgaagag ctcgactttt tgtacgagac
     4621 ctccttccat gtcgggaaaa tcatttataa aacgaataaa ttgaaacagg aaaaggaaga
     4681 aaaagcagag gatctcatca aacgggcgat ctatcagcaa tttacctctg agaaggaact
     4741 cagacgggaa gctgaaagga tcaacaccgt gctgccttcc atgttttcag ttgttatcct
     4801 gcacgccgca aatggggatg gggaagcggt tgaggattta aaggaaaata tcaggtcgta
     4861 cctgaattta cgggataagg tcagtcatgt cttaacgatc gaatcaaaca ttgtcatcgt
     4921 cgtagcgagt ttttcccaaa aaagctccgt ctcctcagca gcttctgagt ttattaacaa
     4981 gctgttaaca cattttcact ttcaaaaaat acctacccct atttatatcg gtatcggaaa
     5041 cgaatataat cacctattaa aacttggcaa gagctacaca gaagcacttg aagtcatcaa
     5101 agccgcagaa atcaccggca atcaggaaaa cattccatat gaatatgcca aactcggcat
     5161 ttaccgctat ttagaaagca tcgaacagaa aaatgaattt ttagaatacg agaataaaga
     5221 tttagcttta ttaaaagcaa aagacgaaga aagcagcact gagctgctca aaaccttgga
     5281 aatctatctc ctcaacaact gcaaaacaaa accagcggca gaacagctgt ttattcacca
     5341 aaatacattg aattaccgca tcaaacagat tactgagatg acgtcgatcg atttaagcga
     5401 tttcagaacg cggtgccagc tctatctcga tttgatgctg atgaaaaaga aataa
//
LOCUS       bDS303_AmyE_up,_Kan,_pHyp,_optRBS,_MSUAC,mNeon_6xHis3xFLAG,_LacA_down        6750 bp    DNA     linear   UNA 19-OCT-2020
DEFINITION  .
ACCESSION   urn.local...bj-cjqs7pg
VERSION     urn.local...bj-cjqs7pg
KEYWORDS    .
SOURCE      
  ORGANISM  .
FEATURES             Location/Qualifiers
     misc_feature    1..1200
                     /created_by="dstork"
                     /modified_by="dstork"
                     /label="Fragment 6"
     CDS             471..1052
                     /created_by="User"
                     /label="ycgB"
     misc_feature    1201..2777
                     /created_by="dstork"
                     /modified_by="dstork"
                     /label="Fragment 2"
     CDS             1779..2573
                     /created_by="User"
                     /label="kan (big)"
     source          <2778..>4231
                     /organism="synthetic DNA construct"
                     /mol_type="other DNA"
                     /label="source synthetic DNA construct"
     misc_feature    2778..>4627
                     /created_by="dstork"
                     /label="Fragment 3"
     CDS             complement(2910..4127)
                     /codon_start=1
                     /note="lacI"
                     /translation="CLSRLKDRTYQLLFRDCSSHNTVGIVERVLHLVTINQIFKRRET
                     ILMKPVTLYDVAEYAGVSYQTVSRVVNQASHVSAKTREKVEAAMAELNYIPNRVAQQL
                     AGKQSLLIGVATSSLALHAPSQIVAAIKSRADQLGASVVVSMVERSGVEACKAAVHNL
                     LAQRVSGLIINYPLDDQDAIAVEAACTNVPALFLDVSDQTPINSIIFSHEDGTRLGVE
                     HLVALGHQQIALLAGPLSSVSARLRLAGWHKYLTRNQIQPIAEREGDWSAMSGFQQTM
                     QMLNEGIVPTAMLVANDQMALGAMRAITESGLRVGADISVVGYDDTEDSSCYIPPSTT
                     IKQDFRLLGQTSVDRLLQLSQGQAVKGNQLLPVSLVKRKTTLAPNTQTASPRALADSL
                     MQLARQVSRLESGQ"
                     /modified_by="User"
                     /label="lacI"
     promoter        4232..4627
                     /created_by="User"
                     /modified_by="User"
                     /label="hyperspank promoter"
     terminator      4256..4383
                     /created_by="User"
                     /label="terminator"
     terminator      4464..4499
                     /created_by="User"
                     /label="terminator"
     protein_bind    4530..4549
                     /created_by="User"
                     /label="lac repressor binding site"
     polylinker      4593..4604
                     /created_by="dstork"
                     /label="Strong start?"
     misc_feature    4594
                     /created_by="User"
                     /label="*"
                     /note="Geneious type: sequence variant"
     misc_feature    4600
                     /modified_by="User"
                     /label="Phyperspac/hyperspank SNP"
                     /note="Geneious type: sequence variant"
     protein_bind    4601..4621
                     /created_by="User"
                     /label="lac repressor binding site"
     regulatory      4628..4661
                     /created_by="dstork"
                     /modified_by="neabl"
                     /label="Stupidly strong RBS"
     unsure          4668..4730
                     /created_by="dstork"
                     /label="MS fragment"
     misc_feature    <4743..5447
                     /created_by="dstork"
                     /label="mNeonGreen"
     Primer          4767..4769
                     /created_by="dstork"
                     /label="Replaced start codon"
     polylinker      5448..5465
                     /created_by="dstork"
                     /label="6x HIS"
     polylinker      5466..5531
                     /created_by="dstork"
                     /label="3x FLAG"
     misc_difference 5535..6750
                     /created_by="User"
                     /label="amyE down"
     misc_feature    5535..6750
                     /created_by="dstork"
                     /label="Fragment 1"
     terminator      5551..5598
                     /created_by="User"
                     /label="amyE terminator"
     CDS             5711..6676
                     /created_by="User"
                     /label="ldh"
ORIGIN      
        1 tttggatgga ttcagcccga ttgctggggc aatcggcatg tatatcgcca gtgcgctgct
       61 tcattttctc atctcttcag gttctggcga agccgttgta tttattccaa tcctggcgcc
      121 gctcgctgat ttgatgggaa tcacgagaca ggttgcggtt gaagcggtta tgcttggaga
      181 aggggtcgtc aactgtgtga acccgacatc cggcgttctc atggcggtgc ttgccgccag
      241 cggtattccg tatgtcaagt ggctgcggtt tatggtgccg cttgctctga tttggttctt
      301 gatcgggctt gtctttatcg tgatcggagt catgatcaat tgggggccgt tttaacgatt
      361 gctgcccgcc ggcttgtacg gcgggctttt gagttattca ttgcagaagc gcaggctgtt
      421 attgtaacat gtaagccata agccattcgt aaaagtgcgg gaggaaggtc atgaataatc
      481 tgcgtaatag actttcaggc gtgaatggga aaaataagag agtaaaagaa aaagaacaaa
      541 aaatctggtc ggagattggg atgatagcgg gagcatttgc gctgcttgat gtgatcatcc
      601 gcggcattat gtttgaattt ccgtttaaag aatgggctgc aagccttgtg tttttgttca
      661 tcattatctt atattactgc atcagggctg cggcatccgg aatgctcatg ccgagaatag
      721 acaccaaaga agaactgcaa aaacgggtga agcagcagcg aatagaatca attgcggtcg
      781 cctttgcggt agtggtgctt acgatgtacg acagggggat tccccataca ttcttcgctt
      841 ggctgaaaat gattcttctt tttatcgtct gcggcggcgt tctgtttctg cttcggtatg
      901 tgattgtgaa gctggcttac agaagagcgg taaaagaaga aataaaaaag aaatcatctt
      961 ttttgtttgg aaagcgaggg aagcgttcac agtttcgggc agcttttttt ataggaacat
     1021 tgatttgtat tcactctgcc aagttgtttt gatagagtga ttgtgataat tttaaatgta
     1081 agcgttaaca aaattctcca gtcttcacat cggtttgaaa ggaggaagcg gaagaatgaa
     1141 gtaagaggga tttttgactc cgaagtaagt cttcaaaaaa tcaaataagg agtgtcaaga
     1201 ttctgctccc tcgctcagta ccgttcgtat aatgtatgct atacgaagtt atcagcgaac
     1261 catttgaggt gataggtaag attataccga ggtatgaaaa cgagaattgg acctttacag
     1321 aattactcta tgaagcgcca tatttaaaaa gctaccaaga cgaagaggat gaagaggatg
     1381 aggaggcaga ttgccttgaa tatattgaca atactgataa gataatatat cttttatata
     1441 gaagatatcg ccgtatgtaa ggatttcagg gggcaaggca taggcagcgc gcttatcaat
     1501 atatctatag aatgggcaaa gcataaaaac ttgcatggac taatgcttga aacccaggac
     1561 aataacctta tagcttgtaa attctatcat aattgtggtt tcaaaatcgg ctccgtcgat
     1621 actatgttat acaccaactt tgaaaacaac tttgaaaaag ctgttttctg gtatttaagg
     1681 ttttagaatg caaggaacag tgaattggag ttcgtcttgt tataattagc ttcttggggt
     1741 atctttaaat actgtagaaa agaggaagga aataataaat ggctaaaatg agaatatcac
     1801 cggaattgaa aaaactgatc gaaaaatacc gctgcgtaaa agatacggaa ggaatgtctc
     1861 ctgctaaggt atataagctg gtgggagaaa atgaaaacct atatttaaaa atgacggaca
     1921 gccggtataa agggaccacc tatgatgtgg aacgggaaaa ggacatgatg ctatggctgg
     1981 aaggaaagct gcctgttcca aaggtcctgc actttgaacg gcatgatggc tggagcaatc
     2041 tgctcatgag tgaggccgat ggcgtccttt gctcggaaga gtatgaagat gaacaaagcc
     2101 ctgaaaagat tatcgagctg tatgcggagt gcatcaggct ctttcactcc atcgacatat
     2161 cggattgtcc ctatacgaat agcttagaca gccgcttagc cgaattggat tacttactga
     2221 ataacgatct ggccgatgtg gattgcgaaa actgggaaga agacactcca tttaaagatc
     2281 cgcgcgagct gtatgatttt ttaaagacgg aaaagcccga agaggaactt gtcttttccc
     2341 acggcgacct gggagacagc aacatctttg tgaaagatgg caaagtaagt ggctttattg
     2401 atcttgggag aagcggcagg gcggacaagt ggtatgacat tgccttctgc gtccggtcga
     2461 tcagggagga tatcggggaa gaacagtatg tcgagctatt ttttgactta ctggggatca
     2521 agcctgattg ggagaaaata aaatattata ttttactgga tgaattgttt tagtacctag
     2581 atttagatgt ctaaaaagct ttaactacaa gctttttaga catctaatct tttctgaagt
     2641 acatccgcaa ctgtccatac tctgatgttt tatatctttt ctaaaagttc gctagatagg
     2701 ggtcccgagc gcctacgagg aatttataac ttcgtataat gtatgctata cgaacggtag
     2761 ttgaccagtg ctccctgtaa tggatttcct tacgcgaaat acgggcagac atggcctgcc
     2821 cggttattat tatttttgac accagaccaa ctggtaatgg tagcgaccgg cgctcaggat
     2881 cctaactcac attaattgcg ttgcgctcac tgcccgcttt ccagtcggga aacctgtcgt
     2941 gccagctgca ttaatgaatc ggccaacgcg cggggagagg cggtttgcgt attgggcgcc
     3001 agggtggttt ttcttttcac cagtgagacg ggcaacagct gattgccctt caccgcctgg
     3061 ccctgagaga gttgcagcaa gcggtccacg ctggtttgcc ccagcaggcg aaaatcctgt
     3121 ttgatggtgg ttgacggcgg gatataacat gagctgtctt cggtatcgtc gtatcccact
     3181 accgagatat ccgcaccaac gcgcagcccg gactcggtaa tggcgcgcat tgcgcccagc
     3241 gccatctgat cgttggcaac cagcatcgca gtgggaacga tgccctcatt cagcatttgc
     3301 atggtttgtt gaaaaccgga catggcactc cagtcgcctt cccgttccgc tatcggctga
     3361 atttgattgc gagtgagata tttatgccag ccagccagac gcagacgcgc cgagacagaa
     3421 cttaatgggc ccgctaacag cgcgatttgc tggtgaccca atgcgaccag atgctccacg
     3481 cccagtcgcg taccgtcttc atgggagaaa ataatactgt tgatgggtgt ctggtcagag
     3541 acatcaagaa ataacgccgg aacattagtg caggcagctt ccacagcaat ggcatcctgg
     3601 tcatccagcg gatagttaat gatcagccca ctgacgcgtt gcgcgagaag attgtgcacc
     3661 gccgctttac aggcttcgac gccgcttcgt tctaccatcg acaccaccac gctggcaccc
     3721 agttgatcgg cgcgagattt aatcgccgcg acaatttgcg acggcgcgtg cagggccaga
     3781 ctggaggtgg caacgccaat cagcaacgac tgtttgcccg ccagttgttg tgccacgcgg
     3841 ttgggaatgt aattcagctc cgccatcgcc gcttccactt tttcccgcgt tttcgcagaa
     3901 acgtggctgg cctggttcac cacgcgggaa acggtctgat aagagacacc ggcatactct
     3961 gcgacatcgt ataacgttac tggtttcatc aaaatcgtct ccctccgttt gaatatttga
     4021 ttgatcgtaa ccagatgaag cactctttcc actatcccta cagtgttatg gcttgaacaa
     4081 tcacgaaaca ataattggta cgtacgatct ttcagccgac tcaaacatca aatcttacaa
     4141 atgtagtctt tgaaagtatt acatatgtaa gatttaaatg caaccgtttt ttcggaagga
     4201 aatgatgacc tcgtttccac cgaattagct tcgactctct agcttgaggc atcaaataaa
     4261 acgaaaggct cagtcgaaag actgggcctt tcgttttatc tgttgtttgt cggtgaacgc
     4321 tctcctgagt aggacaaatc cgccgctcta gctaagcaga aggccatcct gacggatggc
     4381 ctttttgcgt ttctacaaac tcttgttaac tctagagctg cctgccgcgt ttcggtgatg
     4441 aagatcttcc cgatgattaa ttaattcaga acgctcggtt gccgccgggc gttttttatg
     4501 cagcaatggc aagaacgttg ctcgagggta aatgtgagca ctcacaattc attttgcaaa
     4561 agttgttgac tttatctaca aggtgtggca taatgtgtgt aattgtgagc ggataacaat
     4621 taagcttgac ggaagtcaat attggtaaag gaggtttttt tatgagcaaa ggtcctggca
     4681 aggttccggg tgcaggtgta ccaggttacg gtgttccggg tgtaggtaag ggtggaggga
     4741 cggtttcgaa aggagaggag gataattctg ctagcctccc agcgacccac gaactgcata
     4801 tttttggcag cattaatggc gttgactttg atatggtggg gcagggaaca gggaacccta
     4861 acgatggcta tgaggagctc aatctcaaga gtacaaaagg agatttgcaa ttttcacctt
     4921 ggatcctggt tccgcatatt ggctacggct ttcatcaata cttgccttat ccggacggca
     4981 tgtccccgtt ccaagctgcg atggtggatg gttctgggta ccaggtgcac cgtactatgc
     5041 agtttgagga cggtgcctca ctgacggtca actatagata tacttatgaa ggctcacaca
     5101 ttaagggtga ggcccaagtt aaaggaacag ggtttcctgc ggatggaccg gtaatgacaa
     5161 acagtttaac cgctgcggac tggtgtcgct cgaaaaaaac atacccaaac gataaaacga
     5221 tcatctcgac cttcaaatgg agctatacta cgggcaacgg caaacgctat cgttccacag
     5281 cacgcacgac ttatacgttt gctaaaccga tggccgcaaa ctacctcaaa aatcaaccta
     5341 tgtacgtgtt cagaaaaacc gagttaaaac attcaaaaac ggaacttaat tttaaagagt
     5401 ggcaaaaggc gtttacagac gtgatgggta tggatgaact ctataagcac catcatcatc
     5461 atcatgatta caaggatcac gacggcgact acaaggacca cgacatcgac tacaaagacg
     5521 atgatgataa atgagggcaa ggctagacgg gacttaccga aagaaaccat caatgatggt
     5581 ttcttttttg ttcataaatc agacaaaact tttctcttgc aaaagtttgt gaagtgttgc
     5641 acaatataaa tgtgaaatac ttcacaaaca aaaagacatc aaagagaaac ataccctgga
     5701 aggatgatta atgatgaaca aacatgtaaa taaagtagct ttaatcggag cgggttttgt
     5761 tggaagcagt tatgcatttg cgttaattaa ccaaggaatc acagatgagc ttgtggtcat
     5821 tgatgtaaat aaagaaaaag caatgggcga tgtgatggat ttaaaccacg gaaaggcgtt
     5881 tgcgccacaa ccggtcaaaa catcttacgg aacatatgaa gactgcaagg atgctgatat
     5941 tgtctgcatt tgcgccggag caaaccaaaa acctggtgag acacgccttg aattagtaga
     6001 aaagaacttg aagattttca aaggcatcgt tagtgaagtc atggcgagcg gatttgacgg
     6061 cattttctta gtcgcgacaa atccggttga tatcctgact tacgcaacat ggaaattcag
     6121 cggcctgcca aaagagcggg tgattggaag cggcacaaca cttgattctg cgagattccg
     6181 tttcatgctg agcgaatact ttggcgcagc gcctcaaaac gtacacgcgc atattatcgg
     6241 agagcacggc gacacagagc ttcctgtttg gagccacgcg aatgtcggcg gtgtgccggt
     6301 cagtgaactc gttgagaaaa acgatgcgta caaacaagag gagctggacc aaattgtaga
     6361 tgatgtgaaa aacgcagctt accatatcat tgagaaaaaa ggcgcgactt attatggggt
     6421 tgcgatgagt cttgctcgca ttacaaaagc cattcttcat aatgaaaaca gcatattaac
     6481 tgtcagcaca tatttggacg ggcaatacgg tgcagatgac gtgtacatcg gtgtgccggc
     6541 tgtcgtgaat cgcggaggga tcgcaggtat cactgagctg aacttaaatg agaaagaaaa
     6601 agaacagttc cttcacagcg ccggcgtcct taaaaacatt ttaaaacctc attttgcaga
     6661 acaaaaagtc aactaaccgc aactttagag taaagggctg attgtcaatg tgggagcagt
     6721 tgtatgatcc gtttggaaac gagtatgtga
//
LOCUS       bDS306_AmyE_up,_Kan,_pHyp,_optRBS,_MSUAG,mNeon_6xHis3xFLAG,_LacA_down        6750 bp    DNA     linear   UNA 19-OCT-2020
DEFINITION  .
ACCESSION   urn.local...ba-cjqryc1
VERSION     urn.local...ba-cjqryc1
KEYWORDS    .
SOURCE      
  ORGANISM  .
FEATURES             Location/Qualifiers
     misc_feature    1..1200
                     /created_by="dstork"
                     /modified_by="dstork"
                     /label="Fragment 6"
     CDS             471..1052
                     /created_by="User"
                     /label="ycgB"
     misc_feature    1201..2777
                     /created_by="dstork"
                     /modified_by="dstork"
                     /label="Fragment 2"
     CDS             1779..2573
                     /created_by="User"
                     /label="kan (big)"
     source          <2778..>4231
                     /organism="synthetic DNA construct"
                     /mol_type="other DNA"
                     /label="source synthetic DNA construct"
     misc_feature    2778..>4627
                     /created_by="dstork"
                     /label="Fragment 3"
     CDS             complement(2910..4127)
                     /codon_start=1
                     /note="lacI"
                     /translation="CLSRLKDRTYQLLFRDCSSHNTVGIVERVLHLVTINQIFKRRET
                     ILMKPVTLYDVAEYAGVSYQTVSRVVNQASHVSAKTREKVEAAMAELNYIPNRVAQQL
                     AGKQSLLIGVATSSLALHAPSQIVAAIKSRADQLGASVVVSMVERSGVEACKAAVHNL
                     LAQRVSGLIINYPLDDQDAIAVEAACTNVPALFLDVSDQTPINSIIFSHEDGTRLGVE
                     HLVALGHQQIALLAGPLSSVSARLRLAGWHKYLTRNQIQPIAEREGDWSAMSGFQQTM
                     QMLNEGIVPTAMLVANDQMALGAMRAITESGLRVGADISVVGYDDTEDSSCYIPPSTT
                     IKQDFRLLGQTSVDRLLQLSQGQAVKGNQLLPVSLVKRKTTLAPNTQTASPRALADSL
                     MQLARQVSRLESGQ"
                     /modified_by="User"
                     /label="lacI"
     promoter        4232..4627
                     /created_by="User"
                     /modified_by="User"
                     /label="hyperspank promoter"
     terminator      4256..4383
                     /created_by="User"
                     /label="terminator"
     terminator      4464..4499
                     /created_by="User"
                     /label="terminator"
     protein_bind    4530..4549
                     /created_by="User"
                     /label="lac repressor binding site"
     polylinker      4593..4604
                     /created_by="dstork"
                     /label="Strong start?"
     misc_feature    4594
                     /created_by="User"
                     /label="*"
                     /note="Geneious type: sequence variant"
     misc_feature    4600
                     /modified_by="User"
                     /label="Phyperspac/hyperspank SNP"
                     /note="Geneious type: sequence variant"
     protein_bind    4601..4621
                     /created_by="User"
                     /label="lac repressor binding site"
     regulatory      4628..4661
                     /created_by="dstork"
                     /modified_by="neabl"
                     /label="Stupidly strong RBS"
     unsure          4668..4730
                     /created_by="dstork"
                     /label="MS fragment"
     unsure          4707..4709
                     /created_by="dstork"
                     /label="STOP"
     misc_feature    <4743..5447
                     /created_by="dstork"
                     /label="mNeonGreen"
     Primer          4767..4769
                     /created_by="dstork"
                     /label="Replaced start codon"
     polylinker      5448..5465
                     /created_by="dstork"
                     /label="6x HIS"
     polylinker      5466..5531
                     /created_by="dstork"
                     /label="3x FLAG"
     misc_difference 5535..6750
                     /created_by="User"
                     /label="amyE down"
     misc_feature    5535..6750
                     /created_by="dstork"
                     /label="Fragment 1"
     terminator      5551..5598
                     /created_by="User"
                     /label="amyE terminator"
     CDS             5711..6676
                     /created_by="User"
                     /label="ldh"
ORIGIN      
        1 tttggatgga ttcagcccga ttgctggggc aatcggcatg tatatcgcca gtgcgctgct
       61 tcattttctc atctcttcag gttctggcga agccgttgta tttattccaa tcctggcgcc
      121 gctcgctgat ttgatgggaa tcacgagaca ggttgcggtt gaagcggtta tgcttggaga
      181 aggggtcgtc aactgtgtga acccgacatc cggcgttctc atggcggtgc ttgccgccag
      241 cggtattccg tatgtcaagt ggctgcggtt tatggtgccg cttgctctga tttggttctt
      301 gatcgggctt gtctttatcg tgatcggagt catgatcaat tgggggccgt tttaacgatt
      361 gctgcccgcc ggcttgtacg gcgggctttt gagttattca ttgcagaagc gcaggctgtt
      421 attgtaacat gtaagccata agccattcgt aaaagtgcgg gaggaaggtc atgaataatc
      481 tgcgtaatag actttcaggc gtgaatggga aaaataagag agtaaaagaa aaagaacaaa
      541 aaatctggtc ggagattggg atgatagcgg gagcatttgc gctgcttgat gtgatcatcc
      601 gcggcattat gtttgaattt ccgtttaaag aatgggctgc aagccttgtg tttttgttca
      661 tcattatctt atattactgc atcagggctg cggcatccgg aatgctcatg ccgagaatag
      721 acaccaaaga agaactgcaa aaacgggtga agcagcagcg aatagaatca attgcggtcg
      781 cctttgcggt agtggtgctt acgatgtacg acagggggat tccccataca ttcttcgctt
      841 ggctgaaaat gattcttctt tttatcgtct gcggcggcgt tctgtttctg cttcggtatg
      901 tgattgtgaa gctggcttac agaagagcgg taaaagaaga aataaaaaag aaatcatctt
      961 ttttgtttgg aaagcgaggg aagcgttcac agtttcgggc agcttttttt ataggaacat
     1021 tgatttgtat tcactctgcc aagttgtttt gatagagtga ttgtgataat tttaaatgta
     1081 agcgttaaca aaattctcca gtcttcacat cggtttgaaa ggaggaagcg gaagaatgaa
     1141 gtaagaggga tttttgactc cgaagtaagt cttcaaaaaa tcaaataagg agtgtcaaga
     1201 ttctgctccc tcgctcagta ccgttcgtat aatgtatgct atacgaagtt atcagcgaac
     1261 catttgaggt gataggtaag attataccga ggtatgaaaa cgagaattgg acctttacag
     1321 aattactcta tgaagcgcca tatttaaaaa gctaccaaga cgaagaggat gaagaggatg
     1381 aggaggcaga ttgccttgaa tatattgaca atactgataa gataatatat cttttatata
     1441 gaagatatcg ccgtatgtaa ggatttcagg gggcaaggca taggcagcgc gcttatcaat
     1501 atatctatag aatgggcaaa gcataaaaac ttgcatggac taatgcttga aacccaggac
     1561 aataacctta tagcttgtaa attctatcat aattgtggtt tcaaaatcgg ctccgtcgat
     1621 actatgttat acaccaactt tgaaaacaac tttgaaaaag ctgttttctg gtatttaagg
     1681 ttttagaatg caaggaacag tgaattggag ttcgtcttgt tataattagc ttcttggggt
     1741 atctttaaat actgtagaaa agaggaagga aataataaat ggctaaaatg agaatatcac
     1801 cggaattgaa aaaactgatc gaaaaatacc gctgcgtaaa agatacggaa ggaatgtctc
     1861 ctgctaaggt atataagctg gtgggagaaa atgaaaacct atatttaaaa atgacggaca
     1921 gccggtataa agggaccacc tatgatgtgg aacgggaaaa ggacatgatg ctatggctgg
     1981 aaggaaagct gcctgttcca aaggtcctgc actttgaacg gcatgatggc tggagcaatc
     2041 tgctcatgag tgaggccgat ggcgtccttt gctcggaaga gtatgaagat gaacaaagcc
     2101 ctgaaaagat tatcgagctg tatgcggagt gcatcaggct ctttcactcc atcgacatat
     2161 cggattgtcc ctatacgaat agcttagaca gccgcttagc cgaattggat tacttactga
     2221 ataacgatct ggccgatgtg gattgcgaaa actgggaaga agacactcca tttaaagatc
     2281 cgcgcgagct gtatgatttt ttaaagacgg aaaagcccga agaggaactt gtcttttccc
     2341 acggcgacct gggagacagc aacatctttg tgaaagatgg caaagtaagt ggctttattg
     2401 atcttgggag aagcggcagg gcggacaagt ggtatgacat tgccttctgc gtccggtcga
     2461 tcagggagga tatcggggaa gaacagtatg tcgagctatt ttttgactta ctggggatca
     2521 agcctgattg ggagaaaata aaatattata ttttactgga tgaattgttt tagtacctag
     2581 atttagatgt ctaaaaagct ttaactacaa gctttttaga catctaatct tttctgaagt
     2641 acatccgcaa ctgtccatac tctgatgttt tatatctttt ctaaaagttc gctagatagg
     2701 ggtcccgagc gcctacgagg aatttataac ttcgtataat gtatgctata cgaacggtag
     2761 ttgaccagtg ctccctgtaa tggatttcct tacgcgaaat acgggcagac atggcctgcc
     2821 cggttattat tatttttgac accagaccaa ctggtaatgg tagcgaccgg cgctcaggat
     2881 cctaactcac attaattgcg ttgcgctcac tgcccgcttt ccagtcggga aacctgtcgt
     2941 gccagctgca ttaatgaatc ggccaacgcg cggggagagg cggtttgcgt attgggcgcc
     3001 agggtggttt ttcttttcac cagtgagacg ggcaacagct gattgccctt caccgcctgg
     3061 ccctgagaga gttgcagcaa gcggtccacg ctggtttgcc ccagcaggcg aaaatcctgt
     3121 ttgatggtgg ttgacggcgg gatataacat gagctgtctt cggtatcgtc gtatcccact
     3181 accgagatat ccgcaccaac gcgcagcccg gactcggtaa tggcgcgcat tgcgcccagc
     3241 gccatctgat cgttggcaac cagcatcgca gtgggaacga tgccctcatt cagcatttgc
     3301 atggtttgtt gaaaaccgga catggcactc cagtcgcctt cccgttccgc tatcggctga
     3361 atttgattgc gagtgagata tttatgccag ccagccagac gcagacgcgc cgagacagaa
     3421 cttaatgggc ccgctaacag cgcgatttgc tggtgaccca atgcgaccag atgctccacg
     3481 cccagtcgcg taccgtcttc atgggagaaa ataatactgt tgatgggtgt ctggtcagag
     3541 acatcaagaa ataacgccgg aacattagtg caggcagctt ccacagcaat ggcatcctgg
     3601 tcatccagcg gatagttaat gatcagccca ctgacgcgtt gcgcgagaag attgtgcacc
     3661 gccgctttac aggcttcgac gccgcttcgt tctaccatcg acaccaccac gctggcaccc
     3721 agttgatcgg cgcgagattt aatcgccgcg acaatttgcg acggcgcgtg cagggccaga
     3781 ctggaggtgg caacgccaat cagcaacgac tgtttgcccg ccagttgttg tgccacgcgg
     3841 ttgggaatgt aattcagctc cgccatcgcc gcttccactt tttcccgcgt tttcgcagaa
     3901 acgtggctgg cctggttcac cacgcgggaa acggtctgat aagagacacc ggcatactct
     3961 gcgacatcgt ataacgttac tggtttcatc aaaatcgtct ccctccgttt gaatatttga
     4021 ttgatcgtaa ccagatgaag cactctttcc actatcccta cagtgttatg gcttgaacaa
     4081 tcacgaaaca ataattggta cgtacgatct ttcagccgac tcaaacatca aatcttacaa
     4141 atgtagtctt tgaaagtatt acatatgtaa gatttaaatg caaccgtttt ttcggaagga
     4201 aatgatgacc tcgtttccac cgaattagct tcgactctct agcttgaggc atcaaataaa
     4261 acgaaaggct cagtcgaaag actgggcctt tcgttttatc tgttgtttgt cggtgaacgc
     4321 tctcctgagt aggacaaatc cgccgctcta gctaagcaga aggccatcct gacggatggc
     4381 ctttttgcgt ttctacaaac tcttgttaac tctagagctg cctgccgcgt ttcggtgatg
     4441 aagatcttcc cgatgattaa ttaattcaga acgctcggtt gccgccgggc gttttttatg
     4501 cagcaatggc aagaacgttg ctcgagggta aatgtgagca ctcacaattc attttgcaaa
     4561 agttgttgac tttatctaca aggtgtggca taatgtgtgt aattgtgagc ggataacaat
     4621 taagcttgac ggaagtcaat attggtaaag gaggtttttt tatgagcaaa ggtcctggca
     4681 aggttccggg tgcaggtgta ccaggttagg gtgttccggg tgtaggtaag ggtggaggga
     4741 cggtttcgaa aggagaggag gataattctg ctagcctccc agcgacccac gaactgcata
     4801 tttttggcag cattaatggc gttgactttg atatggtggg gcagggaaca gggaacccta
     4861 acgatggcta tgaggagctc aatctcaaga gtacaaaagg agatttgcaa ttttcacctt
     4921 ggatcctggt tccgcatatt ggctacggct ttcatcaata cttgccttat ccggacggca
     4981 tgtccccgtt ccaagctgcg atggtggatg gttctgggta ccaggtgcac cgtactatgc
     5041 agtttgagga cggtgcctca ctgacggtca actatagata tacttatgaa ggctcacaca
     5101 ttaagggtga ggcccaagtt aaaggaacag ggtttcctgc ggatggaccg gtaatgacaa
     5161 acagtttaac cgctgcggac tggtgtcgct cgaaaaaaac atacccaaac gataaaacga
     5221 tcatctcgac cttcaaatgg agctatacta cgggcaacgg caaacgctat cgttccacag
     5281 cacgcacgac ttatacgttt gctaaaccga tggccgcaaa ctacctcaaa aatcaaccta
     5341 tgtacgtgtt cagaaaaacc gagttaaaac attcaaaaac ggaacttaat tttaaagagt
     5401 ggcaaaaggc gtttacagac gtgatgggta tggatgaact ctataagcac catcatcatc
     5461 atcatgatta caaggatcac gacggcgact acaaggacca cgacatcgac tacaaagacg
     5521 atgatgataa atgagggcaa ggctagacgg gacttaccga aagaaaccat caatgatggt
     5581 ttcttttttg ttcataaatc agacaaaact tttctcttgc aaaagtttgt gaagtgttgc
     5641 acaatataaa tgtgaaatac ttcacaaaca aaaagacatc aaagagaaac ataccctgga
     5701 aggatgatta atgatgaaca aacatgtaaa taaagtagct ttaatcggag cgggttttgt
     5761 tggaagcagt tatgcatttg cgttaattaa ccaaggaatc acagatgagc ttgtggtcat
     5821 tgatgtaaat aaagaaaaag caatgggcga tgtgatggat ttaaaccacg gaaaggcgtt
     5881 tgcgccacaa ccggtcaaaa catcttacgg aacatatgaa gactgcaagg atgctgatat
     5941 tgtctgcatt tgcgccggag caaaccaaaa acctggtgag acacgccttg aattagtaga
     6001 aaagaacttg aagattttca aaggcatcgt tagtgaagtc atggcgagcg gatttgacgg
     6061 cattttctta gtcgcgacaa atccggttga tatcctgact tacgcaacat ggaaattcag
     6121 cggcctgcca aaagagcggg tgattggaag cggcacaaca cttgattctg cgagattccg
     6181 tttcatgctg agcgaatact ttggcgcagc gcctcaaaac gtacacgcgc atattatcgg
     6241 agagcacggc gacacagagc ttcctgtttg gagccacgcg aatgtcggcg gtgtgccggt
     6301 cagtgaactc gttgagaaaa acgatgcgta caaacaagag gagctggacc aaattgtaga
     6361 tgatgtgaaa aacgcagctt accatatcat tgagaaaaaa ggcgcgactt attatggggt
     6421 tgcgatgagt cttgctcgca ttacaaaagc cattcttcat aatgaaaaca gcatattaac
     6481 tgtcagcaca tatttggacg ggcaatacgg tgcagatgac gtgtacatcg gtgtgccggc
     6541 tgtcgtgaat cgcggaggga tcgcaggtat cactgagctg aacttaaatg agaaagaaaa
     6601 agaacagttc cttcacagcg ccggcgtcct taaaaacatt ttaaaacctc attttgcaga
     6661 acaaaaagtc aactaaccgc aactttagag taaagggctg attgtcaatg tgggagcagt
     6721 tgtatgatcc gtttggaaac gagtatgtga
//
LOCUS       bDS335_LacA_down,_cat,_pveg,pAzFRS.1.t1,_pSer,_bipARS__tRNA,_LacA_up._        4074 bp    DNA     linear   UNA 19-OCT-2020
DEFINITION  .
ACCESSION   urn.local...az-cjqqaug
VERSION     urn.local...az-cjqqaug
KEYWORDS    .
SOURCE      Bacillus subtilis subsp. subtilis str. 168
  ORGANISM  Bacillus subtilis subsp. subtilis str. 168
            Bacteria; Firmicutes; Bacillales; Bacillaceae; Bacillus.
FEATURES             Location/Qualifiers
     source          complement(<1..>4074)
                     /organism="Bacillus subtilis subsp. subtilis str. 168"
                     /mol_type="genomic DNA"
                     /strain=168
                     /db_xref="taxon:224308"
                     /label="source Bacillus subtilis subsp. subtilis str. 168"
     misc_feature    1..766
                     /created_by="dstork"
                     /modified_by="dstork"
                     /label="LacA up"
     misc_feature    1..766
                     /created_by="dstork"
                     /label="Fragment 7"
     source          complement(<1..>766)
                     /organism="Bacillus subtilis subsp. subtilis str. 168"
                     /mol_type="genomic DNA"
                     /strain=168
                     /db_xref="taxon:224308"
                     /label="source Bacillus subtilis subsp. subtilis str. 168"
     primer_bind     767..781
                     /created_by="User"
                     /Sequence="CAGGGAGCACTGGTC"
                     /Hairpin_Tm="34.8"
                     /Tm="52.3"
                     /Self_Dimer_Tm="None"
                     /%GC="66.7"
                     /created_by="primer3"
                     /modified_by="User"
                     /label="oSW40"
     misc_feature    767..1905
                     /created_by="dstork"
                     /modified_by="dstork"
                     /label="Fragment 2"
     CDS             complement(915..1562)
                     /created_by="User"
                     /label="cat"
     misc_feature    1906..2160
                     /created_by="User"
                     /modified_by="User"
                     /label="Pveg"
                     /note="Geneious type: promoter prokaryotic"
     misc_feature    1906..2160
                     /created_by="dstork"
                     /modified_by="dstork"
                     /label="Fragment 3"
     protein_bind    2143..2160
                     /Source="referenceToDocument: urn:local:.:b2-cjqqauh"
                     /modified_by="User"
                     /label="Optimal RBS"
     misc_feature    2161..3159
                     /created_by="dstork"
                     /label="Fragment 4"
     source          complement(<2161..>3159)
                     /organism="Bacillus subtilis subsp. subtilis str. 168"
                     /mol_type="genomic DNA"
                     /strain=168
                     /db_xref="taxon:224308"
                     /label="source Bacillus subtilis subsp. subtilis str. 168"
     Primer          2213..3051
                     /created_by="dstork"
                     /label="pAzfRS gblock - oDS574"
     misc_feature    <2213..>3051
                     /created_by="dstork"
                     /modified_by="dstork"
                     /label="pAzFRS.1.t1"
     source          complement(<2213..>3051)
                     /organism="Bacillus subtilis subsp. subtilis str. 168"
                     /mol_type="genomic DNA"
                     /strain=168
                     /db_xref="taxon:224308"
                     /label="source Bacillus subtilis subsp. subtilis str. 168"
     source          complement(<2213..>2973)
                     /organism="Bacillus subtilis subsp. subtilis str. 168"
                     /mol_type="genomic DNA"
                     /strain=168
                     /db_xref="taxon:224308"
                     /label="source Bacillus subtilis subsp. subtilis str. 168"
     Primer          2254..2256
                     /created_by="dstork"
                     /label="H32L"
     Primer          2353..2355
                     /created_by="dstork"
                     /label="H65L"
     Primer          2482..2484
                     /created_by="dstork"
                     /label="W108F"
     Primer          2485..2487
                     /created_by="dstork"
                     /label="M109Q"
     Primer          2632..2634
                     /created_by="dstork"
                     /label="G158V"
     Primer          2635..2637
                     /created_by="dstork"
                     /label="I159M"
     Primer          2644..2646
                     /created_by="dstork"
                     /label="K162D"
     Primer          2659..2661
                     /created_by="dstork"
                     /label="A167Y"
     Primer          2929..2931
                     /created_by="dstork"
                     /label="R257G"
     source          complement(<2974..>3051)
                     /organism="Bacillus subtilis subsp. subtilis str. 168"
                     /mol_type="genomic DNA"
                     /strain=168
                     /db_xref="taxon:224308"
                     /label="source Bacillus subtilis subsp. subtilis str. 168"
     Primer          3016..3018
                     /created_by="dstork"
                     /label="D286R"
     terminator      3082..3106
                     /ApEinfo_revcolor="#ffef86"
                     /ApEinfo_fwdcolor="#ffef86"
                     /label="glnS Terminator"
     source          complement(<3082..>3106)
                     /organism="Bacillus subtilis subsp. subtilis str. 168"
                     /mol_type="genomic DNA"
                     /strain=168
                     /db_xref="taxon:224308"
                     /label="source Bacillus subtilis subsp. subtilis str. 168"
     source          <3107..>3156
                     /organism="Bacillus subtilis subsp. subtilis str. 168"
                     /mol_type="genomic DNA"
                     /strain=168
                     /db_xref="taxon:224308"
                     /label="source Bacillus subtilis subsp. subtilis str. 168"
     source          <3157..>3159
                     /organism="synthetic DNA construct"
                     /mol_type="other DNA"
                     /label="source synthetic DNA construct"
     misc_feature    3160..3296
                     /created_by="dstork"
                     /modified_by="dstork"
                     /label="pSer"
     misc_feature    3160..3296
                     /created_by="dstork"
                     /label="Fragment 5"
     tRNA            3297..3373
                     /ApEinfo_revcolor="#75c6a9"
                     /ApEinfo_fwdcolor="#75c6a9"
                     /label="optimized tRNA"
     misc_feature    3297..3414
                     /created_by="dstork"
                     /label="Fragment 6"
     terminator      3374..3414
                     /ApEinfo_revcolor="#75c6a9"
                     /ApEinfo_fwdcolor="#75c6a9"
                     /label="proK terminator"
     gene            <3415..3417
                     /gene="ganA"
                     /locus_tag="BSU34130"
                     /label="ganA gene"
     misc_feature    3415..4074
                     /created_by="dstork"
                     /modified_by="dstork"
                     /label="LacA down"
     misc_feature    3415..4074
                     /created_by="dstork"
                     /modified_by="dstork"
                     /label="Fragment 1"
     source          complement(<3415..>4074)
                     /organism="Bacillus subtilis subsp. subtilis str. 168"
                     /mol_type="genomic DNA"
                     /strain=168
                     /db_xref="taxon:224308"
                     /label="source Bacillus subtilis subsp. subtilis str. 168"
ORIGIN      
        1 aggcgcaagc tttaatcccg gcaacagctt aatcagtaca tccatcattc cgaagcatcc
       61 gacattcgat cattacaagg aattatttgc gggcaaggaa agccttcaat atgtgcagtg
      121 gtatgtcaac tctatgaaga tcagcctgtt tacaatggca gggtctttgc tctgtgtgac
      181 gtttacggcc tatgcgtttt cgcgctttcg gtttaaaggg aggaaatacg ctttaacgct
      241 ctttttattg ctgcagatga ttcctcagtt ttcagcttta attgccttgt ttgtgctggc
      301 gcaaatcttg ggaatgatca atagccactg gctgctaatc ttgctttata tcggcggcct
      361 gatcccgatg aatacgtatt tgatgaaagg gtacatggat tccattccga tggatttaga
      421 cgaaagcgcc aagattgacg gagccagcag caccagaatc ttcttccaga tcattctgcc
      481 attatcaaaa ccgatggcgg cagtcgtggc catgaacggc tttaccggtc cgctcggaga
      541 ttttgtgctg tcctcaacca tattgagaac gcctgaatca tatacattgc ccgtcggtct
      601 attcaattta gtgaatgatg tcatgggggc cagctatacg acatttgcgg ccggagccct
      661 gcttatcagc ataccggttg ccgtcatctt tattatgctg caaaagaatt ttgtgtccgg
      721 attaaccgca ggcggaacga agggctaaga gaacaaggag gagaatcagg gagcactggt
      781 caactaccgt tcgtatagca tacattatac gaagttatgg agctgtaata taaaaacctt
      841 cttcaactaa cggggcaggt tagtgacatt agaaaaccga ctgtaaaaag tacagtcggc
      901 attatctcat attataaaag ccagtcatta ggcctatctg acaattcctg aatagagttc
      961 ataaacaatc ctgcatgata accatcacaa acagaatgat gtacctgtaa agatagcggt
     1021 aaatatattg aattaccttt attaatgaat tttcctgctg taataatggg tagaaggtaa
     1081 ttactattat tattgatatt taagttaaac ccagtaaatg aagtccatgg aataatagaa
     1141 agagaaaaag cattttcagg tataggtgtt ttgggaaaca atttccccga accattatat
     1201 ttctctacat cagaaaggta taaatcataa aactctttga agtcattctt tacaggagtc
     1261 caaataccag agaatgtttt agatacacca tcaaaaattg tataaagtgg ctctaactta
     1321 tcccaataac ctaactctcc gtcgctattg taaccagttc taaaagctgt atttgagttt
     1381 atcacccttg tcactaagaa aataaatgca gggtaaaatt tatatccttc ttgttttatg
     1441 tttcggtata aaacactaat atcaatttct gtggttatac taaaagtcgt ttgttggttc
     1501 aaataatgat taaatatctc ttttctcttc caattgtcta aatcaatttt attaaagttc
     1561 atttgatatg cctcctaaat ttttatctaa agtgaattta ggaggcttac ttgtctgctt
     1621 tcttcattag aatcaatcct tttttaaaag tcaatattac tgtaacataa atatatattt
     1681 taaaaatatc ccactttatc caattttcgt ttgttgaact aatgggtgct ttagttgaag
     1741 aataaaagac cacattaaaa aatgtggtct tttgtgtttt tttaaaggat ttgagcgtag
     1801 cgaaaaatcc ttttctttct tatcttgata ataagggtaa ctattgccgt atgataactt
     1861 cgtatagcat acattatacg aacggtactg agcgagggag cagaaggagt tctgagaatt
     1921 ggtatgcctt ataagtccaa ttaacagttg aaaacctgca taggagagct atgcgggttt
     1981 tttattttac ataatgatac ataatttacc gaaacttgcg gaacataatt gaggaatcat
     2041 agaattttgt caaaataatt ttattgacaa cgtcttatta acgttgatat aatttaaatt
     2101 ttatttgaca aaaatgggct cgtgttgtac aataaatgta gtgcgtaagg aggaactcat
     2161 atggatgaat ttgagatgat aaaacgtaac acgtcagaga taatctcaga ggaagaactc
     2221 cgtgaagtgc ttaaaaagga tgagaaaagt gcactcatcg gatttgagcc atctgggaaa
     2281 atacaccttg gacactattt gcaaattaag aagatgatag acctccaaaa cgcaggcttt
     2341 gacataatta tcctcctggc tgatttgcac gcatatctga accaaaaagg cgaattagac
     2401 gagattcgga aaattggcga ttataacaag aaggtattcg aggcgatggg attgaaggct
     2461 aagtatgtct atgggtctga gtttcaactc gataaagact atacactcaa tgtttatcgt
     2521 ctcgctctca agactacgtt aaaacgtgca cgtcgcagta tggaattgat cgctcgcgag
     2581 gatgaaaatc caaaggtagc agaagtaatc taccctatta tggaggttaa tgtgatgcac
     2641 tacgacggag tcgatgtata tgtgggcgga atggaacagc ggaaaataca tatgttggca
     2701 agagaacttc tgccgaaaaa agtagtctgc attcacaatc ctgtgttgac tgggttagat
     2761 ggtgagggca aaatgtcttc cagcaagggg aactttattg cggtggacga tagccctgag
     2821 gagattcgcg caaaaatcaa aaaagcatac tgtccggctg gtgtggtgga agggaatcct
     2881 atcatggaaa tcgcaaaata ctttctggaa tatcctttga ccatcaaagg gccggaaaag
     2941 tttggtggcg atctgactgt gaattcctat gaggagctgg agagcctctt taagaacaaa
     3001 gagctgcacc cgatgcgctt aaagaatgca gtcgccgagg aactgataaa gattttagaa
     3061 cctatccgca aacgcctcta aaaaacgccg cgttcagcgg cgtttttgtt cataacatac
     3121 gaacgatatg atttacttat tattttactg attccggaat aaattatgga aaggcgtgcc
     3181 tgacaaggtg cgcctttttg cttatgtaaa cacggcattt tcataaaaac aaaaaaagtt
     3241 tttaaaaatg cttgaccaca cgagaacata cgtgatatag ttagtcttgt cgatacccgg
     3301 cggtagttca gcagggcaga acggcggact ctaaatccgc atggcagggg ttcaaatccc
     3361 ctccgccgga ccaaattcga aaagcctgct caacgagcag gcttttttgc atgctaggct
     3421 gatgctccgc tcgatatggg cggattcttt tttctataga atgaaaacgc ttgctaagtc
     3481 ttggggggat gaaatcatga aaagcaaagt gaaaatgttc tttgcggctg ccatcgtgtg
     3541 gagtgcatgt agttcaacag gatatgccgc tgccattgag aaggagaagc acgtgtcaga
     3601 gcttcgggca gaggatcttt ttgttaaaaa agtagagggg atgaacaagg attttatcaa
     3661 aggggcagat gtatccagcg ttattgcttt ggaaaacagc ggtgtcacct tttacaatac
     3721 aaacggaaaa cgccaggata tctttacaac tttaaaacag gctggggtca actatgttcg
     3781 cgtccgcatc tggaatcacc cgtatgattc aaatggcaac gggtatggcg ggggaaacaa
     3841 tgatgttcaa aaagccatcg aaatcggaaa aagagcgaca gcgaacggaa tgaaggtgct
     3901 ggccgacttt cactactctg atttctgggc cgatccagcg aaacaaaagg tgcccaaagc
     3961 ctgggcgaat ctcagctttg aagcaaaaaa agcaaagctc tatgagtata cgaaacaaag
     4021 cctgcaaaag atgatcaagg aaggcgttga catcggcatg gttcaggtcg gaaa
//
LOCUS       bDS337_AmyE_up,_kan,_pHyperspank*,_mNeon,_AmyE_down        6572 bp    DNA     linear   UNA 19-OCT-2020
DEFINITION  .
ACCESSION   urn.local...dk-cjqt9zn
VERSION     urn.local...dk-cjqt9zn
KEYWORDS    .
SOURCE      
  ORGANISM  .
FEATURES             Location/Qualifiers
     misc_difference 1..1200
                     /created_by="User"
                     /modified_by="User"
                     /label="amyE up"
     misc_feature    1..1198
                     /Original_Bases="GGGCAAGGCTAGACGGGACTTACCGAAAGAAACCATCAATG
                     ATGGTTTCTTTTTTGTTCATAAATCAGACAAAACTTTTCTCTTGCAAAAGTTTGTGAA
                     GTGTTGCACAATATAAATGTGAAATACTTCACAAACAAAAAGACATCAAAGAGAAACA
                     TACCCTGGAAGGATGATTAATGATGAACAAACATGTAAATAAAGTAGCTTTAATCGGA
                     GCGGGTTTTGTTGGAAGCAGTTATGCATTTGCGTTAATTAACCAAGGAATCACAGATG
                     AGCTTGTGGTCATTGATGTAAATAAAGAAAAAGCAATGGGCGATGTGATGGATTTAAA
                     CCACGGAAAGGCGTTTGCGCCACAACCGGTCAAAACATCTTACGGAACATATGAAGAC
                     TGCAAGGATGCTGATATTGTCTGCATTTGCGCCGGAGCAAACCAAAAACCTGGTGAGA
                     CACGCCTTGAATTAGTAGAAAAGAACTTGAAGATTTTCAAAGGCATCGTTAGTGAAGT
                     CATGGCGAGCGGATTTGACGGCATTTTCTTAGTCGCGACAAATCCGGTTGATATCCTG
                     ACTTACGCAACATGGAAATTCAGCGGCCTGCCAAAAGAGCGGGTGATTGGAAGCGGCA
                     CAACACTTGATTCTGCGAGATTCCGTTTCATGCTGAGCGAATACTTTGGCGCAGCGCC
                     TCAAAACGTACACGCGCATATTATCGGAGAGCACGGCGACACAGAGCTTCCTGTTTGG
                     AGCCACGCGAATGTCGGCGGTGTGCCGGTCAGTGAACTCGTTGAGAAAAACGATGCGT
                     ACAAACAAGAGGAGCTGGACCAAATTGTAGATGATGTGAAAAACGCAGCTTACCATAT
                     CATTGAGAAAAAAGGCGCGACTTATTATGGGGTTGCGATGAGTCTTGCTCGCATTACA
                     AAAGCCATTCTTCATAATGAAAACAGCATATTAACTGTCAGCACATATTTGGACGGGC
                     AATACGGTGCAGATGACGTGTACATCGGTGTGCCGGCTGTCGTGAATCGCGGAGGGAT
                     CGCAGGTATCACTGAGCTGAACTTAAATGAGAAAGAAAAAGAACAGTTCCTTCACAGC
                     GCCGGCGTCCTTAAAAACATTTTAAAACCTCATTTTGCAGAACAAAAAGTCAACTAAC
                     CGCAACTTTAGAGTAAAGGGCTGATTGTCAATGTGGGAGCAGTTGTATGATCCGTTTG
                     GAAACGAGTATGT"
                     /label="GGGCAAGGCTAGACGGGACTTACCGAAAGAAACCATCAATGATGGTTTCT
                     TTTTTGTTCATAAATCAGACAAAACTTTTCTCTTGCAAAAGTTTGTGAAGTGTTGCAC
                     AATATAAATGTGAAATACTTCACAAACAAAAAGACATCAAAGAGAAACATACCCTGGA
                     AGGATGATTAATGATGAACAAACATGTAAATAAAGTAGCTTTAATCGGAGCGGGTTTT
                     GTTGGAAGCAGTTATGCATTTGCGTTAATTAACCAAGGAATCACAGATGAGCTTGTGG
                     TCATTGATGTAAATAAAGAAAAAGCAATGGGCGATGTGATGGATTTAAACCACGGAAA
                     GGCGTTTGCGCCACAACCGGTCAAAACATCTTACGGAACATATGAAGACTGCAAGGAT
                     GCTGATATTGTCTGCATTTGCGCCGGAGCAAACCAAAAACCTGGTGAGACACGCCTTG
                     AATTAGTAGAAAAGAACTTGAAGATTTTCAAAGGCATCGTTAGTGAAGTCATGGCGAG
                     CGGATTTGACGGCATTTTCTTAGTCGCGACAAATCCGGTTGATATCCTGACTTACGCA
                     ACATGGAAATTCAGCGGCCTGCCAAAAGAGCGGGTGATTGGAAGCGGCACAACACTTG
                     ATTCTGCGAGATTCCGTTTCATGCTGAGCGAATACTTTGGCGCAGCGCCTCAAAACGT
                     ACACGCGCATATTATCGGAGAGCACGGCGACACAGAGCTTCCTGTTTGGAGCCACGCG
                     AATGTCGGCGGTGTGCCGGTCAGTGAACTCGTTGAGAAAAACGATGCGTACAAACAAG
                     AGGAGCTGGACCAAATTGTAGATGATGTGAAAAACGCAGCTTACCATATCATTGAGAA
                     AAAAGGCGCGACTTATTATGGGGTTGCGATGAGTCTTGCTCGCATTACAAAAGCCATT
                     CTTCATAATGAAAACAGCATATTAACTGTCAGCACATATTTGGACGGGCAATACGGTG
                     CAGATGACGTGTACATCGGTGTGCCGGCTGTCGTGAATCGCGGAGGGATCGCAGGTAT
                     CACTGAGCTGAACTTAAATGAGAAAGAAAAAGAACAGTTCCTTCACAGCGCCGGCGTC
                     CTTAAAAACATTTTAAAACCTCATTTTGCAGAACAAAAAGTCAACTAACCGCAACTTT
                     AGAGTAAAGGGCTGATTGTCAATGTGGGAGCAGTTGTATGATCCGTTTGGAAACGAGT
                     ATGT"
                     /note="Geneious type: Editing History Replacement"
     CDS             471..1052
                     /created_by="User"
                     /label="ycgB"
     misc_feature    1201..2777
                     /created_by="dstork"
                     /modified_by="dstork"
                     /label="Fragment 2"
     CDS             1779..2573
                     /created_by="User"
                     /label="kan (big)"
     source          <2778..>4231
                     /organism="synthetic DNA construct"
                     /mol_type="other DNA"
                     /label="source synthetic DNA construct"
     misc_feature    2778..4642
                     /created_by="dstork"
                     /label="Fragment 3"
     CDS             complement(2910..4127)
                     /codon_start=1
                     /note="lacI"
                     /translation="CLSRLKDRTYQLLFRDCSSHNTVGIVERVLHLVTINQIFKRRET
                     ILMKPVTLYDVAEYAGVSYQTVSRVVNQASHVSAKTREKVEAAMAELNYIPNRVAQQL
                     AGKQSLLIGVATSSLALHAPSQIVAAIKSRADQLGASVVVSMVERSGVEACKAAVHNL
                     LAQRVSGLIINYPLDDQDAIAVEAACTNVPALFLDVSDQTPINSIIFSHEDGTRLGVE
                     HLVALGHQQIALLAGPLSSVSARLRLAGWHKYLTRNQIQPIAEREGDWSAMSGFQQTM
                     QMLNEGIVPTAMLVANDQMALGAMRAITESGLRVGADISVVGYDDTEDSSCYIPPSTT
                     IKQDFRLLGQTSVDRLLQLSQGQAVKGNQLLPVSLVKRKTTLAPNTQTASPRALADSL
                     MQLARQVSRLESGQ"
                     /modified_by="User"
                     /label="lacI"
     promoter        4232..4627
                     /created_by="User"
                     /modified_by="User"
                     /label="hyperspank promoter"
     terminator      4256..4383
                     /created_by="User"
                     /label="terminator"
     terminator      4464..4499
                     /created_by="User"
                     /label="terminator"
     protein_bind    4530..4549
                     /created_by="User"
                     /label="lac repressor binding site"
     misc_feature    4566
                     /Original_Bases="T"
                     /label="T"
                     /note="Geneious type: Editing History Replacement"
     misc_feature    4566
                     /created_by="neabl"
                     /label="T35C * mutation"
     misc_feature    4600
                     /modified_by="User"
                     /label="Phyperspac/hyperspank SNP"
                     /note="Geneious type: sequence variant"
     protein_bind    4601..4621
                     /created_by="User"
                     /label="lac repressor binding site"
     misc_feature    4628..4635
                     /created_by="User"
                     /label="optRBS"
                     /note="Geneious type: Expression Level"
     misc_feature    4646..4675
                     /Original_Bases="CAGATATTTGTTAAAACTCTCACAGGCAAGACAATAACGTT
                     AGAGGTTGAGTCATCCGACACGATTGATAACGTTAAATCAAAAATTCAAGACAAAGAA
                     GGCATTCCACCGGACCAACAGCGCCTCATCTTCGCTGGTAAGCAACTTGAAGACGGGA
                     GAACGCTTTCCGACTACAACATACAGAAGGAATCAACTCTGCACCTTGTTCTGCGGCT
                     TCGGGGCGGAUAGTTGTTCGTTCAAGAGCTTATGGTTTCGAAAGGAGAGGAGGATAAT
                     ATG"
                     /label="CAGATATTTGTTAAAACTCTCACAGGCAAGACAATAACGTTAGAGGTTGA
                     GTCATCCGACACGATTGATAACGTTAAATCAAAAATTCAAGACAAAGAAGGCATTCCA
                     CCGGACCAACAGCGCCTCATCTTCGCTGGTAAGCAACTTGAAGACGGGAGAACGCTTT
                     CCGACTACAACATACAGAAGGAATCAACTCTGCACCTTGTTCTGCGGCTTCGGGGCGG
                     AUAGTTGTTCGTTCAAGAGCTTATGGTTTCGAAAGGAGAGGAGGATAATATG"
                     /note="Geneious type: Editing History Replacement"
     misc_feature    <4649..5356
                     /created_by="dstork"
                     /label="mNeonGreen"
     misc_feature    <4649..5356
                     /created_by="dstork"
                     /modified_by="dstork"
                     /label="Fragment 4"
     Primer          4673..4675
                     /created_by="dstork"
                     /label="Replaced start codon"
     misc_difference 5357..6572
                     /created_by="User"
                     /label="amyE down"
     misc_feature    5357..6570
                     /Original_Bases="TTTGGATGGATTCAGCCCGATTGCTGGGGCAATCGGCATGT
                     ATATCGCCAGTGCGCTGCTTCATTTTCTCATCTCTTCAGGTTCTGGCGAAGCCGTTGT
                     ATTTATTCCAATCCTGGCGCCGCTCGCTGATTTGATGGGAATCACGAGACAGGTTGCG
                     GTTGAAGCGGTTATGCTTGGAGAAGGGGTCGTCAACTGTGTGAACCCGACATCCGGCG
                     TTCTCATGGCGGTGCTTGCCGCCAGCGGTATTCCGTATGTCAAGTGGCTGCGGTTTAT
                     GGTGCCGCTTGCTCTGATTTGGTTCTTGATCGGGCTTGTCTTTATCGTGATCGGAGTC
                     ATGATCAATTGGGGGCCGTTTTAACGATTGCTGCCCGCCGGCTTGTACGGCGGGCTTT
                     TGAGTTATTCATTGCAGAAGCGCAGGCTGTTATTGTAACATGTAAGCCATAAGCCATT
                     CGTAAAAGTGCGGGAGGAAGGTCATGAATAATCTGCGTAATAGACTTTCAGGCGTGAA
                     TGGGAAAAATAAGAGAGTAAAAGAAAAAGAACAAAAAATCTGGTCGGAGATTGGGATG
                     ATAGCGGGAGCATTTGCGCTGCTTGATGTGATCATCCGCGGCATTATGTTTGAATTTC
                     CGTTTAAAGAATGGGCTGCAAGCCTTGTGTTTTTGTTCATCATTATCTTATATTACTG
                     CATCAGGGCTGCGGCATCCGGAATGCTCATGCCGAGAATAGACACCAAAGAAGAACTG
                     CAAAAACGGGTGAAGCAGCAGCGAATAGAATCAATTGCGGTCGCCTTTGCGGTAGTGG
                     TGCTTACGATGTACGACAGGGGGATTCCCCATACATTCTTCGCTTGGCTGAAAATGAT
                     TCTTCTTTTTATCGTCTGCGGCGGCGTTCTGTTTCTGCTTCGGTATGTGATTGTGAAG
                     CTGGCTTACAGAAGAGCGGTAAAAGAAGAAATAAAAAAGAAATCATCTTTTTTGTTTG
                     GAAAGCGAGGGAAGCGTTCACAGTTTCGGGCAGCTTTTTTTATAGGAACATTGATTTG
                     TATTCACTCTGCCAAGTTGTTTTGATAGAGTGATTGTGATAATTTTAAATGTAAGCGT
                     TAACAAAATTCTCCAGTCTTCACATCGGTTTGAAAGGAGGAAGCGGAAGAATGAAGTA
                     AGAGGGATTTTTGACTCCGAAGTAAGTCTTCAAAAAATCAAATAAGGAGTGTCAA"
                     /label="TTTGGATGGATTCAGCCCGATTGCTGGGGCAATCGGCATGTATATCGCCA
                     GTGCGCTGCTTCATTTTCTCATCTCTTCAGGTTCTGGCGAAGCCGTTGTATTTATTCC
                     AATCCTGGCGCCGCTCGCTGATTTGATGGGAATCACGAGACAGGTTGCGGTTGAAGCG
                     GTTATGCTTGGAGAAGGGGTCGTCAACTGTGTGAACCCGACATCCGGCGTTCTCATGG
                     CGGTGCTTGCCGCCAGCGGTATTCCGTATGTCAAGTGGCTGCGGTTTATGGTGCCGCT
                     TGCTCTGATTTGGTTCTTGATCGGGCTTGTCTTTATCGTGATCGGAGTCATGATCAAT
                     TGGGGGCCGTTTTAACGATTGCTGCCCGCCGGCTTGTACGGCGGGCTTTTGAGTTATT
                     CATTGCAGAAGCGCAGGCTGTTATTGTAACATGTAAGCCATAAGCCATTCGTAAAAGT
                     GCGGGAGGAAGGTCATGAATAATCTGCGTAATAGACTTTCAGGCGTGAATGGGAAAAA
                     TAAGAGAGTAAAAGAAAAAGAACAAAAAATCTGGTCGGAGATTGGGATGATAGCGGGA
                     GCATTTGCGCTGCTTGATGTGATCATCCGCGGCATTATGTTTGAATTTCCGTTTAAAG
                     AATGGGCTGCAAGCCTTGTGTTTTTGTTCATCATTATCTTATATTACTGCATCAGGGC
                     TGCGGCATCCGGAATGCTCATGCCGAGAATAGACACCAAAGAAGAACTGCAAAAACGG
                     GTGAAGCAGCAGCGAATAGAATCAATTGCGGTCGCCTTTGCGGTAGTGGTGCTTACGA
                     TGTACGACAGGGGGATTCCCCATACATTCTTCGCTTGGCTGAAAATGATTCTTCTTTT
                     TATCGTCTGCGGCGGCGTTCTGTTTCTGCTTCGGTATGTGATTGTGAAGCTGGCTTAC
                     AGAAGAGCGGTAAAAGAAGAAATAAAAAAGAAATCATCTTTTTTGTTTGGAAAGCGAG
                     GGAAGCGTTCACAGTTTCGGGCAGCTTTTTTTATAGGAACATTGATTTGTATTCACTC
                     TGCCAAGTTGTTTTGATAGAGTGATTGTGATAATTTTAAATGTAAGCGTTAACAAAAT
                     TCTCCAGTCTTCACATCGGTTTGAAAGGAGGAAGCGGAAGAATGAAGTAAGAGGGATT
                     TTTGACTCCGAAGTAAGTCTTCAAAAAATCAAATAAGGAGTGTCAA"
                     /note="Geneious type: Editing History Replacement"
     terminator      5373..5420
                     /created_by="User"
                     /label="amyE terminator"
     CDS             5533..6498
                     /created_by="User"
                     /label="ldh"
ORIGIN      
        1 tttggatgga ttcagcccga ttgctggggc aatcggcatg tatatcgcca gtgcgctgct
       61 tcattttctc atctcttcag gttctggcga agccgttgta tttattccaa tcctggcgcc
      121 gctcgctgat ttgatgggaa tcacgagaca ggttgcggtt gaagcggtta tgcttggaga
      181 aggggtcgtc aactgtgtga acccgacatc cggcgttctc atggcggtgc ttgccgccag
      241 cggtattccg tatgtcaagt ggctgcggtt tatggtgccg cttgctctga tttggttctt
      301 gatcgggctt gtctttatcg tgatcggagt catgatcaat tgggggccgt tttaacgatt
      361 gctgcccgcc ggcttgtacg gcgggctttt gagttattca ttgcagaagc gcaggctgtt
      421 attgtaacat gtaagccata agccattcgt aaaagtgcgg gaggaaggtc atgaataatc
      481 tgcgtaatag actttcaggc gtgaatggga aaaataagag agtaaaagaa aaagaacaaa
      541 aaatctggtc ggagattggg atgatagcgg gagcatttgc gctgcttgat gtgatcatcc
      601 gcggcattat gtttgaattt ccgtttaaag aatgggctgc aagccttgtg tttttgttca
      661 tcattatctt atattactgc atcagggctg cggcatccgg aatgctcatg ccgagaatag
      721 acaccaaaga agaactgcaa aaacgggtga agcagcagcg aatagaatca attgcggtcg
      781 cctttgcggt agtggtgctt acgatgtacg acagggggat tccccataca ttcttcgctt
      841 ggctgaaaat gattcttctt tttatcgtct gcggcggcgt tctgtttctg cttcggtatg
      901 tgattgtgaa gctggcttac agaagagcgg taaaagaaga aataaaaaag aaatcatctt
      961 ttttgtttgg aaagcgaggg aagcgttcac agtttcgggc agcttttttt ataggaacat
     1021 tgatttgtat tcactctgcc aagttgtttt gatagagtga ttgtgataat tttaaatgta
     1081 agcgttaaca aaattctcca gtcttcacat cggtttgaaa ggaggaagcg gaagaatgaa
     1141 gtaagaggga tttttgactc cgaagtaagt cttcaaaaaa tcaaataagg agtgtcaaga
     1201 ttctgctccc tcgctcagta ccgttcgtat aatgtatgct atacgaagtt atcagcgaac
     1261 catttgaggt gataggtaag attataccga ggtatgaaaa cgagaattgg acctttacag
     1321 aattactcta tgaagcgcca tatttaaaaa gctaccaaga cgaagaggat gaagaggatg
     1381 aggaggcaga ttgccttgaa tatattgaca atactgataa gataatatat cttttatata
     1441 gaagatatcg ccgtatgtaa ggatttcagg gggcaaggca taggcagcgc gcttatcaat
     1501 atatctatag aatgggcaaa gcataaaaac ttgcatggac taatgcttga aacccaggac
     1561 aataacctta tagcttgtaa attctatcat aattgtggtt tcaaaatcgg ctccgtcgat
     1621 actatgttat acaccaactt tgaaaacaac tttgaaaaag ctgttttctg gtatttaagg
     1681 ttttagaatg caaggaacag tgaattggag ttcgtcttgt tataattagc ttcttggggt
     1741 atctttaaat actgtagaaa agaggaagga aataataaat ggctaaaatg agaatatcac
     1801 cggaattgaa aaaactgatc gaaaaatacc gctgcgtaaa agatacggaa ggaatgtctc
     1861 ctgctaaggt atataagctg gtgggagaaa atgaaaacct atatttaaaa atgacggaca
     1921 gccggtataa agggaccacc tatgatgtgg aacgggaaaa ggacatgatg ctatggctgg
     1981 aaggaaagct gcctgttcca aaggtcctgc actttgaacg gcatgatggc tggagcaatc
     2041 tgctcatgag tgaggccgat ggcgtccttt gctcggaaga gtatgaagat gaacaaagcc
     2101 ctgaaaagat tatcgagctg tatgcggagt gcatcaggct ctttcactcc atcgacatat
     2161 cggattgtcc ctatacgaat agcttagaca gccgcttagc cgaattggat tacttactga
     2221 ataacgatct ggccgatgtg gattgcgaaa actgggaaga agacactcca tttaaagatc
     2281 cgcgcgagct gtatgatttt ttaaagacgg aaaagcccga agaggaactt gtcttttccc
     2341 acggcgacct gggagacagc aacatctttg tgaaagatgg caaagtaagt ggctttattg
     2401 atcttgggag aagcggcagg gcggacaagt ggtatgacat tgccttctgc gtccggtcga
     2461 tcagggagga tatcggggaa gaacagtatg tcgagctatt ttttgactta ctggggatca
     2521 agcctgattg ggagaaaata aaatattata ttttactgga tgaattgttt tagtacctag
     2581 atttagatgt ctaaaaagct ttaactacaa gctttttaga catctaatct tttctgaagt
     2641 acatccgcaa ctgtccatac tctgatgttt tatatctttt ctaaaagttc gctagatagg
     2701 ggtcccgagc gcctacgagg aatttataac ttcgtataat gtatgctata cgaacggtag
     2761 ttgaccagtg ctccctgtaa tggatttcct tacgcgaaat acgggcagac atggcctgcc
     2821 cggttattat tatttttgac accagaccaa ctggtaatgg tagcgaccgg cgctcaggat
     2881 cctaactcac attaattgcg ttgcgctcac tgcccgcttt ccagtcggga aacctgtcgt
     2941 gccagctgca ttaatgaatc ggccaacgcg cggggagagg cggtttgcgt attgggcgcc
     3001 agggtggttt ttcttttcac cagtgagacg ggcaacagct gattgccctt caccgcctgg
     3061 ccctgagaga gttgcagcaa gcggtccacg ctggtttgcc ccagcaggcg aaaatcctgt
     3121 ttgatggtgg ttgacggcgg gatataacat gagctgtctt cggtatcgtc gtatcccact
     3181 accgagatat ccgcaccaac gcgcagcccg gactcggtaa tggcgcgcat tgcgcccagc
     3241 gccatctgat cgttggcaac cagcatcgca gtgggaacga tgccctcatt cagcatttgc
     3301 atggtttgtt gaaaaccgga catggcactc cagtcgcctt cccgttccgc tatcggctga
     3361 atttgattgc gagtgagata tttatgccag ccagccagac gcagacgcgc cgagacagaa
     3421 cttaatgggc ccgctaacag cgcgatttgc tggtgaccca atgcgaccag atgctccacg
     3481 cccagtcgcg taccgtcttc atgggagaaa ataatactgt tgatgggtgt ctggtcagag
     3541 acatcaagaa ataacgccgg aacattagtg caggcagctt ccacagcaat ggcatcctgg
     3601 tcatccagcg gatagttaat gatcagccca ctgacgcgtt gcgcgagaag attgtgcacc
     3661 gccgctttac aggcttcgac gccgcttcgt tctaccatcg acaccaccac gctggcaccc
     3721 agttgatcgg cgcgagattt aatcgccgcg acaatttgcg acggcgcgtg cagggccaga
     3781 ctggaggtgg caacgccaat cagcaacgac tgtttgcccg ccagttgttg tgccacgcgg
     3841 ttgggaatgt aattcagctc cgccatcgcc gcttccactt tttcccgcgt tttcgcagaa
     3901 acgtggctgg cctggttcac cacgcgggaa acggtctgat aagagacacc ggcatactct
     3961 gcgacatcgt ataacgttac tggtttcatc aaaatcgtct ccctccgttt gaatatttga
     4021 ttgatcgtaa ccagatgaag cactctttcc actatcccta cagtgttatg gcttgaacaa
     4081 tcacgaaaca ataattggta cgtacgatct ttcagccgac tcaaacatca aatcttacaa
     4141 atgtagtctt tgaaagtatt acatatgtaa gatttaaatg caaccgtttt ttcggaagga
     4201 aatgatgacc tcgtttccac cgaattagct tcgactctct agcttgaggc atcaaataaa
     4261 acgaaaggct cagtcgaaag actgggcctt tcgttttatc tgttgtttgt cggtgaacgc
     4321 tctcctgagt aggacaaatc cgccgctcta gctaagcaga aggccatcct gacggatggc
     4381 ctttttgcgt ttctacaaac tcttgttaac tctagagctg cctgccgcgt ttcggtgatg
     4441 aagatcttcc cgatgattaa ttaattcaga acgctcggtt gccgccgggc gttttttatg
     4501 cagcaatggc aagaacgttg ctcgagggta aatgtgagca ctcacaattc attttgcaaa
     4561 agttgctgac tttatctaca aggtgtggca taatgtgtgt aattgtgagc ggataacaat
     4621 taagctttaa ggaggaacta ccatgtacgt ttcgaaagga gaggaggata attctgctag
     4681 cctcccagcg acccacgaac tgcatatttt tggcagcatt aatggcgttg actttgatat
     4741 ggtggggcag ggaacaggga accctaacga tggctatgag gagctcaatc tcaagagtac
     4801 aaaaggagat ttgcaatttt caccttggat cctggttccg catattggct acggctttca
     4861 tcaatacttg ccttatccgg acggcatgtc cccgttccaa gctgcgatgg tggatggttc
     4921 tgggtaccag gtgcaccgta ctatgcagtt tgaggacggt gcctcactga cggtcaacta
     4981 tagatatact tatgaaggct cacacattaa gggtgaggcc caagttaaag gaacagggtt
     5041 tcctgcggat ggaccggtaa tgacaaacag tttaaccgct gcggactggt gtcgctcgaa
     5101 aaaaacatac ccaaacgata aaacgatcat ctcgaccttc aaatggagct atactacggg
     5161 caacggcaaa cgctatcgtt ccacagcacg cacgacttat acgtttgcta aaccgatggc
     5221 cgcaaactac ctcaaaaatc aacctatgta cgtgttcaga aaaaccgagt taaaacattc
     5281 aaaaacggaa cttaatttta aagagtggca aaaggcgttt acagacgtga tgggtatgga
     5341 tgaactctat aagtgagggc aaggctagac gggacttacc gaaagaaacc atcaatgatg
     5401 gtttcttttt tgttcataaa tcagacaaaa cttttctctt gcaaaagttt gtgaagtgtt
     5461 gcacaatata aatgtgaaat acttcacaaa caaaaagaca tcaaagagaa acataccctg
     5521 gaaggatgat taatgatgaa caaacatgta aataaagtag ctttaatcgg agcgggtttt
     5581 gttggaagca gttatgcatt tgcgttaatt aaccaaggaa tcacagatga gcttgtggtc
     5641 attgatgtaa ataaagaaaa agcaatgggc gatgtgatgg atttaaacca cggaaaggcg
     5701 tttgcgccac aaccggtcaa aacatcttac ggaacatatg aagactgcaa ggatgctgat
     5761 attgtctgca tttgcgccgg agcaaaccaa aaacctggtg agacacgcct tgaattagta
     5821 gaaaagaact tgaagatttt caaaggcatc gttagtgaag tcatggcgag cggatttgac
     5881 ggcattttct tagtcgcgac aaatccggtt gatatcctga cttacgcaac atggaaattc
     5941 agcggcctgc caaaagagcg ggtgattgga agcggcacaa cacttgattc tgcgagattc
     6001 cgtttcatgc tgagcgaata ctttggcgca gcgcctcaaa acgtacacgc gcatattatc
     6061 ggagagcacg gcgacacaga gcttcctgtt tggagccacg cgaatgtcgg cggtgtgccg
     6121 gtcagtgaac tcgttgagaa aaacgatgcg tacaaacaag aggagctgga ccaaattgta
     6181 gatgatgtga aaaacgcagc ttaccatatc attgagaaaa aaggcgcgac ttattatggg
     6241 gttgcgatga gtcttgctcg cattacaaaa gccattcttc ataatgaaaa cagcatatta
     6301 actgtcagca catatttgga cgggcaatac ggtgcagatg acgtgtacat cggtgtgccg
     6361 gctgtcgtga atcgcggagg gatcgcaggt atcactgagc tgaacttaaa tgagaaagaa
     6421 aaagaacagt tccttcacag cgccggcgtc cttaaaaaca ttttaaaacc tcattttgca
     6481 gaacaaaaag tcaactaacc gcaactttag agtaaagggc tgattgtcaa tgtgggagca
     6541 gttgtatgat ccgtttggaa acgagtatgt ga
//
LOCUS       bDS339_AmyE_up,_kan,_pHyp,_UAC,NanoLuc,_LacA_down        6377 bp    DNA     linear   UNA 19-OCT-2020
DEFINITION  .
ACCESSION   urn.local...n-cjqhm04
VERSION     urn.local...n-cjqhm04
KEYWORDS    .
SOURCE      
  ORGANISM  .
FEATURES             Location/Qualifiers
     misc_difference 1..1200
                     /created_by="User"
                     /modified_by="User"
                     /label="amyE up"
     misc_feature    1..1200
                     /created_by="dstork"
                     /modified_by="dstork"
                     /label="Fragment 6"
     CDS             471..1052
                     /created_by="User"
                     /label="ycgB"
     misc_feature    1201..2777
                     /created_by="dstork"
                     /modified_by="dstork"
                     /label="Fragment 2"
     CDS             1779..2573
                     /created_by="User"
                     /label="kan (big)"
     source          <2778..>4231
                     /organism="synthetic DNA construct"
                     /mol_type="other DNA"
                     /label="source synthetic DNA construct"
     misc_feature    2778..4642
                     /created_by="dstork"
                     /label="Fragment 3"
     CDS             complement(2910..4127)
                     /codon_start=1
                     /note="lacI"
                     /translation="CLSRLKDRTYQLLFRDCSSHNTVGIVERVLHLVTINQIFKRRET
                     ILMKPVTLYDVAEYAGVSYQTVSRVVNQASHVSAKTREKVEAAMAELNYIPNRVAQQL
                     AGKQSLLIGVATSSLALHAPSQIVAAIKSRADQLGASVVVSMVERSGVEACKAAVHNL
                     LAQRVSGLIINYPLDDQDAIAVEAACTNVPALFLDVSDQTPINSIIFSHEDGTRLGVE
                     HLVALGHQQIALLAGPLSSVSARLRLAGWHKYLTRNQIQPIAEREGDWSAMSGFQQTM
                     QMLNEGIVPTAMLVANDQMALGAMRAITESGLRVGADISVVGYDDTEDSSCYIPPSTT
                     IKQDFRLLGQTSVDRLLQLSQGQAVKGNQLLPVSLVKRKTTLAPNTQTASPRALADSL
                     MQLARQVSRLESGQ"
                     /modified_by="User"
                     /label="lacI"
     promoter        4232..4627
                     /created_by="User"
                     /modified_by="User"
                     /label="hyperspank promoter"
     terminator      4256..4383
                     /created_by="User"
                     /label="terminator"
     terminator      4464..4499
                     /created_by="User"
                     /label="terminator"
     protein_bind    4530..4549
                     /created_by="User"
                     /label="lac repressor binding site"
     misc_feature    4594
                     /created_by="User"
                     /label="*"
                     /note="Geneious type: sequence variant"
     misc_feature    4600
                     /modified_by="User"
                     /label="Phyperspac/hyperspank SNP"
                     /note="Geneious type: sequence variant"
     protein_bind    4601..4621
                     /created_by="User"
                     /label="lac repressor binding site"
     misc_feature    4628..4635
                     /created_by="User"
                     /label="optRBS"
                     /note="Geneious type: Expression Level"
     Primer          4643..4648
                     /created_by="dstork"
                     /label="Start-Stop"
     Primer          4649..5161
                     /created_by="dstork"
                     /label="NanoLuc"
     misc_difference 5162..6377
                     /created_by="User"
                     /label="amyE down"
     misc_feature    5162..6377
                     /created_by="dstork"
                     /label="Fragment 1"
     terminator      5178..5225
                     /created_by="User"
                     /label="amyE terminator"
     CDS             5338..6303
                     /created_by="User"
                     /label="ldh"
ORIGIN      
        1 tttggatgga ttcagcccga ttgctggggc aatcggcatg tatatcgcca gtgcgctgct
       61 tcattttctc atctcttcag gttctggcga agccgttgta tttattccaa tcctggcgcc
      121 gctcgctgat ttgatgggaa tcacgagaca ggttgcggtt gaagcggtta tgcttggaga
      181 aggggtcgtc aactgtgtga acccgacatc cggcgttctc atggcggtgc ttgccgccag
      241 cggtattccg tatgtcaagt ggctgcggtt tatggtgccg cttgctctga tttggttctt
      301 gatcgggctt gtctttatcg tgatcggagt catgatcaat tgggggccgt tttaacgatt
      361 gctgcccgcc ggcttgtacg gcgggctttt gagttattca ttgcagaagc gcaggctgtt
      421 attgtaacat gtaagccata agccattcgt aaaagtgcgg gaggaaggtc atgaataatc
      481 tgcgtaatag actttcaggc gtgaatggga aaaataagag agtaaaagaa aaagaacaaa
      541 aaatctggtc ggagattggg atgatagcgg gagcatttgc gctgcttgat gtgatcatcc
      601 gcggcattat gtttgaattt ccgtttaaag aatgggctgc aagccttgtg tttttgttca
      661 tcattatctt atattactgc atcagggctg cggcatccgg aatgctcatg ccgagaatag
      721 acaccaaaga agaactgcaa aaacgggtga agcagcagcg aatagaatca attgcggtcg
      781 cctttgcggt agtggtgctt acgatgtacg acagggggat tccccataca ttcttcgctt
      841 ggctgaaaat gattcttctt tttatcgtct gcggcggcgt tctgtttctg cttcggtatg
      901 tgattgtgaa gctggcttac agaagagcgg taaaagaaga aataaaaaag aaatcatctt
      961 ttttgtttgg aaagcgaggg aagcgttcac agtttcgggc agcttttttt ataggaacat
     1021 tgatttgtat tcactctgcc aagttgtttt gatagagtga ttgtgataat tttaaatgta
     1081 agcgttaaca aaattctcca gtcttcacat cggtttgaaa ggaggaagcg gaagaatgaa
     1141 gtaagaggga tttttgactc cgaagtaagt cttcaaaaaa tcaaataagg agtgtcaaga
     1201 ttctgctccc tcgctcagta ccgttcgtat aatgtatgct atacgaagtt atcagcgaac
     1261 catttgaggt gataggtaag attataccga ggtatgaaaa cgagaattgg acctttacag
     1321 aattactcta tgaagcgcca tatttaaaaa gctaccaaga cgaagaggat gaagaggatg
     1381 aggaggcaga ttgccttgaa tatattgaca atactgataa gataatatat cttttatata
     1441 gaagatatcg ccgtatgtaa ggatttcagg gggcaaggca taggcagcgc gcttatcaat
     1501 atatctatag aatgggcaaa gcataaaaac ttgcatggac taatgcttga aacccaggac
     1561 aataacctta tagcttgtaa attctatcat aattgtggtt tcaaaatcgg ctccgtcgat
     1621 actatgttat acaccaactt tgaaaacaac tttgaaaaag ctgttttctg gtatttaagg
     1681 ttttagaatg caaggaacag tgaattggag ttcgtcttgt tataattagc ttcttggggt
     1741 atctttaaat actgtagaaa agaggaagga aataataaat ggctaaaatg agaatatcac
     1801 cggaattgaa aaaactgatc gaaaaatacc gctgcgtaaa agatacggaa ggaatgtctc
     1861 ctgctaaggt atataagctg gtgggagaaa atgaaaacct atatttaaaa atgacggaca
     1921 gccggtataa agggaccacc tatgatgtgg aacgggaaaa ggacatgatg ctatggctgg
     1981 aaggaaagct gcctgttcca aaggtcctgc actttgaacg gcatgatggc tggagcaatc
     2041 tgctcatgag tgaggccgat ggcgtccttt gctcggaaga gtatgaagat gaacaaagcc
     2101 ctgaaaagat tatcgagctg tatgcggagt gcatcaggct ctttcactcc atcgacatat
     2161 cggattgtcc ctatacgaat agcttagaca gccgcttagc cgaattggat tacttactga
     2221 ataacgatct ggccgatgtg gattgcgaaa actgggaaga agacactcca tttaaagatc
     2281 cgcgcgagct gtatgatttt ttaaagacgg aaaagcccga agaggaactt gtcttttccc
     2341 acggcgacct gggagacagc aacatctttg tgaaagatgg caaagtaagt ggctttattg
     2401 atcttgggag aagcggcagg gcggacaagt ggtatgacat tgccttctgc gtccggtcga
     2461 tcagggagga tatcggggaa gaacagtatg tcgagctatt ttttgactta ctggggatca
     2521 agcctgattg ggagaaaata aaatattata ttttactgga tgaattgttt tagtacctag
     2581 atttagatgt ctaaaaagct ttaactacaa gctttttaga catctaatct tttctgaagt
     2641 acatccgcaa ctgtccatac tctgatgttt tatatctttt ctaaaagttc gctagatagg
     2701 ggtcccgagc gcctacgagg aatttataac ttcgtataat gtatgctata cgaacggtag
     2761 ttgaccagtg ctccctgtaa tggatttcct tacgcgaaat acgggcagac atggcctgcc
     2821 cggttattat tatttttgac accagaccaa ctggtaatgg tagcgaccgg cgctcaggat
     2881 cctaactcac attaattgcg ttgcgctcac tgcccgcttt ccagtcggga aacctgtcgt
     2941 gccagctgca ttaatgaatc ggccaacgcg cggggagagg cggtttgcgt attgggcgcc
     3001 agggtggttt ttcttttcac cagtgagacg ggcaacagct gattgccctt caccgcctgg
     3061 ccctgagaga gttgcagcaa gcggtccacg ctggtttgcc ccagcaggcg aaaatcctgt
     3121 ttgatggtgg ttgacggcgg gatataacat gagctgtctt cggtatcgtc gtatcccact
     3181 accgagatat ccgcaccaac gcgcagcccg gactcggtaa tggcgcgcat tgcgcccagc
     3241 gccatctgat cgttggcaac cagcatcgca gtgggaacga tgccctcatt cagcatttgc
     3301 atggtttgtt gaaaaccgga catggcactc cagtcgcctt cccgttccgc tatcggctga
     3361 atttgattgc gagtgagata tttatgccag ccagccagac gcagacgcgc cgagacagaa
     3421 cttaatgggc ccgctaacag cgcgatttgc tggtgaccca atgcgaccag atgctccacg
     3481 cccagtcgcg taccgtcttc atgggagaaa ataatactgt tgatgggtgt ctggtcagag
     3541 acatcaagaa ataacgccgg aacattagtg caggcagctt ccacagcaat ggcatcctgg
     3601 tcatccagcg gatagttaat gatcagccca ctgacgcgtt gcgcgagaag attgtgcacc
     3661 gccgctttac aggcttcgac gccgcttcgt tctaccatcg acaccaccac gctggcaccc
     3721 agttgatcgg cgcgagattt aatcgccgcg acaatttgcg acggcgcgtg cagggccaga
     3781 ctggaggtgg caacgccaat cagcaacgac tgtttgcccg ccagttgttg tgccacgcgg
     3841 ttgggaatgt aattcagctc cgccatcgcc gcttccactt tttcccgcgt tttcgcagaa
     3901 acgtggctgg cctggttcac cacgcgggaa acggtctgat aagagacacc ggcatactct
     3961 gcgacatcgt ataacgttac tggtttcatc aaaatcgtct ccctccgttt gaatatttga
     4021 ttgatcgtaa ccagatgaag cactctttcc actatcccta cagtgttatg gcttgaacaa
     4081 tcacgaaaca ataattggta cgtacgatct ttcagccgac tcaaacatca aatcttacaa
     4141 atgtagtctt tgaaagtatt acatatgtaa gatttaaatg caaccgtttt ttcggaagga
     4201 aatgatgacc tcgtttccac cgaattagct tcgactctct agcttgaggc atcaaataaa
     4261 acgaaaggct cagtcgaaag actgggcctt tcgttttatc tgttgtttgt cggtgaacgc
     4321 tctcctgagt aggacaaatc cgccgctcta gctaagcaga aggccatcct gacggatggc
     4381 ctttttgcgt ttctacaaac tcttgttaac tctagagctg cctgccgcgt ttcggtgatg
     4441 aagatcttcc cgatgattaa ttaattcaga acgctcggtt gccgccgggc gttttttatg
     4501 cagcaatggc aagaacgttg ctcgagggta aatgtgagca ctcacaattc attttgcaaa
     4561 agttgttgac tttatctaca aggtgtggca taatgtgtgt aattgtgagc ggataacaat
     4621 taagctttaa ggaggaacta ccatgtacgt atttacattg gaggattttg tgggtgactg
     4681 gcgtcaaacg gctgggtaca atctggacca ggtcctcgaa caaggtggtg taagttcact
     4741 ttttcagaat ctgggcgtta gtgtgacgcc gatacagcgc atcgtactct ccggcgagaa
     4801 cggcttaaag atagatattc atgtgattat accgtacgag ggcctttccg gcgatcaaat
     4861 gggccagata gagaagatat tcaaggtcgt gtacccagtc gatgatcacc attttaaggt
     4921 aattcttcat tacgggacac tcgttattga tggggtcacc ccaaacatga tagattactt
     4981 cggtcgcccg tatgagggaa ttgcggtatt tgatgggaag aagataaccg ttacaggtac
     5041 cttgtggaat ggcaacaaga ttatagatga gagacttatc aatccggacg gctcattgtt
     5101 attccgcgtt actataaatg gtgtaactgg ctggcgtctt tgcgagcgga ttctggcgta
     5161 agggcaaggc tagacgggac ttaccgaaag aaaccatcaa tgatggtttc ttttttgttc
     5221 ataaatcaga caaaactttt ctcttgcaaa agtttgtgaa gtgttgcaca atataaatgt
     5281 gaaatacttc acaaacaaaa agacatcaaa gagaaacata ccctggaagg atgattaatg
     5341 atgaacaaac atgtaaataa agtagcttta atcggagcgg gttttgttgg aagcagttat
     5401 gcatttgcgt taattaacca aggaatcaca gatgagcttg tggtcattga tgtaaataaa
     5461 gaaaaagcaa tgggcgatgt gatggattta aaccacggaa aggcgtttgc gccacaaccg
     5521 gtcaaaacat cttacggaac atatgaagac tgcaaggatg ctgatattgt ctgcatttgc
     5581 gccggagcaa accaaaaacc tggtgagaca cgccttgaat tagtagaaaa gaacttgaag
     5641 attttcaaag gcatcgttag tgaagtcatg gcgagcggat ttgacggcat tttcttagtc
     5701 gcgacaaatc cggttgatat cctgacttac gcaacatgga aattcagcgg cctgccaaaa
     5761 gagcgggtga ttggaagcgg cacaacactt gattctgcga gattccgttt catgctgagc
     5821 gaatactttg gcgcagcgcc tcaaaacgta cacgcgcata ttatcggaga gcacggcgac
     5881 acagagcttc ctgtttggag ccacgcgaat gtcggcggtg tgccggtcag tgaactcgtt
     5941 gagaaaaacg atgcgtacaa acaagaggag ctggaccaaa ttgtagatga tgtgaaaaac
     6001 gcagcttacc atatcattga gaaaaaaggc gcgacttatt atggggttgc gatgagtctt
     6061 gctcgcatta caaaagccat tcttcataat gaaaacagca tattaactgt cagcacatat
     6121 ttggacgggc aatacggtgc agatgacgtg tacatcggtg tgccggctgt cgtgaatcgc
     6181 ggagggatcg caggtatcac tgagctgaac ttaaatgaga aagaaaaaga acagttcctt
     6241 cacagcgccg gcgtccttaa aaacatttta aaacctcatt ttgcagaaca aaaagtcaac
     6301 taaccgcaac tttagagtaa agggctgatt gtcaatgtgg gagcagttgt atgatccgtt
     6361 tggaaacgag tatgtga
//
LOCUS       bDS349_AmyE_up,_kan,_pHyp,_UAG,NanoLuc,_LacA_down        6377 bp    DNA     linear   UNA 19-OCT-2020
DEFINITION  .
ACCESSION   urn.local...o-cjqhm04
VERSION     urn.local...o-cjqhm04
KEYWORDS    .
SOURCE      
  ORGANISM  .
FEATURES             Location/Qualifiers
     misc_difference 1..1200
                     /created_by="User"
                     /modified_by="User"
                     /label="amyE up"
     misc_feature    1..1200
                     /created_by="dstork"
                     /modified_by="dstork"
                     /label="Fragment 6"
     CDS             471..1052
                     /created_by="User"
                     /label="ycgB"
     misc_feature    1201..2777
                     /created_by="dstork"
                     /modified_by="dstork"
                     /label="Fragment 2"
     CDS             1779..2573
                     /created_by="User"
                     /label="kan (big)"
     source          <2778..>4231
                     /organism="synthetic DNA construct"
                     /mol_type="other DNA"
                     /label="source synthetic DNA construct"
     misc_feature    2778..4642
                     /created_by="dstork"
                     /label="Fragment 3"
     CDS             complement(2910..4127)
                     /codon_start=1
                     /note="lacI"
                     /translation="CLSRLKDRTYQLLFRDCSSHNTVGIVERVLHLVTINQIFKRRET
                     ILMKPVTLYDVAEYAGVSYQTVSRVVNQASHVSAKTREKVEAAMAELNYIPNRVAQQL
                     AGKQSLLIGVATSSLALHAPSQIVAAIKSRADQLGASVVVSMVERSGVEACKAAVHNL
                     LAQRVSGLIINYPLDDQDAIAVEAACTNVPALFLDVSDQTPINSIIFSHEDGTRLGVE
                     HLVALGHQQIALLAGPLSSVSARLRLAGWHKYLTRNQIQPIAEREGDWSAMSGFQQTM
                     QMLNEGIVPTAMLVANDQMALGAMRAITESGLRVGADISVVGYDDTEDSSCYIPPSTT
                     IKQDFRLLGQTSVDRLLQLSQGQAVKGNQLLPVSLVKRKTTLAPNTQTASPRALADSL
                     MQLARQVSRLESGQ"
                     /modified_by="User"
                     /label="lacI"
     promoter        4232..4627
                     /created_by="User"
                     /modified_by="User"
                     /label="hyperspank promoter"
     terminator      4256..4383
                     /created_by="User"
                     /label="terminator"
     terminator      4464..4499
                     /created_by="User"
                     /label="terminator"
     protein_bind    4530..4549
                     /created_by="User"
                     /label="lac repressor binding site"
     misc_feature    4594
                     /created_by="User"
                     /label="*"
                     /note="Geneious type: sequence variant"
     misc_feature    4600
                     /modified_by="User"
                     /label="Phyperspac/hyperspank SNP"
                     /note="Geneious type: sequence variant"
     protein_bind    4601..4621
                     /created_by="User"
                     /label="lac repressor binding site"
     misc_feature    4628..4635
                     /created_by="User"
                     /label="optRBS"
                     /note="Geneious type: Expression Level"
     Primer          4643..4648
                     /created_by="dstork"
                     /label="Start-Stop"
     Primer          4649..5161
                     /created_by="dstork"
                     /label="NanoLuc"
     misc_difference 5162..6377
                     /created_by="User"
                     /label="amyE down"
     misc_feature    5162..6377
                     /created_by="dstork"
                     /label="Fragment 1"
     terminator      5178..5225
                     /created_by="User"
                     /label="amyE terminator"
     CDS             5338..6303
                     /created_by="User"
                     /label="ldh"
ORIGIN      
        1 tttggatgga ttcagcccga ttgctggggc aatcggcatg tatatcgcca gtgcgctgct
       61 tcattttctc atctcttcag gttctggcga agccgttgta tttattccaa tcctggcgcc
      121 gctcgctgat ttgatgggaa tcacgagaca ggttgcggtt gaagcggtta tgcttggaga
      181 aggggtcgtc aactgtgtga acccgacatc cggcgttctc atggcggtgc ttgccgccag
      241 cggtattccg tatgtcaagt ggctgcggtt tatggtgccg cttgctctga tttggttctt
      301 gatcgggctt gtctttatcg tgatcggagt catgatcaat tgggggccgt tttaacgatt
      361 gctgcccgcc ggcttgtacg gcgggctttt gagttattca ttgcagaagc gcaggctgtt
      421 attgtaacat gtaagccata agccattcgt aaaagtgcgg gaggaaggtc atgaataatc
      481 tgcgtaatag actttcaggc gtgaatggga aaaataagag agtaaaagaa aaagaacaaa
      541 aaatctggtc ggagattggg atgatagcgg gagcatttgc gctgcttgat gtgatcatcc
      601 gcggcattat gtttgaattt ccgtttaaag aatgggctgc aagccttgtg tttttgttca
      661 tcattatctt atattactgc atcagggctg cggcatccgg aatgctcatg ccgagaatag
      721 acaccaaaga agaactgcaa aaacgggtga agcagcagcg aatagaatca attgcggtcg
      781 cctttgcggt agtggtgctt acgatgtacg acagggggat tccccataca ttcttcgctt
      841 ggctgaaaat gattcttctt tttatcgtct gcggcggcgt tctgtttctg cttcggtatg
      901 tgattgtgaa gctggcttac agaagagcgg taaaagaaga aataaaaaag aaatcatctt
      961 ttttgtttgg aaagcgaggg aagcgttcac agtttcgggc agcttttttt ataggaacat
     1021 tgatttgtat tcactctgcc aagttgtttt gatagagtga ttgtgataat tttaaatgta
     1081 agcgttaaca aaattctcca gtcttcacat cggtttgaaa ggaggaagcg gaagaatgaa
     1141 gtaagaggga tttttgactc cgaagtaagt cttcaaaaaa tcaaataagg agtgtcaaga
     1201 ttctgctccc tcgctcagta ccgttcgtat aatgtatgct atacgaagtt atcagcgaac
     1261 catttgaggt gataggtaag attataccga ggtatgaaaa cgagaattgg acctttacag
     1321 aattactcta tgaagcgcca tatttaaaaa gctaccaaga cgaagaggat gaagaggatg
     1381 aggaggcaga ttgccttgaa tatattgaca atactgataa gataatatat cttttatata
     1441 gaagatatcg ccgtatgtaa ggatttcagg gggcaaggca taggcagcgc gcttatcaat
     1501 atatctatag aatgggcaaa gcataaaaac ttgcatggac taatgcttga aacccaggac
     1561 aataacctta tagcttgtaa attctatcat aattgtggtt tcaaaatcgg ctccgtcgat
     1621 actatgttat acaccaactt tgaaaacaac tttgaaaaag ctgttttctg gtatttaagg
     1681 ttttagaatg caaggaacag tgaattggag ttcgtcttgt tataattagc ttcttggggt
     1741 atctttaaat actgtagaaa agaggaagga aataataaat ggctaaaatg agaatatcac
     1801 cggaattgaa aaaactgatc gaaaaatacc gctgcgtaaa agatacggaa ggaatgtctc
     1861 ctgctaaggt atataagctg gtgggagaaa atgaaaacct atatttaaaa atgacggaca
     1921 gccggtataa agggaccacc tatgatgtgg aacgggaaaa ggacatgatg ctatggctgg
     1981 aaggaaagct gcctgttcca aaggtcctgc actttgaacg gcatgatggc tggagcaatc
     2041 tgctcatgag tgaggccgat ggcgtccttt gctcggaaga gtatgaagat gaacaaagcc
     2101 ctgaaaagat tatcgagctg tatgcggagt gcatcaggct ctttcactcc atcgacatat
     2161 cggattgtcc ctatacgaat agcttagaca gccgcttagc cgaattggat tacttactga
     2221 ataacgatct ggccgatgtg gattgcgaaa actgggaaga agacactcca tttaaagatc
     2281 cgcgcgagct gtatgatttt ttaaagacgg aaaagcccga agaggaactt gtcttttccc
     2341 acggcgacct gggagacagc aacatctttg tgaaagatgg caaagtaagt ggctttattg
     2401 atcttgggag aagcggcagg gcggacaagt ggtatgacat tgccttctgc gtccggtcga
     2461 tcagggagga tatcggggaa gaacagtatg tcgagctatt ttttgactta ctggggatca
     2521 agcctgattg ggagaaaata aaatattata ttttactgga tgaattgttt tagtacctag
     2581 atttagatgt ctaaaaagct ttaactacaa gctttttaga catctaatct tttctgaagt
     2641 acatccgcaa ctgtccatac tctgatgttt tatatctttt ctaaaagttc gctagatagg
     2701 ggtcccgagc gcctacgagg aatttataac ttcgtataat gtatgctata cgaacggtag
     2761 ttgaccagtg ctccctgtaa tggatttcct tacgcgaaat acgggcagac atggcctgcc
     2821 cggttattat tatttttgac accagaccaa ctggtaatgg tagcgaccgg cgctcaggat
     2881 cctaactcac attaattgcg ttgcgctcac tgcccgcttt ccagtcggga aacctgtcgt
     2941 gccagctgca ttaatgaatc ggccaacgcg cggggagagg cggtttgcgt attgggcgcc
     3001 agggtggttt ttcttttcac cagtgagacg ggcaacagct gattgccctt caccgcctgg
     3061 ccctgagaga gttgcagcaa gcggtccacg ctggtttgcc ccagcaggcg aaaatcctgt
     3121 ttgatggtgg ttgacggcgg gatataacat gagctgtctt cggtatcgtc gtatcccact
     3181 accgagatat ccgcaccaac gcgcagcccg gactcggtaa tggcgcgcat tgcgcccagc
     3241 gccatctgat cgttggcaac cagcatcgca gtgggaacga tgccctcatt cagcatttgc
     3301 atggtttgtt gaaaaccgga catggcactc cagtcgcctt cccgttccgc tatcggctga
     3361 atttgattgc gagtgagata tttatgccag ccagccagac gcagacgcgc cgagacagaa
     3421 cttaatgggc ccgctaacag cgcgatttgc tggtgaccca atgcgaccag atgctccacg
     3481 cccagtcgcg taccgtcttc atgggagaaa ataatactgt tgatgggtgt ctggtcagag
     3541 acatcaagaa ataacgccgg aacattagtg caggcagctt ccacagcaat ggcatcctgg
     3601 tcatccagcg gatagttaat gatcagccca ctgacgcgtt gcgcgagaag attgtgcacc
     3661 gccgctttac aggcttcgac gccgcttcgt tctaccatcg acaccaccac gctggcaccc
     3721 agttgatcgg cgcgagattt aatcgccgcg acaatttgcg acggcgcgtg cagggccaga
     3781 ctggaggtgg caacgccaat cagcaacgac tgtttgcccg ccagttgttg tgccacgcgg
     3841 ttgggaatgt aattcagctc cgccatcgcc gcttccactt tttcccgcgt tttcgcagaa
     3901 acgtggctgg cctggttcac cacgcgggaa acggtctgat aagagacacc ggcatactct
     3961 gcgacatcgt ataacgttac tggtttcatc aaaatcgtct ccctccgttt gaatatttga
     4021 ttgatcgtaa ccagatgaag cactctttcc actatcccta cagtgttatg gcttgaacaa
     4081 tcacgaaaca ataattggta cgtacgatct ttcagccgac tcaaacatca aatcttacaa
     4141 atgtagtctt tgaaagtatt acatatgtaa gatttaaatg caaccgtttt ttcggaagga
     4201 aatgatgacc tcgtttccac cgaattagct tcgactctct agcttgaggc atcaaataaa
     4261 acgaaaggct cagtcgaaag actgggcctt tcgttttatc tgttgtttgt cggtgaacgc
     4321 tctcctgagt aggacaaatc cgccgctcta gctaagcaga aggccatcct gacggatggc
     4381 ctttttgcgt ttctacaaac tcttgttaac tctagagctg cctgccgcgt ttcggtgatg
     4441 aagatcttcc cgatgattaa ttaattcaga acgctcggtt gccgccgggc gttttttatg
     4501 cagcaatggc aagaacgttg ctcgagggta aatgtgagca ctcacaattc attttgcaaa
     4561 agttgttgac tttatctaca aggtgtggca taatgtgtgt aattgtgagc ggataacaat
     4621 taagctttaa ggaggaacta ccatgtaggt atttacattg gaggattttg tgggtgactg
     4681 gcgtcaaacg gctgggtaca atctggacca ggtcctcgaa caaggtggtg taagttcact
     4741 ttttcagaat ctgggcgtta gtgtgacgcc gatacagcgc atcgtactct ccggcgagaa
     4801 cggcttaaag atagatattc atgtgattat accgtacgag ggcctttccg gcgatcaaat
     4861 gggccagata gagaagatat tcaaggtcgt gtacccagtc gatgatcacc attttaaggt
     4921 aattcttcat tacgggacac tcgttattga tggggtcacc ccaaacatga tagattactt
     4981 cggtcgcccg tatgagggaa ttgcggtatt tgatgggaag aagataaccg ttacaggtac
     5041 cttgtggaat ggcaacaaga ttatagatga gagacttatc aatccggacg gctcattgtt
     5101 attccgcgtt actataaatg gtgtaactgg ctggcgtctt tgcgagcgga ttctggcgta
     5161 agggcaaggc tagacgggac ttaccgaaag aaaccatcaa tgatggtttc ttttttgttc
     5221 ataaatcaga caaaactttt ctcttgcaaa agtttgtgaa gtgttgcaca atataaatgt
     5281 gaaatacttc acaaacaaaa agacatcaaa gagaaacata ccctggaagg atgattaatg
     5341 atgaacaaac atgtaaataa agtagcttta atcggagcgg gttttgttgg aagcagttat
     5401 gcatttgcgt taattaacca aggaatcaca gatgagcttg tggtcattga tgtaaataaa
     5461 gaaaaagcaa tgggcgatgt gatggattta aaccacggaa aggcgtttgc gccacaaccg
     5521 gtcaaaacat cttacggaac atatgaagac tgcaaggatg ctgatattgt ctgcatttgc
     5581 gccggagcaa accaaaaacc tggtgagaca cgccttgaat tagtagaaaa gaacttgaag
     5641 attttcaaag gcatcgttag tgaagtcatg gcgagcggat ttgacggcat tttcttagtc
     5701 gcgacaaatc cggttgatat cctgacttac gcaacatgga aattcagcgg cctgccaaaa
     5761 gagcgggtga ttggaagcgg cacaacactt gattctgcga gattccgttt catgctgagc
     5821 gaatactttg gcgcagcgcc tcaaaacgta cacgcgcata ttatcggaga gcacggcgac
     5881 acagagcttc ctgtttggag ccacgcgaat gtcggcggtg tgccggtcag tgaactcgtt
     5941 gagaaaaacg atgcgtacaa acaagaggag ctggaccaaa ttgtagatga tgtgaaaaac
     6001 gcagcttacc atatcattga gaaaaaaggc gcgacttatt atggggttgc gatgagtctt
     6061 gctcgcatta caaaagccat tcttcataat gaaaacagca tattaactgt cagcacatat
     6121 ttggacgggc aatacggtgc agatgacgtg tacatcggtg tgccggctgt cgtgaatcgc
     6181 ggagggatcg caggtatcac tgagctgaac ttaaatgaga aagaaaaaga acagttcctt
     6241 cacagcgccg gcgtccttaa aaacatttta aaacctcatt ttgcagaaca aaaagtcaac
     6301 taaccgcaac tttagagtaa agggctgatt gtcaatgtgg gagcagttgt atgatccgtt
     6361 tggaaacgag tatgtga
//
LOCUS       bDS350_AmyE_up,_kan,_pHyp,_UAGA,NanoLuc,_LacA_down        6378 bp    DNA     linear   UNA 19-OCT-2020
DEFINITION  .
ACCESSION   urn.local...9s-cjqpzk9
VERSION     urn.local...9s-cjqpzk9
KEYWORDS    .
SOURCE      
  ORGANISM  .
FEATURES             Location/Qualifiers
     misc_difference 1..1200
                     /created_by="User"
                     /modified_by="User"
                     /label="amyE up"
     misc_feature    1..1200
                     /created_by="dstork"
                     /modified_by="dstork"
                     /label="Fragment 6"
     CDS             471..1052
                     /created_by="User"
                     /label="ycgB"
     misc_feature    1201..2777
                     /created_by="dstork"
                     /modified_by="dstork"
                     /label="Fragment 2"
     CDS             1779..2573
                     /created_by="User"
                     /label="kan (big)"
     source          <2778..>4231
                     /organism="synthetic DNA construct"
                     /mol_type="other DNA"
                     /label="source synthetic DNA construct"
     misc_feature    2778..4642
                     /created_by="dstork"
                     /label="Fragment 3"
     CDS             complement(2910..4127)
                     /codon_start=1
                     /note="lacI"
                     /translation="CLSRLKDRTYQLLFRDCSSHNTVGIVERVLHLVTINQIFKRRET
                     ILMKPVTLYDVAEYAGVSYQTVSRVVNQASHVSAKTREKVEAAMAELNYIPNRVAQQL
                     AGKQSLLIGVATSSLALHAPSQIVAAIKSRADQLGASVVVSMVERSGVEACKAAVHNL
                     LAQRVSGLIINYPLDDQDAIAVEAACTNVPALFLDVSDQTPINSIIFSHEDGTRLGVE
                     HLVALGHQQIALLAGPLSSVSARLRLAGWHKYLTRNQIQPIAEREGDWSAMSGFQQTM
                     QMLNEGIVPTAMLVANDQMALGAMRAITESGLRVGADISVVGYDDTEDSSCYIPPSTT
                     IKQDFRLLGQTSVDRLLQLSQGQAVKGNQLLPVSLVKRKTTLAPNTQTASPRALADSL
                     MQLARQVSRLESGQ"
                     /modified_by="User"
                     /label="lacI"
     promoter        4232..4627
                     /created_by="User"
                     /modified_by="User"
                     /label="hyperspank promoter"
     terminator      4256..4383
                     /created_by="User"
                     /label="terminator"
     terminator      4464..4499
                     /created_by="User"
                     /label="terminator"
     protein_bind    4530..4549
                     /created_by="User"
                     /label="lac repressor binding site"
     misc_feature    4594
                     /created_by="User"
                     /label="*"
                     /note="Geneious type: sequence variant"
     misc_feature    4600
                     /modified_by="User"
                     /label="Phyperspac/hyperspank SNP"
                     /note="Geneious type: sequence variant"
     protein_bind    4601..4621
                     /created_by="User"
                     /label="lac repressor binding site"
     misc_feature    4628..4635
                     /created_by="User"
                     /label="optRBS"
                     /note="Geneious type: Expression Level"
     Primer          4643..4648
                     /created_by="dstork"
                     /label="Start-Stop"
     misc_feature    4645..4649
                     /Original_Bases
                     /label
                     /note="Geneious type: Editing History Insertion"
     Primer          4650..5162
                     /created_by="dstork"
                     /label="NanoLuc"
     misc_difference 5163..6378
                     /created_by="User"
                     /label="amyE down"
     misc_feature    5163..6378
                     /created_by="dstork"
                     /label="Fragment 1"
     terminator      5179..5226
                     /created_by="User"
                     /label="amyE terminator"
     CDS             5339..6304
                     /created_by="User"
                     /label="ldh"
ORIGIN      
        1 tttggatgga ttcagcccga ttgctggggc aatcggcatg tatatcgcca gtgcgctgct
       61 tcattttctc atctcttcag gttctggcga agccgttgta tttattccaa tcctggcgcc
      121 gctcgctgat ttgatgggaa tcacgagaca ggttgcggtt gaagcggtta tgcttggaga
      181 aggggtcgtc aactgtgtga acccgacatc cggcgttctc atggcggtgc ttgccgccag
      241 cggtattccg tatgtcaagt ggctgcggtt tatggtgccg cttgctctga tttggttctt
      301 gatcgggctt gtctttatcg tgatcggagt catgatcaat tgggggccgt tttaacgatt
      361 gctgcccgcc ggcttgtacg gcgggctttt gagttattca ttgcagaagc gcaggctgtt
      421 attgtaacat gtaagccata agccattcgt aaaagtgcgg gaggaaggtc atgaataatc
      481 tgcgtaatag actttcaggc gtgaatggga aaaataagag agtaaaagaa aaagaacaaa
      541 aaatctggtc ggagattggg atgatagcgg gagcatttgc gctgcttgat gtgatcatcc
      601 gcggcattat gtttgaattt ccgtttaaag aatgggctgc aagccttgtg tttttgttca
      661 tcattatctt atattactgc atcagggctg cggcatccgg aatgctcatg ccgagaatag
      721 acaccaaaga agaactgcaa aaacgggtga agcagcagcg aatagaatca attgcggtcg
      781 cctttgcggt agtggtgctt acgatgtacg acagggggat tccccataca ttcttcgctt
      841 ggctgaaaat gattcttctt tttatcgtct gcggcggcgt tctgtttctg cttcggtatg
      901 tgattgtgaa gctggcttac agaagagcgg taaaagaaga aataaaaaag aaatcatctt
      961 ttttgtttgg aaagcgaggg aagcgttcac agtttcgggc agcttttttt ataggaacat
     1021 tgatttgtat tcactctgcc aagttgtttt gatagagtga ttgtgataat tttaaatgta
     1081 agcgttaaca aaattctcca gtcttcacat cggtttgaaa ggaggaagcg gaagaatgaa
     1141 gtaagaggga tttttgactc cgaagtaagt cttcaaaaaa tcaaataagg agtgtcaaga
     1201 ttctgctccc tcgctcagta ccgttcgtat aatgtatgct atacgaagtt atcagcgaac
     1261 catttgaggt gataggtaag attataccga ggtatgaaaa cgagaattgg acctttacag
     1321 aattactcta tgaagcgcca tatttaaaaa gctaccaaga cgaagaggat gaagaggatg
     1381 aggaggcaga ttgccttgaa tatattgaca atactgataa gataatatat cttttatata
     1441 gaagatatcg ccgtatgtaa ggatttcagg gggcaaggca taggcagcgc gcttatcaat
     1501 atatctatag aatgggcaaa gcataaaaac ttgcatggac taatgcttga aacccaggac
     1561 aataacctta tagcttgtaa attctatcat aattgtggtt tcaaaatcgg ctccgtcgat
     1621 actatgttat acaccaactt tgaaaacaac tttgaaaaag ctgttttctg gtatttaagg
     1681 ttttagaatg caaggaacag tgaattggag ttcgtcttgt tataattagc ttcttggggt
     1741 atctttaaat actgtagaaa agaggaagga aataataaat ggctaaaatg agaatatcac
     1801 cggaattgaa aaaactgatc gaaaaatacc gctgcgtaaa agatacggaa ggaatgtctc
     1861 ctgctaaggt atataagctg gtgggagaaa atgaaaacct atatttaaaa atgacggaca
     1921 gccggtataa agggaccacc tatgatgtgg aacgggaaaa ggacatgatg ctatggctgg
     1981 aaggaaagct gcctgttcca aaggtcctgc actttgaacg gcatgatggc tggagcaatc
     2041 tgctcatgag tgaggccgat ggcgtccttt gctcggaaga gtatgaagat gaacaaagcc
     2101 ctgaaaagat tatcgagctg tatgcggagt gcatcaggct ctttcactcc atcgacatat
     2161 cggattgtcc ctatacgaat agcttagaca gccgcttagc cgaattggat tacttactga
     2221 ataacgatct ggccgatgtg gattgcgaaa actgggaaga agacactcca tttaaagatc
     2281 cgcgcgagct gtatgatttt ttaaagacgg aaaagcccga agaggaactt gtcttttccc
     2341 acggcgacct gggagacagc aacatctttg tgaaagatgg caaagtaagt ggctttattg
     2401 atcttgggag aagcggcagg gcggacaagt ggtatgacat tgccttctgc gtccggtcga
     2461 tcagggagga tatcggggaa gaacagtatg tcgagctatt ttttgactta ctggggatca
     2521 agcctgattg ggagaaaata aaatattata ttttactgga tgaattgttt tagtacctag
     2581 atttagatgt ctaaaaagct ttaactacaa gctttttaga catctaatct tttctgaagt
     2641 acatccgcaa ctgtccatac tctgatgttt tatatctttt ctaaaagttc gctagatagg
     2701 ggtcccgagc gcctacgagg aatttataac ttcgtataat gtatgctata cgaacggtag
     2761 ttgaccagtg ctccctgtaa tggatttcct tacgcgaaat acgggcagac atggcctgcc
     2821 cggttattat tatttttgac accagaccaa ctggtaatgg tagcgaccgg cgctcaggat
     2881 cctaactcac attaattgcg ttgcgctcac tgcccgcttt ccagtcggga aacctgtcgt
     2941 gccagctgca ttaatgaatc ggccaacgcg cggggagagg cggtttgcgt attgggcgcc
     3001 agggtggttt ttcttttcac cagtgagacg ggcaacagct gattgccctt caccgcctgg
     3061 ccctgagaga gttgcagcaa gcggtccacg ctggtttgcc ccagcaggcg aaaatcctgt
     3121 ttgatggtgg ttgacggcgg gatataacat gagctgtctt cggtatcgtc gtatcccact
     3181 accgagatat ccgcaccaac gcgcagcccg gactcggtaa tggcgcgcat tgcgcccagc
     3241 gccatctgat cgttggcaac cagcatcgca gtgggaacga tgccctcatt cagcatttgc
     3301 atggtttgtt gaaaaccgga catggcactc cagtcgcctt cccgttccgc tatcggctga
     3361 atttgattgc gagtgagata tttatgccag ccagccagac gcagacgcgc cgagacagaa
     3421 cttaatgggc ccgctaacag cgcgatttgc tggtgaccca atgcgaccag atgctccacg
     3481 cccagtcgcg taccgtcttc atgggagaaa ataatactgt tgatgggtgt ctggtcagag
     3541 acatcaagaa ataacgccgg aacattagtg caggcagctt ccacagcaat ggcatcctgg
     3601 tcatccagcg gatagttaat gatcagccca ctgacgcgtt gcgcgagaag attgtgcacc
     3661 gccgctttac aggcttcgac gccgcttcgt tctaccatcg acaccaccac gctggcaccc
     3721 agttgatcgg cgcgagattt aatcgccgcg acaatttgcg acggcgcgtg cagggccaga
     3781 ctggaggtgg caacgccaat cagcaacgac tgtttgcccg ccagttgttg tgccacgcgg
     3841 ttgggaatgt aattcagctc cgccatcgcc gcttccactt tttcccgcgt tttcgcagaa
     3901 acgtggctgg cctggttcac cacgcgggaa acggtctgat aagagacacc ggcatactct
     3961 gcgacatcgt ataacgttac tggtttcatc aaaatcgtct ccctccgttt gaatatttga
     4021 ttgatcgtaa ccagatgaag cactctttcc actatcccta cagtgttatg gcttgaacaa
     4081 tcacgaaaca ataattggta cgtacgatct ttcagccgac tcaaacatca aatcttacaa
     4141 atgtagtctt tgaaagtatt acatatgtaa gatttaaatg caaccgtttt ttcggaagga
     4201 aatgatgacc tcgtttccac cgaattagct tcgactctct agcttgaggc atcaaataaa
     4261 acgaaaggct cagtcgaaag actgggcctt tcgttttatc tgttgtttgt cggtgaacgc
     4321 tctcctgagt aggacaaatc cgccgctcta gctaagcaga aggccatcct gacggatggc
     4381 ctttttgcgt ttctacaaac tcttgttaac tctagagctg cctgccgcgt ttcggtgatg
     4441 aagatcttcc cgatgattaa ttaattcaga acgctcggtt gccgccgggc gttttttatg
     4501 cagcaatggc aagaacgttg ctcgagggta aatgtgagca ctcacaattc attttgcaaa
     4561 agttgttgac tttatctaca aggtgtggca taatgtgtgt aattgtgagc ggataacaat
     4621 taagctttaa ggaggaacta ccatgtagag tatttacatt ggaggatttt gtgggtgact
     4681 ggcgtcaaac ggctgggtac aatctggacc aggtcctcga acaaggtggt gtaagttcac
     4741 tttttcagaa tctgggcgtt agtgtgacgc cgatacagcg catcgtactc tccggcgaga
     4801 acggcttaaa gatagatatt catgtgatta taccgtacga gggcctttcc ggcgatcaaa
     4861 tgggccagat agagaagata ttcaaggtcg tgtacccagt cgatgatcac cattttaagg
     4921 taattcttca ttacgggaca ctcgttattg atggggtcac cccaaacatg atagattact
     4981 tcggtcgccc gtatgaggga attgcggtat ttgatgggaa gaagataacc gttacaggta
     5041 ccttgtggaa tggcaacaag attatagatg agagacttat caatccggac ggctcattgt
     5101 tattccgcgt tactataaat ggtgtaactg gctggcgtct ttgcgagcgg attctggcgt
     5161 aagggcaagg ctagacggga cttaccgaaa gaaaccatca atgatggttt cttttttgtt
     5221 cataaatcag acaaaacttt tctcttgcaa aagtttgtga agtgttgcac aatataaatg
     5281 tgaaatactt cacaaacaaa aagacatcaa agagaaacat accctggaag gatgattaat
     5341 gatgaacaaa catgtaaata aagtagcttt aatcggagcg ggttttgttg gaagcagtta
     5401 tgcatttgcg ttaattaacc aaggaatcac agatgagctt gtggtcattg atgtaaataa
     5461 agaaaaagca atgggcgatg tgatggattt aaaccacgga aaggcgtttg cgccacaacc
     5521 ggtcaaaaca tcttacggaa catatgaaga ctgcaaggat gctgatattg tctgcatttg
     5581 cgccggagca aaccaaaaac ctggtgagac acgccttgaa ttagtagaaa agaacttgaa
     5641 gattttcaaa ggcatcgtta gtgaagtcat ggcgagcgga tttgacggca ttttcttagt
     5701 cgcgacaaat ccggttgata tcctgactta cgcaacatgg aaattcagcg gcctgccaaa
     5761 agagcgggtg attggaagcg gcacaacact tgattctgcg agattccgtt tcatgctgag
     5821 cgaatacttt ggcgcagcgc ctcaaaacgt acacgcgcat attatcggag agcacggcga
     5881 cacagagctt cctgtttgga gccacgcgaa tgtcggcggt gtgccggtca gtgaactcgt
     5941 tgagaaaaac gatgcgtaca aacaagagga gctggaccaa attgtagatg atgtgaaaaa
     6001 cgcagcttac catatcattg agaaaaaagg cgcgacttat tatggggttg cgatgagtct
     6061 tgctcgcatt acaaaagcca ttcttcataa tgaaaacagc atattaactg tcagcacata
     6121 tttggacggg caatacggtg cagatgacgt gtacatcggt gtgccggctg tcgtgaatcg
     6181 cggagggatc gcaggtatca ctgagctgaa cttaaatgag aaagaaaaag aacagttcct
     6241 tcacagcgcc ggcgtcctta aaaacatttt aaaacctcat tttgcagaac aaaaagtcaa
     6301 ctaaccgcaa ctttagagta aagggctgat tgtcaatgtg ggagcagttg tatgatccgt
     6361 ttggaaacga gtatgtga
//
