# Supplementary material for: Designing efficient genetic code expansion in Bacillus subtilis to gain biological insights
Source: Nat Commun. 2021 Sep 14;12:5429. doi: 10.1038/s41467-021-25691-4 (PMC8440579; doi:10.1038/s41467-021-25691-4)
Supplement: Supplementary file 6 — Source Data [file 41467_2021_25691_MOESM6_ESM.zip › Source data.xlsx]

## Sheet: Figure 1
Figure 1
A: Schematic, No raw data			C: E. coli nsAA incorporation								D: B. subtilis nsAA incorporation
B: Chemical structures, no data				Replicate 1 + nsAA	Replicate 2 + nsAA	Replicate 3 + nsAA	Replicate 1 - nsAA	Replicate 2 - nsAA	Replicate 3 - nsAA			Replicate 1 + nsAA	Replicate 2 + nsAA	Replicate 3 + nsAA	Replicate 1 - nsAA	Replicate 2 - nsAA	Replicate 3 - nsAA
			bipARS	60.4607	61.1298	60.9998	1.29077	0.885296	1.27059		bipARS	53.6121	56.6788	53.9757	3.18867	1.7872	1.52278
			napARS	73.3285	74.3824	77.2891	1.45267	-0.01841	0.459978		napARS	53.5845	62.6682	57.8911	2.51538	3.71694	2.34912
			couRS	60.5333	61.4368	59.0079	2.73541	1.95011	2.25336		couRS	61.3057	54.8353	59.4506	13.4618	11.6524	12.0067
			bpaRS	70.7805	86.0128	78.643	8.73109	8.52309	8.30209		bpaRS	68.8951	73.7149	70.2047	2.40104	6.53687	4.51451
			abkRS	15.5466	15.3241	15.0877	1.80722	1.56368	1.66041		abkRS	11.793	13.6645	15.7687	1.78944	0.85397	0.495989
			scwRS	47.7101	46.9207	57.7537	7.12712	7.66133	7.47215		scwRS	9.70227	9.02174	8.9759	1.68997	2.01756	1.57999

## Sheet: Figure 2
Figure 2
A: Gel:																				B: Fraction of protein ending with TAG in pull-down							C: Timecourse of bipARS fluorescence														D: Timecourse of napARS fluorescence
First, coumarin filter (DAPI). 3 dilutions used.																					Fraction of peptides	# of peptides from protein ending with TAG	# of total peptides observed
																				WT	0.0675896	952	14085				OD	WT + bipA Replicate 1	WT + bipA Replicate 2	WT + bipA Replicate 3	TAC + bipA Replicate 1	TAC + bipA Replicate 2	TAC + bipA Replicate 3	TAG bipARS + bipA Replicate 1	TAG bipARS + bipA Replicate 2	TAG bipARS + bipA Replicate 3	TAG bipARS - bipA Replicate 1	TAG bipARS - bipA Replicate 2	TAG bipARS - bipA Replicate 3			WT + pAzF Replicate 1	WT + pAzF Replicate 2	WT + pAzF Replicate 3	TAC + pAzF Replicate 1	TAC + pAzF Replicate 2	TAC + pAzF Replicate 3	TAG napARS + pAzF Replicate 1	TAG napARS + pAzF Replicate 2
																				napARS	0.232307	1290	5553				0.02	0.083571	0.048394	0.041887	0.033144	0.044327	0.027044	0.043107	0.052867	0.02928	0.002643	-0.00325	0.03355		0.02	Replicate 1 did not grow	0.004963	0.006685	0.045406	0.046665	0.043338	0.032907	0.036594
																				napARS+TAG	0.236174	1469	6220				0.025	0.077674	0.067914	0.016673	0.03904	0.041277	0.022367	0.04087	0.077471	0.0183	0.03416	0.046767	0.025417		0.025		0.002046	0.007711	0.058567	0.047687	0.049627	0.03348	0.04382
																											0.03	0.099024	0.05551	0.03599	0.019113	0.034567	0.02989	0.031517	0.02684	0.03111	0.010573	0.002643	0.051647		0.03		0.004608	0.005777	0.067542	0.059607	0.056906	0.03443	0.046029
																	WT data			NapARS data			NapARS + TAG data				0.035	0.077267	0.060797	0.040057	0.069947	0.059984	0.0427	0.03721	0.03599	0.035584	0.016267	0.014437	0.02867		0.035		0.001762	0.005143	0.070069	0.061886	0.062246	0.041835	0.045936
																	# peptides observed	Gene Symbol	Ends with UAG?	# peptides observed	Gene Symbol		# peptides observed	Gene Symbol			0.04	0.055307	0.078487	0.012607	0.083164	0.084384	0.118951	0.022977	0.062627	0.02623	0.02562	0.02684	0.00732		0.04		0.004838	0.010413	0.072031	0.067359	0.066456	0.041728	0.043363
																	833	eno	FALSE	173	ald	FALSE	114	mNeongreen	NOT INCLUDED IN ANALYSIS		0.045	0.053884	0.06527	0.04209	0.046767	0.121391	-0.00529	0.016267	0.038837	0.05063	0.02135	0.00427	0.002033		0.045		0.00107	-0.00397	0.081823	0.079471	0.071932	0.044943	0.048562
																	579	fusA	FALSE	124	purB	TRUE	253	alsS	TRUE		0.05	0.094551	0.059577	0.02867	0.064864	0.135014	0.110817	0.041684	0.02623	0.032127	0.031924	0.01586	0.02257		0.05		0.008996	0.001443	0.091739	0.080744	0.075104	0.048129	0.053125
																	453	glnA	FALSE	108	srfAB	FALSE	231	ald	FALSE		0.055	0.036397	0.02684	0.0244	0.153518	0.147418	0.137454	0.022367	0.02135	0.04514	-0.00447	0.006507	0.01464		0.055		0.007122	0.007032	0.094831	0.083231	0.078338	0.047804	0.060987
																	368	bsdC	FALSE	108	alsS	TRUE	153	purB	TRUE		0.06	0.07442	0.05002	0.054697	0.159414	0.152094	0.030907	0.056934	0.02501	0.078691	-0.00183	0.002033	0.01525		0.06		0.013218	0.006407	0.106393	0.090028	0.085845	0.050554	0.059313
																	272	atpD	FALSE	90	glyA	FALSE	124	glyA	FALSE		0.065	0.06466	0.076454	0.014233	0.164091	0.175071	0.143351	0.04331	0.041684	0.044937	0.022977	0.00549	0.019317		0.065		0.009014	-0.00134	0.11306	0.095826	0.097415	0.053834	0.058107
																	272	pnp	FALSE	83	srfAA	FALSE	99	srfAA	FALSE		0.07	0.080927	0.05551	0.044327	0.165921	0.185441	0.014437	0.050427	0.043717	0.04453	0.00305	-0.00915	0.03355		0.07		0.005633	0.007881	0.113624	0.103643	0.097169	0.0583	0.071548
																	268	tuf	FALSE	82	pdhD	FALSE	94	gapA	FALSE		0.075	0.07015	0.06405	0.03111	0.209028	0.199065	0.215128	0.030094	0.059374	0.047174	-0.00183	0.00183	0.022367		0.075		0.006829	0.006829	0.1161	0.114211	0.103062	0.058414	0.069474
																	238	atpA	FALSE	67	pdxS	FALSE	93	srfAB	FALSE		0.08	0.080521	0.041684	0.0427	0.190931	0.194591	0.216551	0.057544	0.034974	0.06832	0.000813	0.025824	0.006913		0.08		0.00067	0.009482	0.132265	0.123035	0.115572	0.065366	0.069474
																	224	pepA	FALSE	66	rplX	TRUE	92	pdxS	FALSE		0.085	0.070964	0.065067	0.029484	0.193575	0.252135	0.222855	0.060797	0.034974	0.061407	0.041684	0.010777	0.01281		0.085		0.004581	0.004941	0.144984	0.132985	0.122464	0.069813	0.074378
																	221	glyA	FALSE	65	yfmC	TRUE	88	pdhD	FALSE		0.09	0.077267	0.054494	0.02379	0.232818	0.248678	0.213298	0.03599	0.046767	0.059577	0.001017	0.03355	-0.00224		0.09		0.008376	0.000463	0.151105	0.135993	0.124753	0.069813	0.075828
																	221	hemB	FALSE	57	gapA	FALSE	78	rpsG	TRUE		0.095	0.065474	0.037617	0.044734	0.238308	0.238512	0.044124	0.071574	0.046157	0.052054	0.00793	0.015453	0.005897		0.095		0.008376	0.005094	0.158027	0.138606	0.132582	0.0682	0.084519
																	206	groL	FALSE	55	cysK	FALSE	75	rplX	TRUE		0.1	0.063237	0.04941	0.053477	0.266572	0.266368	0.245628	0.075641	0.065474	0.04453	-0.00529	-0.00773	0.01037		0.1		0.005454	0.005094	0.175497	0.138606	0.151823	0.0729	0.092202
																	174	pdxS	FALSE	53	groL	FALSE	65	groL	FALSE		0.105	0.063237	0.058967	0.04941	0.281415	0.272672	0.254372	0.029687	0.06405	0.068727	-0.00529	-0.01098	0.016673		0.105		0.00745	-0.00235	0.191787	0.152992	0.151578	0.0729	0.092202
																	151	dppA	FALSE	53	tuf	FALSE	65	tuf	FALSE		0.11	0.07381	0.058967	0.037007	0.250712	0.283855	0.269215	0.044937	0.066287	0.068727	0.008133	-0.01545	0.006913		0.11		0.007531	0.00879	0.202015	0.163448	0.151578	0.080288	0.090949
																	146	purB	TRUE	52	secA	TRUE	61	cysK	FALSE		0.115	0.077267	0.06161	0.03233	0.329606	0.327572	0.283652	0.070354	0.093534	0.054087	0.00976	0.016877	-0.00732		0.115		0.007441	0.006182	0.202015	0.181806	0.156089	0.092854	0.096793
																	144	pepT	FALSE	48	accD	TRUE	49	purH	FALSE		0.12	0.06405	0.038634	0.038634	0.326759	0.303985	0.283652	0.07015	0.093534	0.085807	-0.00691	0.016877	-0.00732		0.12		0.007441	0.001879	0.196247	0.181806	0.173151	0.093111	0.096793
																	139	fabF	FALSE	48	ytpR	TRUE	48	secA	TRUE		0.125	0.086214	0.06039	0.038634	0.326759	0.340179	0.283245	0.072387	0.093534	0.077471	-0.00691	0.000813	0.033347		0.125		0.006735	0.001879	0.206396	0.182773	0.170081	0.093638	0.097717
																	136	sufB	FALSE	47	purH	FALSE	47	accD	TRUE		0.13	0.05673	0.058764	0.03843	0.356852	0.340179	0.325539	0.063034	0.068727	0.077471	-0.0246	-0.02013	0.019317		0.13		0.000499	0.000319	0.231894	0.188244	0.195566	0.100882	0.116503
																	133	rocF	FALSE	45	rpsG	TRUE	47	bdhA	FALSE		0.135	0.05673	0.058764	0.034364	0.337536	0.328792	0.325539	0.063847	0.068727	0.081537	0.003253	-0.02013	-0.01383		0.135		0.000499	-0.00108	0.231894	0.188244	0.195566	0.100882	0.122912
																	132	yqjE	FALSE	43	ywlG	FALSE	46	yfmC	TRUE		0.14	0.066084	0.055917	0.034364	0.335096	0.398536	0.351972	0.084791	0.05795	0.089874	0.003253	0.007727	-0.01383		0.14		0.009257	0.008866	0.229707	0.195875	0.205519	0.10975	0.122912
																	128	acpA	FALSE	42	ilvD	TRUE	42	atpD	FALSE		0.145	0.065677	0.06161	0.070557	0.335096	0.376576	0.361936	0.07198	0.082961	0.089874	0.01281	0.014233	-0.00549		0.145		0.009316	0.008866	0.243728	0.209684	0.224845	0.10975	0.129358
																	128	nin	FALSE	42	atpG	TRUE	42	pyrAA	TRUE		0.15	0.07137	0.06161	0.070557	0.416023	0.385523	0.361936	0.07198	0.074014	0.07015	0.010167	0.014233	-0.00549		0.15		0.003687	0.005305	0.252326	0.209684	0.232274	0.114571	0.129532
																	127	fbaA	FALSE	40	pyrAA	TRUE	41	rpoB	FALSE		0.155	0.07137	0.059374	0.03965	0.385929	0.385523	0.318015	0.098414	0.04209	0.07015	0.010167	0.012607	0.012607		0.155		0.01365	0.000252	0.252326	0.222963	0.226909	0.117209	0.142176
																	125	yqiT	FALSE	39	rpoB	FALSE	41	ytpR	TRUE		0.16	0.07137	0.059374	0.03965	0.385929	0.43107	0.318015	0.098414	0.04209	0.090077	0.010167	0.012607	0.026434		0.16		0.01365	0.000252	0.282952	0.244178	0.226909	0.125145	0.142176
																	123	ychF	FALSE	38	thiC	FALSE	41	atpG	TRUE		0.165	0.052054	0.054494	0.032534	0.380439	0.388979	0.387963	0.086011	0.080317	0.099024	0.008133	0.012607	0.026434		0.165		0.007998	0.001704	0.282952	0.244178	0.247345	0.125145	0.14886
																	122	gndA	FALSE	37	icd	FALSE	40	dhbF	FALSE		0.17	0.052054	0.054494	0.032534	0.435136	0.388979	0.387963	0.086011	0.110004	0.099024	0.008133	-0.02013	-0.01057		0.17		0.00914	0.001704	0.294376	0.244233	0.258769	0.126948	0.157156
																	120	hom	FALSE	35	dhbF	FALSE	40	icd	FALSE		0.175	0.052054	0.054494	0.044734	0.435136	0.416836	0.377389	0.086011	0.110004	0.102887	-0.01545	-0.02013	-0.01057		0.175		0.006011	0.003206	0.294376	0.244233	0.276394	0.134683	0.14664
																	118	zwf	FALSE	33	oppA	FALSE	39	thiC	FALSE		0.18	0.076454	0.07076	0.044734	0.435136	0.416836	0.377389	0.075437	0.110004	0.102277	-0.01545	-0.00488	0.00061		0.18		0.006011	0.000706	0.295996	0.264675	0.276394	0.134683	0.14664
																	117	ribD	TRUE	32	atpD	FALSE	38	ilvD	TRUE		0.185	0.076454	0.07076	0.044734	0.417853	0.45303	0.413379	0.075437	0.100447	0.080724	0.00061	-0.00488	0.00061		0.185		0.002491	-0.00093	0.313907	0.273241	0.282795	0.135329	0.169481
																	110	alsS	TRUE	32	fbaA	FALSE	35	pyc	FALSE		0.19	0.076454	0.07076	0.03538	0.417853	0.505897	0.413379	0.113664	0.116917	0.103904	0.00061	-0.00488	0.0122		0.19		0.001286	-0.00093	0.330973	0.273241	0.304807	0.14673	0.175522
																	108	sucC	FALSE	31	pyc	FALSE	35	oppA	FALSE		0.195	0.081741	0.071167	0.03538	0.415209	0.48841	0.404433	0.113664	0.131964	0.124237	-0.02196	-0.00488	0.0122		0.195		0.001286	0.000297	0.330973	0.287093	0.304807	0.14673	0.175522
																	104	rpoB	FALSE	30	pdhA	FALSE	34	fbaA	FALSE		0.2	0.081741	0.071167	0.03538	0.42985	0.502033	0.404433	0.100244	0.115087	0.107564	0.019113	-0.00651	0.014233		0.2		0.002014	0.000297	0.354856	0.287093	0.306569	0.155956	0.181169
																	100	rplB	FALSE	30	gndA	FALSE	34	ywlG	FALSE		0.205	0.081741	0.071167	0.03538	0.445913	0.542497	0.42741	0.090484	0.103091	0.104107	0.019113	-0.00651	0.014233		0.205		0.001502	0.000396	0.359889	0.299413	0.322393	0.155956	0.193991
Second, coumassie stain (reflected light, no filter, inverted image)																	97	bsdD	FALSE	29	pdhB	FALSE	32	pgk	FALSE		0.21	0.081741	0.071167	0.03538	0.431883	0.49878	0.457096	0.080114	0.099634	0.113054	-0.02013	-0.00651	0.014233		0.21		0.001502	0.001861	0.367742	0.306174	0.341036	0.159012	0.195608
																	93	purH	FALSE	28	gcvT	FALSE	31	pdhC	FALSE		0.215	0.081741	0.071167	0.037007	0.445913	0.445506	0.433713	0.093737	0.103091	0.098617	0.020537	-0.00651	0.01281		0.215		-0.00221	0.001861	0.367742	0.306174	0.341036	0.174148	0.195608
																	91	rpoC	FALSE	28	purL	FALSE	28	dnaK	FALSE		0.22	0.080927	0.071167	0.037007	0.432086	0.47133	0.428833	0.096991	0.101871	0.103091	0.020537	0.01281	0.002237		0.22		-0.00373	-0.00426	0.390616	0.327466	0.344218	0.174148	0.20463
																	77	dapA	FALSE	27	pyk	FALSE	28	hom	FALSE		0.225	0.080927	0.068117	0.037007	0.46157	0.48902	0.45913	0.106547	0.105327	0.117527	0.020537	0.013217	0.002237		0.225		-0.00373	-0.00149	0.410346	0.345234	0.359452	0.172294	0.207362
																	77	ileS	FALSE	27	hom	FALSE	28	pdhB	FALSE		0.23	0.080927	0.068117	0.037007	0.46645	0.512607	0.415006	0.110411	0.108987	0.091907	0.019723	0.013217	-0.00834		0.23		0.000472	-0.00149	0.431637	0.345234	0.359452	0.17368	0.207362
																	76	yjcG	FALSE	27	pdhC	FALSE	27	tig	FALSE		0.235	0.080927	0.068117	0.037007	0.423139	0.526027	0.427206	0.107767	0.115087	0.098007	-0.00935	0.004067	-0.00508		0.235		-0.00029	-0.00643	0.431637	0.364295	0.375797	0.17368	0.211716
																	75	bdhA	FALSE	26	tig	FALSE	27	gndA	FALSE		0.24	0.080927	0.068117	0.037007	0.4817	0.549207	0.46584	0.086011	0.097804	0.095364	-0.01179	0.004067	0.002643		0.24		-0.00029	-0.00339	0.428755	0.365494	0.389371	0.18625	0.211716
																	75	recA	FALSE	26	bdhA	FALSE	26	fusA	FALSE		0.245	0.051037	0.068117	0.037007	0.485767	0.522977	0.46584	0.125864	0.090484	0.095364	-0.00264	0.016267	0.016063		0.245		0.002145	-0.00339	0.459841	0.365494	0.389371	0.19164	0.225544
																	70	yqhS	FALSE	25	pgk	FALSE	26	purL	FALSE		0.25	0.079707	0.068117	0.031517	0.45425	0.565474	0.405653	0.110207	0.139691	0.090484	0.021757	0.016267	0.009963		0.25		0.001263	-0.00281	0.459841	0.380365	0.397977	0.19164	0.229406
																	69	aroC	TRUE	24	dnaK	FALSE	26	thiG	FALSE		0.255	0.06039	0.068117	0.031517	0.513217	0.5488	0.432493	0.072184	0.115494	0.114884	0.011183	0.016267	-0.00041		0.255		0.001263	-0.00281	0.457993	0.401713	0.397977	0.194042	0.229406
																	69	rplR	FALSE	24	yloV	TRUE	25	zwf	FALSE		0.26	0.03782	0.054494	0.031517	0.475193	0.526027	0.398129	0.099431	0.132371	0.092111	-0.00285	0.011997	-0.00386		0.26		0.001722	-0.0073	0.457993	0.401713	0.397748	0.194042	0.235854
																	68	csoR	FALSE	23	rpoC	FALSE	24	rpoC	FALSE		0.265	0.071574	0.054494	0.037617	0.481293	0.513013	0.461773	0.151078	0.096381	0.117121	-0.01606	-0.0242	0.01037		0.265		0.003822	-0.0073	0.48618	0.409787	0.436635	0.209009	0.246146
																	67	purA	FALSE	23	serA	FALSE	24	gcvT	FALSE		0.27	0.059984	0.054494	0.047377	0.44815	0.50183	0.439203	0.121594	0.110614	0.101871	0.012403	0.034364	0.00549		0.27		0.004428	-0.00054	0.502263	0.427046	0.436635	0.203476	0.246146
																	66	cysJ	FALSE	22	odhA	FALSE	23	pyrAB	FALSE		0.275	0.049207	0.054494	0.020943	0.480073	0.564254	0.410329	0.104311	0.094144	0.104514	0.02379	0.017893	0.007727		0.275		0.004428	-0.00691	0.515838	0.427046	0.42871	0.203476	0.250054
																	65	gcvPB	FALSE	22	thiG	FALSE	23	tpiA	FALSE		0.28	0.049614	0.04575	0.027247	0.48963	0.53721	0.410329	0.091501	0.082351	0.110004	0.000407	0.01403	0.016267		0.28		0.001848	-0.00691	0.515838	0.435024	0.437879	0.206432	0.250054
																	65	gyrA	FALSE	22	dapB	TRUE	23	yloV	TRUE		0.285	0.06283	0.04575	0.040464	0.49573	0.545954	0.469906	0.108377	0.105937	0.109191	0.010167	-0.00081	0.022163		0.285		0.007499	-0.00886	0.53204	0.452958	0.437879	0.220816	0.262541
																	64	yjoA	TRUE	21	atpA	FALSE	23	dapB	TRUE		0.29	0.077471	0.04575	0.047174	0.510167	0.52989	0.443473	0.131964	0.139284	0.120577	0.003863	0.013623	0.014843		0.29		0.006726	-0.00886	0.544861	0.468466	0.467298	0.220816	0.262541
																	63	tal	FALSE	21	fusA	FALSE	22	serA	FALSE		0.295	0.077064	0.04575	0.055714	0.493087	0.547784	0.482513	0.127491	0.130948	0.121797	0.016267	-0.02623	-0.00305		0.295		0.006726	-0.01209	0.544861	0.468466	0.484076	0.23459	0.263797
																	61	nadC	FALSE	21	pyrF	FALSE	22	odhA	FALSE		0.3	0.077471	0.044124	0.042497	0.50854	0.52989	0.45242	0.092517	0.131354	0.100651	-0.01078	0.028874	0.033957		0.3		0.005116	-0.00671	0.549481	0.469443	0.484076	0.23459	0.279009
																	60	fumC	FALSE	20	zwf	FALSE	22	pyk	FALSE		0.305	0.055307	0.067507	0.049004	0.557137	0.545547	0.443473	0.131964	0.149451	0.160634	-0.01159	0.01281	-0.00061		0.305		0.012566	-0.00802	0.564843	0.469443	0.491753	0.235486	0.279009
																	60	serA	FALSE	20	yaaK	TRUE	22	gpmI	FALSE		0.31	0.057544	0.087434	0.03355	0.497153	0.542294	0.485157	0.116307	0.132981	0.144571	0.007117	0.03538	0.01586		0.31		0.007225	0.005296	0.571313	0.492639	0.47996	0.239249	0.29255
																	57	rpsG	TRUE	20	yxjH	FALSE	22	bsdC	FALSE		0.315	0.039447	0.046767	0.03599	0.535584	0.580114	0.51586	0.101871	0.117324	0.139284	0.022773	0.028874	0.006303		0.315		0.021149	0.008902	0.571313	0.507942	0.491115	0.236016	0.29255
																	56	dnaJ	FALSE	20	gcvPB	FALSE	22	ywlF	TRUE		0.32	0.061407	0.055104	0.014233	0.570557	0.588857	0.49634	0.117731	0.156974	0.139284	0.00793	0.019317	0.02989		0.32		0.019252	0.009833	0.58481	0.507724	0.506396	0.23057	0.279006
																	56	srfAB	FALSE	19	ywlF	TRUE	22	gcvPB	FALSE		0.325	0.047987	0.043107	0.044327	0.526027	0.579504	0.48475	0.136641	0.126881	0.111021	0.00122	0.01037	0.005693		0.325		0.008736	0.005319	0.580215	0.522146	0.507131	0.242326	0.296976
																	54	oxdC	FALSE	19	ywhA	TRUE	21	eno	FALSE		0.33	0.079504	0.05063	0.045547	0.522773	0.599431	0.471736	0.142741	0.110411	0.160024	0.010777	-0.00508	0.008337		0.33		0.019508	0.000355	0.587143	0.522146	0.513708	0.242329	0.297601
																	52	icd	FALSE	19	dhbA	FALSE	21	dapA	FALSE		0.335	0.06588	0.05795	0.029484	0.5183	0.565677	0.490647	0.147214	0.153314	0.170394	0.012403	0.008337	0.017487		0.335		0.019108	0.000818	0.597945	0.528516	0.530779	0.244284	0.307142
																	52	lysS	FALSE	18	murE	TRUE	21	yxjH	FALSE		0.34	0.065067	0.05795	0.024807	0.507727	0.569947	0.500407	0.134201	0.174258	0.159211	-0.02257	0.006507	0.015453		0.34		0.024683	0.002801	0.600016	0.52915	0.538947	0.25387	0.327279
																	51	ahpC	FALSE	18	mnmG	FALSE	21	ywhA	TRUE		0.345	0.051444	0.045547	0.055104	0.52745	0.566694	0.507117	0.159211	0.150468	0.152298	-0.01871	0.030094	0.03355		0.345		0.018011	0.008358	0.618997	0.554678	0.523625	0.252305	0.31794
																	51	tig	FALSE	18	tkt	FALSE	20	clpC	FALSE		0.35	0.074624	0.034567	0.038024	0.531314	0.563237	0.516063	0.132371	0.132778	0.152298	0.020943	0.00976	0		0.35		0.017224	0.015758	0.635969	0.559373	0.54729	0.261387	0.341504
																	51	trxA	FALSE	18	thrC	FALSE	20	mdh	FALSE		0.355	0.04575	0.068727	0.03477	0.537007	0.676901	0.494713	0.141318	0.161448	0.133998	0.019927	0.005083	0.01586		0.355		0.011986	0.011721	0.625317	0.576671	0.553082	0.271627	0.337997
																	50	srfAA	FALSE	18	bsdC	FALSE	19	yaaK	TRUE		0.36	0.048597	0.068727	0.029077	0.512403	0.619561	0.532737	0.130948	0.169784	0.177918	-0.00427	0.002643	0.005693		0.36		0.022417	0.023536	0.647279	0.603938	0.567959	0.282209	0.340555
																	49	alaS	FALSE	17	yeeB	TRUE	19	thrC	FALSE		0.365	0.060594	0.061204	0.03782	0.517487	0.604311	0.542294	0.146198	0.181171	0.155144	0.02257	0.01159	0.01586		0.365		0.025622	0.017422	0.641202	0.586262	0.567189	0.270626	0.344672
																	48	dnaK	FALSE	17	noc	TRUE	19	dhbA	FALSE		0.37	0.05978	0.057747	0.05063	0.563847	0.575234	0.51952	0.150468	0.178121	0.163684	-0.00366	0.01281	-0.00549		0.37		0.037294	0.021931	0.656169	0.607163	0.574445	0.27248	0.357679
																	45	yhdP	FALSE	17	mdh	FALSE	19	pepT	FALSE		0.375	0.056527	0.057544	0.0488	0.552054	0.633184	0.55185	0.156364	0.207401	0.163684	0.014843	0.026637	0.02867		0.375		0.023455	0.03251	0.660466	0.636204	0.57208	0.284746	0.352617
																	43	aspB	FALSE	17	ylxF	TRUE	18	murE	TRUE		0.38	0.06222	0.045344	0.048597	0.606954	0.611427	0.539447	0.130948	0.189508	0.163684	0.006913	0.016267	0.015657		0.38		0.033319	0.016347	0.661471	0.638032	0.583058	0.284674	0.360708
																	42	asd	FALSE	16	pheT	FALSE	18	pdhA	FALSE		0.385	0.061814	0.02867	0.031924	0.554697	0.626678	0.593331	0.152501	0.183408	0.156771	0.01159	-0.01484	0.005897		0.385		0.039137	0.029394	0.684684	0.659201	0.625537	0.289575	0.364433
																	40	hfq	TRUE	16	gpmI	FALSE	18	ilvC	FALSE		0.39	0.057544	0.053274	0.03111	0.54392	0.608784	0.540464	0.169581	0.190728	0.205775	0.01769	0.009963	-0.0246		0.39		0.046627	0.028374	0.708439	0.674097	0.626364	0.306601	0.368405
																	40	tpiA	FALSE	16	tpiA	FALSE	17	sucC	FALSE		0.395	0.057544	0.04392	0.058357	0.52562	0.630134	0.563237	0.132778	0.197845	0.180358	0.016673	0.011387	0.035584		0.395		0.040544	0.032146	0.702559	0.69509	0.620719	0.30215	0.387392
																	39	ribH	FALSE	16	rplK	FALSE	17	tkt	FALSE		0.4	0.050834	0.058967	0.044937	0.57259	0.626881	0.56222	0.190525	0.208011	0.167344	0.013217	0.011793	0.011183		0.4		0.023738	0.044136	0.719281	0.679097	0.645202	0.317226	0.392838
																	39	rpoE	TRUE	16	aroA	FALSE	17	ypfD	FALSE		0.405	0.057137	0.036194	0.057747	0.593534	0.673851	0.620171	0.143758	0.202115	0.196421	-0.01728	0.004067	0.00305		0.405		0.038557	0.031139	0.730939	0.708716	0.642086	0.323826	0.399888
																	39	ureC	FALSE	16	iscS1	FALSE	17	atpA	FALSE		0.41	0.049004	0.037617	0.047174	0.590484	0.659821	0.608987	0.172224	0.239732	0.224888	0.005897	-0.00366	0.01342		0.41		0.04054	0.034924	0.71992	0.697082	0.657687	0.327928	0.39361
																	39	yumC	FALSE	15	clpC	FALSE	17	ylxF	TRUE		0.415	0.04941	0.04819	0.041684	0.629524	0.623627	0.584384	0.183001	0.235462	0.203538	0.045547	0.00122	0.00366		0.415		0.03768	0.029039	0.750618	0.702107	0.673902	0.333272	0.418065
																	37	pdhD	FALSE	15	pnp	FALSE	17	yxbC	TRUE		0.42	0.076251	0.054697	0.0366	0.625051	0.676495	0.606751	0.199268	0.218788	0.194795	0.002643	0.02135	0.038227		0.42		0.042927	0.03362	0.764161	0.731186	0.657723	0.334621	0.422587
																	36	pgi	FALSE	15	yeeF	TRUE	16	topA	TRUE		0.425	0.059984	0.058967	0.042294	0.590687	0.714925	0.601057	0.223058	0.224888	0.246442	0.016063	0.04026	0.001627		0.425		0.046214	0.031444	0.779826	0.728424	0.68278	0.340389	0.421533
																	36	rpsB	FALSE	15	ywqJ	FALSE	16	clpX	FALSE		0.43	0.073404	0.052664	0.04758	0.633388	0.678731	0.660024	0.202318	0.256405	0.257625	0.01098	0.025214	0.016267		0.43		0.050844	0.040265	0.774707	0.754859	0.657119	0.346595	0.44585
																	35	tkt	FALSE	15	rpsB	FALSE	16	mnmG	FALSE		0.435	0.044124	0.055104	0.05673	0.618747	0.681781	0.575437	0.200081	0.230785	0.217161	-0.00122	0.020537	0.008743		0.435		0.042334	0.049104	0.802821	0.767935	0.672309	0.357895	0.461882
																	33	gapA	FALSE	15	guaB	FALSE	16	rplB	FALSE		0.44	0.075031	0.056934	0.023993	0.651484	0.684628	0.633591	0.216551	0.244002	0.275112	0.009353	0.003253	0.002847		0.44		0.051442	0.038283	0.822743	0.779461	0.67433	0.351317	0.458453
																	32	guaA	FALSE	15	ylxM	TRUE	16	aroC	TRUE		0.445	0.065677	0.057747	0.027247	0.667751	0.688288	0.610004	0.226922	0.273688	0.264742	0.013827	0.02928	0.01464		0.445		0.04745	0.043444	0.804804	0.801402	0.716518	0.367197	0.475432
																	31	bioK	FALSE	14	bfmBAA	FALSE	16	ywqJ	FALSE		0.45	0.061407	0.055307	0.051444	0.600244	0.721635	0.671004	0.195201	0.302359	0.277552	0.043107	0.000203	0.01403		0.45		0.041915	0.026571	0.82776	0.781154	0.715631	0.383394	0.482865
																	31	gabD	FALSE	14	pepA	FALSE	16	aroA	FALSE		0.455	0.028467	0.066287	0.035584	0.635421	0.744612	0.698658	0.237495	0.300122	0.273282	0.017283	0.01464	0.009353		0.455		0.044465	0.042167	0.825243	0.803064	0.73774	0.377241	0.491296
																	31	rplT	FALSE	14	aroC	TRUE	16	aroA	FALSE		0.46	0.03355	0.03782	0.050427	0.656771	0.718381	0.709638	0.245018	0.273078	0.331436	0.018503	0.00366	0.00549		0.46		0.037154	0.044348	0.824997	0.807882	0.740421	0.373316	0.50987
																	31	yhfE	FALSE	14	rpsK	FALSE	16	dhbB	FALSE		0.465	0.05978	0.025417	0.028874	0.644774	0.713705	0.754778	0.268402	0.333876	0.349939	-0.01545	0.005693	0.008947		0.465		0.053119	0.045706	0.838405	0.831508	0.725737	0.394818	0.511131
																	30	comEB	FALSE	14	dhbB	FALSE	16	iscS1	FALSE		0.47	0.065067	0.059984	0.049817	0.648028	0.751118	0.711671	0.284669	0.334282	0.330622	-0.00183	0.02013	0.014843		0.47		0.037896	0.031948	0.844753	0.857496	0.75996	0.398598	0.524394
																	30	thrS	FALSE	14	pepT	FALSE	16	noc	TRUE		0.475	0.040057	0.061204	0.05124	0.689305	0.744408	0.730785	0.316999	0.340789	0.375559	0.014233	0.009353	0.00854		0.475		0.046825	0.044132	0.879834	0.862037	0.754757	0.394779	0.537062
																	29	gltX	FALSE	14	rplA	FALSE	16	tal	FALSE		0.48	0.05673	0.055104	0.052257	0.725092	0.753355	0.773485	0.320049	0.359089	0.397723	0.013827	0.0122	0.02562		0.48		0.046803	0.037919	0.870155	0.874044	0.761534	0.408727	0.547787
																	29	pdhC	FALSE	13	sucC	FALSE	16	ylxM	TRUE		0.485	0.050427	0.030907	0.046767	0.716755	0.757625	0.773892	0.286702	0.375356	0.396909	0.007727	0.014233	0.0305		0.485		0.041219	0.04058	0.874699	0.885918	0.765089	0.399896	0.556529
																	28	folB	FALSE	13	dapA	FALSE	15	metG	FALSE		0.49	0.048394	0.0488	0.03294	0.719195	0.778365	0.765758	0.315169	0.360106	0.413786	-0.00468	0.007117	0.030297		0.49		0.036147	0.04036	0.891168	0.901726	0.7588	0.406275	0.56406
																	28	pyk	FALSE	13	aspB	FALSE	15	leuS	FALSE		0.495	0.05124	0.046767	0.035584	0.713298	0.825336	0.819642	0.334689	0.392233	0.435543	0.021553	0.000813	0.043107		0.495		0.039614	0.04303	0.894976	0.910136	0.785876	0.401487	0.58451
																	28	rnjA	FALSE	13	leuB	FALSE	15	rpsK	FALSE		0.5	0.059374	0.04758	0.06588	0.731598	0.809679	0.782432	0.330012	0.418666	0.420293	0.00122	0.011793	0.01891		0.5		0.041839	0.038512	0.923981	0.910644	0.802141	0.44173	0.582737
																	28	yceD	FALSE	13	proB	TRUE	15	alsD	FALSE		0.505	0.06954	0.061204	0.038634	0.754372	0.808052	0.838552	0.345262	0.416429	0.451606	0.008133	0.029077	-0.00874		0.505		0.041803	0.045072	0.938611	0.927259	0.801665	0.426377	0.59319
																	27	hisK	FALSE	13	rplB	FALSE	15	thiD	FALSE		0.51	0.049207	0.068727	0.033754	0.722651	0.872102	0.866206	0.348312	0.403619	0.49512	0.0061	0.029077	0.041887		0.51		0.047913	0.04848	0.929055	0.956222	0.799303	0.503408	0.603832
																	27	pyc	FALSE	13	pta	FALSE	15	gsaB	TRUE		0.515	0.03477	0.069134	0.03904	0.788532	0.854412	0.823505	0.349329	0.427003	0.471533	0.00549	0.03416	0.019927		0.515		0.047913	0.039011	0.949071	0.961334	0.822305	0.513575	0.618385
																	27	tgt	FALSE	13	gsaB	TRUE	15	pyrF	FALSE		0.52	0.03904	0.030297	0.044734	0.764335	0.908296	0.886946	0.349126	0.43839	0.52379	0.01037	0.040057	0.020537		0.52		0.047913	0.027969	0.954909	0.97476	0.832055	0.529425	0.615087
																	27	yceE	FALSE	13	yqkB	TRUE	14	lytC	FALSE		0.525	0.055917	0.055104	0.020537	0.824725	0.894063	0.889996	0.386743	0.474786	0.547377	0.002033	0.01891	0.010167		0.525		0.047913	0.027969	0.989682	0.9976	0.83289	0.558795	0.636853
																	27	yjbG	FALSE	13	argC	TRUE	14	dhaS	FALSE		0.53	0.038837	0.059577	0.010777	0.781415	0.932493	0.850549	0.377796	0.423953	0.55856	0.015453	0.005083	0.025214		0.53		0.047913	0.027969	1.00917	0.993765	0.831164	0.559633	0.630028
																	27	ypfD	FALSE	12	metG	FALSE	14	yxeB	FALSE		0.535	0.052867	0.055917	0.044327	0.827369	0.937983	0.887149	0.412973	0.49939	0.537617	0.026637	0.033347	0.035177		0.535		0.047913	0.027969	0.99724	1.01225	0.869665	0.583229	0.651444
																	26	pgl	FALSE	12	pyrAB	FALSE	14	ppaC	FALSE		0.54	0.03965	0.054087	0.031924	0.787312	0.910939	0.94693	0.396706	0.56039	0.596381	0.013217	0.021147	0.011387		0.54		0.047913	0.027969	1.01522	1.04805	0.865662	0.583229	0.677147
																	26	yfhC	FALSE	12	lytC	FALSE	14	guaB	FALSE		0.545	0.04697	0.045547	0.038227	0.823302	0.965636	0.929036	0.416836	0.545954	0.607157	0.004677	0.0183	0.029687		0.545		0.047913	0.027969	1.06498	1.02077	0.865689	0.583229	0.673806
																	26	ykwC	FALSE	12	yxeB	FALSE	14	pepA	FALSE		0.55	0.061407	0.046157	0.047987	0.819439	0.95425	0.97865	0.433713	0.510777	0.609597	0.03477	0.02867	0.03721		0.55		0.047913	0.027969	1.07205	1.02077	0.876495	0.583229	0.677643
																	25	cysI	FALSE	12	pgcA	FALSE	14	proB	TRUE		0.555	0.035787	0.05856	0.037007	0.819032	1.0183	0.941033	0.42619	0.57381	0.609597	0.015047	0.009353	0.049817		0.555		0.047913	0.027969	1.06771	1.02077	0.902046	0.583229	0.677643
																	25	hprK	TRUE	12	pyrC	FALSE	14	rplK	FALSE		0.56	0.046157	0.05185	0.044734	0.848109	1.02257	0.969093	0.45669	0.591297	0.609597	0.041684	0.01037	0.008743		0.56		0.047913	0.027969	1.06771	1.02077	0.916316	0.583229	0.677643
																	25	leuS	FALSE	12	odhB	FALSE	14	ahpC	FALSE		0.565	0.045954	0.070354	0.031924	0.897926	0.999797	0.970516	0.461976	0.590281	0.609597	0.017487	0.032127	0.027654		0.565		0.047913	0.027969	1.06771	1.02077	0.911521	0.583229	0.677643
																	25	rpoA	FALSE	12	metE	FALSE	13	lysS	FALSE		0.57	0.045954	0.070354	0.028874	0.897316	1.03233	0.994103	0.4695	0.624441	0.609597	0.032737	0.00305	0.047174		0.57		0.047913	0.027969	1.06771	1.02077	0.911521	0.583229	0.677643
																	25	thrC	FALSE	12	dhbC	FALSE	13	bfmBAA	FALSE		0.575	0.045954	0.070354	0.028874	0.880033	1.10329	0.997153	0.485767	0.614477	0.609597	0.047174	0.016673	0.025417		0.575		0.047913	0.027969	1.06771	1.02077	0.911521	0.583229	0.677643
																	24	gcvH	FALSE	12	proA	TRUE	13	aspB	FALSE		0.58	0.045954	0.070354	0.009557	0.880033	1.05083	1.04392	0.536804	0.614477	0.609597	0.017283	0.022163	0.025417		0.58		0.047913	0.027969	1.06771	1.02077	0.911521	0.583229	0.677643
																	23	ilvC	FALSE	12	ilvC	FALSE	13	yjbG	FALSE		0.585	0.045954	0.070354	0.027857	0.915819	1.03782	1.03233	0.537414	0.614477	0.609597	0.032737	0.017893	0.025417		0.585		0.047913	0.027969	1.06771	1.02077	0.911521	0.583229	0.677643
																	23	mdh	FALSE	12	cshA	FALSE	13	rplA	FALSE		0.59	0.045954	0.070354	0.04087	0.94693	1.09455	1.05612	0.52928	0.614477	0.609597	0.023993	0.039854	0.025417		0.59		0.047913	0.027969	1.06771	1.02077	0.911521	0.583229	0.677643
																	23	metE	FALSE	11	artP	FALSE	12	metE	FALSE		0.595	0.045954	0.070354	0.048597	0.924969	1.1037	1.04494	0.536397	0.614477	0.609597	0.023993	0.026637	0.025417		0.595		0.047913	0.027969	1.06771	1.02077	0.911521	0.583229	0.677643
																	23	sucD	FALSE	11	srfAC	FALSE	12	ptsI	FALSE		0.6	0.045954	0.070354	0.022773	0.919479	1.14762	1.06832	0.536397	0.614477	0.609597	0.023993	0.016877	0.025417		0.6		0.047913	0.027969	1.06771	1.02077	0.911521	0.583229	0.677643
																	23	yceC	FALSE	11	clpX	FALSE	12	rpsB	FALSE		0.605	0.045954	0.070354	0.022773	0.95364	1.12952	1.06832	0.536397	0.614477	0.609597	0.023993	0.014233	0.025417		0.605		0.047913	0.027969	1.06771	1.02077	0.911521	0.583229	0.677643
																	22	bsdB	FALSE	11	ptsI	FALSE	12	yvgN	FALSE		0.61	0.045954	0.070354	0.022773	0.95364	1.2013	1.06832	0.536397	0.614477	0.609597	0.023993	0.019113	0.025417		0.61		0.047913	0.027969	1.06771	1.02077	0.911521	0.583229	0.677643
																	22	metK	FALSE	11	eno	FALSE	12	purA	FALSE		0.615	0.045954	0.070354	0.022773	0.95364	1.2013	1.06832	0.536397	0.614477	0.609597	0.023993	0.019113	0.025417		0.615		0.047913	0.027969	1.06771	1.02077	0.911521	0.583229	0.677643
																	22	ppiB	FALSE	11	aroA	FALSE	11	lysC	FALSE		0.62	0.045954	0.070354	0.022773	0.95364	1.2013	1.06832	0.536397	0.614477	0.609597	0.023993	0.019113	0.025417		0.62		0.047913	0.027969	1.06771	1.02077	0.911521	0.583229	0.677643
																	22	ycsN	FALSE	11	ypfD	FALSE	11	clpY	FALSE
																	21	citB	FALSE	11	tsf	FALSE	11	odhB	FALSE
																	21	glmM	FALSE	11	ytsJ	FALSE	11	fumC	FALSE
																	21	lytB	FALSE	11	thiD	FALSE	11	gatB	FALSE
																	21	ppaC	FALSE	10	alaS	FALSE	11	yxkC	FALSE
																	21	rnjB	FALSE	10	gatB	FALSE	11	yeeB	TRUE
																	21	rplM	FALSE	10	clpY	FALSE	11	ykwC	FALSE
																	20	hisS	FALSE	10	infB	FALSE	11	rpoA	FALSE
																	20	odhA	FALSE	10	mreB	FALSE	11	yxjG	FALSE
																	20	pyrC	FALSE	10	gtaB	FALSE	11	ytsJ	FALSE
																	20	sdhA	FALSE	10	ppaC	FALSE	11	hupA	FALSE
																	20	yocD	FALSE	10	leuS	FALSE	11	argC	TRUE
																	20	yxbA	FALSE	10	sucD	FALSE	11	rplL	FALSE
																	19	pgk	FALSE	10	yxjG	FALSE	10	safA	FALSE
																	19	prfB	FALSE	10	efeM	FALSE	10	fhuD	FALSE
																	19	rplC	FALSE	10	bfmBAB	FALSE	10	cshA	FALSE
																	19	rpmC	FALSE	10	alsD	FALSE	10	pgcA	FALSE
																	19	valS	FALSE	10	tal	FALSE	10	rplE	FALSE
																	18	rplU	FALSE	9	lysC	FALSE	10	ponA	FALSE
																	18	tsf	FALSE	9	safA	FALSE	10	rpoZ	TRUE
																	18	ytkL	FALSE	9	hprK	TRUE	10	glyS	FALSE
																	17	ald	FALSE	9	dhaS	FALSE	10	proA	TRUE
																	17	est	FALSE	9	lysS	FALSE	10	degU	TRUE
																	17	gcvT	FALSE	9	ackA	FALSE	10	adk	FALSE
																	17	guaB	FALSE	9	topA	TRUE	10	yqkB	TRUE
																	17	infB	FALSE	9	accC1	FALSE	10	fabF	FALSE
																	17	pncB	FALSE	9	gabD	FALSE	10	tsf	FALSE
																	17	serS	FALSE	9	nadA	TRUE	10	yclQ	FALSE
																	17	spoVID	FALSE	9	glyS	FALSE	10	serS	FALSE
																	17	ytjP	FALSE	9	rpoA	FALSE	10	yjdH	TRUE
																	16	amhX	FALSE	9	degU	TRUE	9	mreB	FALSE
																	16	aspS	FALSE	9	rpoZ	TRUE	9	srfAC	FALSE
																	16	prsA	FALSE	9	ppnKA	TRUE	9	gltX	FALSE
																	16	yqfO	FALSE	9	hupA	FALSE	9	leuB	FALSE
																	16	yvgN	FALSE	9	rplF	FALSE	9	pheT	FALSE
																	16	ywrO	FALSE	9	yclQ	FALSE	9	infB	FALSE
																	15	asnS	FALSE	9	fliG	FALSE	9	glmM	FALSE
																	15	bglH	FALSE	8	gltX	FALSE	9	ackA	FALSE
																	15	galM	FALSE	8	ponA	FALSE	9	fabG	FALSE
																	15	gcvPA	FALSE	8	fhuD	FALSE	9	sucD	FALSE
																	15	guaC	FALSE	8	yjbG	FALSE	9	pta	FALSE
																	15	rplQ	FALSE	8	yvcB	TRUE	9	yfmT	FALSE
																	15	rpsS	FALSE	8	sat	FALSE	9	dhbE	FALSE
																	15	safA	FALSE	8	yxkC	FALSE	9	dhbC	FALSE
																	15	topA	TRUE	8	greA	FALSE	9	pyrR	FALSE
																	15	trmFO	TRUE	8	rplE	FALSE	8	artP	FALSE
																	15	yodC	FALSE	8	hisS	FALSE	8	yqjE	FALSE
																	15	yqfA	FALSE	8	dhbE	FALSE	8	pnp	FALSE
																	15	yxbB	FALSE	8	fmt	TRUE	8	hprK	TRUE
																	14	cheA	FALSE	8	ykwC	FALSE	8	alaS	FALSE
																	14	dhaS	FALSE	8	valS	FALSE	8	rpsE	FALSE
																	14	drm	TRUE	8	punA	FALSE	8	purD	FALSE
																	14	gtaB	FALSE	8	spoVT	TRUE	8	cysJ	FALSE
																	14	htpG	FALSE	8	drm	TRUE	8	folD	TRUE
																	14	melA	FALSE	7	yqjE	FALSE	8	gabD	FALSE
																	14	pfkA	FALSE	7	guaA	FALSE	8	spoVID	FALSE
																	14	ptsI	FALSE	7	yqiT	FALSE	8	bioK	FALSE
																	14	purL	FALSE	7	yvcJ	FALSE	8	gtaB	FALSE
																	14	putC	FALSE	7	ftsZ	FALSE	8	fmt	TRUE
																	14	pxpA	FALSE	7	bfmBB	FALSE	8	ddl	FALSE
																	14	yqiS	FALSE	7	wapA	FALSE	8	nadA	TRUE
																	14	yvlB	FALSE	7	uvrA	FALSE	8	pyrC	FALSE
																	14	ywlF	TRUE	7	argJ	FALSE	8	sdhA	FALSE
																	13	clpC	FALSE	7	rnjA	FALSE	8	efeM	FALSE
																	13	gatA	FALSE	7	yhdR	FALSE	8	argS	FALSE
																	13	speB	FALSE	7	purD	FALSE	8	sspA	FALSE
																	13	sufD	FALSE	7	dapG	FALSE	7	ychF	FALSE
																	13	sufS	FALSE	7	spoVID	FALSE	7	spoIVA	FALSE
																	12	bdbD	FALSE	7	serS	FALSE	7	ptsG	FALSE
																	12	dhbB	FALSE	7	azoR2	FALSE	7	rnjA	FALSE
																	12	fadE	FALSE	7	pgl	FALSE	7	nadE	FALSE
																	12	glvA	FALSE	7	yfhB	FALSE	7	ppnKA	TRUE
																	12	hisI	FALSE	7	ychF	FALSE	7	serC	FALSE
																	12	isp	FALSE	7	rpsE	FALSE	7	yjlC	FALSE
																	12	pdxK	FALSE	7	yfkO	FALSE	7	hemL	FALSE
																	12	pyrAB	FALSE	7	ykuV	TRUE	7	recA	FALSE
																	12	rplO	FALSE	7	ahpC	FALSE	7	yeeF	TRUE
																	12	ssbA	FALSE	7	yxiE	TRUE	7	upp	FALSE
																	12	ypwA	FALSE	7	atpH	TRUE	7	yugJ	FALSE
																	12	yqhT	FALSE	7	fabI	FALSE	7	glnA	FALSE
																	12	ytoP	TRUE	7	yjdH	TRUE	7	hag	FALSE
																	11	atpG	TRUE	7	tpx	FALSE	7	greA	FALSE
																	11	cysS	FALSE	6	leuA	FALSE	7	asd	FALSE
																	11	degU	TRUE	6	ppsA	FALSE	7	yqiG	FALSE
																	11	fabI	FALSE	6	hemL	FALSE	7	accC1	FALSE
																	11	ilvD	TRUE	6	mtnK	FALSE	7	ribD	TRUE
																	11	maa	FALSE	6	yhfQ	FALSE	7	frr	FALSE
																	11	metG	FALSE	6	glmS	FALSE	7	yceD	FALSE
																	11	rplI	FALSE	6	yqaP	FALSE	7	bsdD	FALSE
																	11	typA	FALSE	6	ispG	FALSE	7	purE	FALSE
																	11	upp	FALSE	6	gatA	FALSE	7	ywrO	FALSE
																	11	ydiF	FALSE	6	fabG	FALSE	7	pgi	FALSE
																	11	yugJ	FALSE	6	ywjA	TRUE	6	pgl	FALSE
																	10	ackA	FALSE	6	glmM	FALSE	6	wapA	FALSE
																	10	dat	FALSE	6	ddl	FALSE	6	hisS	FALSE
																	10	galE	FALSE	6	defB	FALSE	6	ftsZ	FALSE
																	10	gpmI	FALSE	6	motB	TRUE	6	ileS	FALSE
																	10	hisD	FALSE	6	prs	FALSE	6	drm	TRUE
																	10	proA	TRUE	6	upp	FALSE	6	sufB	FALSE
																	10	proS	FALSE	6	pyrR	FALSE	6	pncB	FALSE
																	10	purM	FALSE	6	cysJ	FALSE	6	sat	FALSE
																	10	rph	FALSE	6	fumC	FALSE	6	bfmBAB	FALSE
																	10	rplA	FALSE	6	ribD	TRUE	6	sufD	FALSE
																	10	sufC	FALSE	6	metQ	FALSE	6	yoxD	FALSE
																	10	yfmT	FALSE	6	sufD	FALSE	6	cotE	FALSE
																	10	yhaA	FALSE	6	lytB	FALSE	6	yqaP	FALSE
																	9	alsD	FALSE	6	rplM	FALSE	6	murG	TRUE
																	9	citZ	FALSE	6	frr	FALSE	6	yitJ	FALSE
																	9	dapX	FALSE	6	menB	FALSE	6	rplF	FALSE
																	9	hupA	FALSE	6	recA	FALSE	6	ykvY	FALSE
																	9	mtnN	FALSE	6	sufB	FALSE	6	prkA	FALSE
																	9	odhB	FALSE	6	yxlJ	FALSE	6	aspS	FALSE
																	9	oppF	FALSE	6	atpC	FALSE	6	nap	FALSE
																	9	prs	FALSE	6	ilvK	FALSE	6	prs	FALSE
																	9	rsmI	FALSE	6	feuA	FALSE	6	yfkO	FALSE
																	9	trpB	FALSE	6	fabF	FALSE	6	ahpF	FALSE
																	9	yciC	TRUE	6	trpB	FALSE	6	mtnK	FALSE
																	9	yclQ	FALSE	6	galM	FALSE	6	ykuV	TRUE
																	9	ydbM	FALSE	6	ywfI	FALSE	6	galM	FALSE
																	9	yvrP	FALSE	6	yvcN	FALSE	6	rnjB	FALSE
																	9	yvyD	FALSE	6	purA	FALSE	6	menB	FALSE
																	8	accA	FALSE	6	bsdD	FALSE	6	defB	FALSE
																	8	argC	TRUE	6	oppC	FALSE	6	yumC	FALSE
																	8	bfmBC	FALSE	6	ribE	TRUE	6	rpsP	FALSE
																	8	cysK	FALSE	6	purE	FALSE	6	pel	FALSE
																	8	deoD	FALSE	6	yvgN	FALSE	6	htrA	FALSE
																	8	dnaN	FALSE	6	yqgA	FALSE	6	yukJ	FALSE
																	8	glmS	FALSE	6	dapH	FALSE	6	rplM	FALSE
																	8	gntZ	FALSE	5	hag	FALSE	6	rpsC	FALSE
																	8	hisZ	FALSE	5	asd	FALSE	6	oppC	FALSE
																	8	iolS	FALSE	5	pncB	FALSE	6	azoR2	FALSE
																	8	leuA	FALSE	5	metK	FALSE	6	yjlD	FALSE
																	8	menB	FALSE	5	asnS	FALSE	6	rpsJ	FALSE
																	8	msrB	FALSE	5	ileS	FALSE	6	fliG	FALSE
																	8	murF	FALSE	5	spoIVA	FALSE	6	ccpA	FALSE
																	8	nusA	FALSE	5	nadE	FALSE	6	cspR	TRUE
																	8	pncA	FALSE	5	gntK	TRUE	5	bfmBB	FALSE
																	8	pyrAA	TRUE	5	hisC	FALSE	5	rsbT	TRUE
																	8	rplK	FALSE	5	wprA	FALSE	5	accA	FALSE
																	8	secA	TRUE	5	ahpF	FALSE	5	guaA	FALSE
																	8	serC	FALSE	5	levE	FALSE	5	uvrA	FALSE
																	8	tagF	FALSE	5	hisG	FALSE	5	codY	FALSE
																	8	ykpA	FALSE	5	murG	TRUE	5	yhfQ	FALSE
																	8	ytsJ	FALSE	5	cysS	FALSE	5	valS	FALSE
																	8	yvcT	FALSE	5	kduI	FALSE	5	dnaJ	FALSE
																	8	ywfO	TRUE	5	ykvY	FALSE	5	glmS	FALSE
																	7	argS	FALSE	5	yceH	FALSE	5	ispG	FALSE
																	7	clpY	FALSE	5	ribH	FALSE	5	gudB	FALSE
																	7	cshA	FALSE	5	typA	FALSE	5	amhX	FALSE
																	7	fhuD	FALSE	5	argS	FALSE	5	gatA	FALSE
																	7	fmt	TRUE	5	trxA	FALSE	5	purM	FALSE
																	7	ftsH	FALSE	5	serC	FALSE	5	metQ	FALSE
																	7	hemL	FALSE	5	rpsD	FALSE	5	yhaA	FALSE
																	7	hisG	FALSE	5	pyrG	FALSE	5	ywjA	TRUE
																	7	hit	FALSE	5	adk	FALSE	5	gntK	TRUE
																	7	leuB	FALSE	5	ligA	FALSE	5	rpsD	FALSE
																	7	liaH	FALSE	5	groS	FALSE	5	dat	FALSE
																	7	luxS	FALSE	5	folD	TRUE	5	ppsA	FALSE
																	7	metI	FALSE	5	yoxD	FALSE	5	dapG	FALSE
																	7	parC	FALSE	5	dat	FALSE	5	metK	FALSE
																	7	pgpH	TRUE	5	thrS	FALSE	5	trxA	FALSE
																	7	pheT	FALSE	5	codY	FALSE	5	yxiE	TRUE
																	7	purK	FALSE	5	amhX	FALSE	5	motB	TRUE
																	7	rocA	FALSE	5	nusA	FALSE	5	yfhB	FALSE
																	7	rocD	FALSE	5	yumC	FALSE	5	nusA	FALSE
																	7	rpsD	FALSE	5	ytcJ	FALSE	5	galE	FALSE
																	7	rpsJ	FALSE	5	yfmS	FALSE	5	trpB	FALSE
																	7	rpsR	FALSE	5	sdhA	FALSE	5	iolS	FALSE
																	7	yhxA	FALSE	5	tagU	FALSE	5	fabL	FALSE
																	7	ylmB	FALSE	5	rpsC	FALSE	5	frlB	FALSE
																	7	yqaP	FALSE	5	yukJ	FALSE	5	argJ	FALSE
																	7	yqkF	TRUE	5	rplL	FALSE	5	yvcJ	FALSE
																	7	ywhB	FALSE	5	yjlD	FALSE	5	atpC	FALSE
																	7	yxbC	TRUE	5	clpQ	TRUE	5	ycdA	FALSE
																	7	yxjG	FALSE	5	yutF	FALSE	5	hisC	FALSE
																	7	yxkC	FALSE	5	rpsJ	FALSE	5	hisG	FALSE
																	6	accC1	FALSE	5	glyQ	FALSE	5	iolW	FALSE
																	6	ampS	FALSE	5	yabN	TRUE	5	ydcC	FALSE
																	6	bacB	FALSE	5	purQ	FALSE	5	glxK	TRUE
																	6	bacG	FALSE	5	spoVG	FALSE	5	darA	FALSE
																	6	bbmA	FALSE	5	ytnL	FALSE	5	yfhC	FALSE
																	6	clpP	FALSE	5	sufC	FALSE	5	dapH	FALSE
																	6	clpX	FALSE	5	pgi	FALSE	5	punA	FALSE
																	6	darA	FALSE	5	yceD	FALSE	5	clpQ	TRUE
																	6	dus2	FALSE	5	yfhC	FALSE	4	prsA	FALSE
																	6	fabG	FALSE	5	nusB	TRUE	4	sdaAA	TRUE
																	6	fur	TRUE	5	cspR	TRUE	4	mcpB	FALSE
																	6	gatB	FALSE	4	yitJ	FALSE	4	putC	FALSE
																	6	mccB	FALSE	4	prsA	FALSE	4	pyrG	FALSE
																	6	minD	FALSE	4	accA	FALSE	4	yfmJ	FALSE
																	6	moeA	TRUE	4	yqiW	FALSE	4	ribH	FALSE
																	6	mreB	FALSE	4	yqiG	FALSE	4	asnS	FALSE
																	6	oppA	FALSE	4	rsbT	TRUE	4	pfkA	FALSE
																	6	pheA	FALSE	4	spo0J	FALSE	4	tgt	FALSE
																	6	polA	FALSE	4	yfiY	FALSE	4	cshB	TRUE
																	6	purC	FALSE	4	yloC	TRUE	4	argF	FALSE
																	6	pyrG	FALSE	4	nadC	FALSE	4	cdaR	FALSE
																	6	rplD	FALSE	4	glpX	FALSE	4	wprA	FALSE
																	6	rpsC	FALSE	4	iolS	FALSE	4	yhxA	FALSE
																	6	rpsI	FALSE	4	prfB	FALSE	4	relA	FALSE
																	6	rpsM	FALSE	4	argG	FALSE	4	yvcB	TRUE
																	6	rpsP	FALSE	4	yugJ	FALSE	4	mapB	FALSE
																	6	spoVG	FALSE	4	yqiS	FALSE	4	cheA	FALSE
																	6	tpx	FALSE	4	jag	TRUE	4	typA	FALSE
																	6	tyrS1	FALSE	4	ftsH	FALSE	4	sirB	TRUE
																	6	yclD	FALSE	4	fabL	FALSE	4	glpX	FALSE
																	6	yfkN	FALSE	4	mbl	FALSE	4	plsC	FALSE
																	6	ykaA	FALSE	4	purC	FALSE	4	ilvK	FALSE
																	6	ypgR	FALSE	4	suhB	TRUE	4	proS	FALSE
																	6	yqiW	FALSE	4	tgt	FALSE	4	rnr	TRUE
																	6	yuxL	FALSE	4	rnr	TRUE	4	sufC	FALSE
																	6	yydB	FALSE	4	rnjB	FALSE	4	jag	TRUE
																	5	accB	FALSE	4	bioK	FALSE	4	yjjA	FALSE
																	5	argF	FALSE	4	yabA	TRUE	4	ftsH	FALSE
																	5	aroB	FALSE	4	sdaAA	TRUE	4	purC	FALSE
																	5	codY	FALSE	4	darA	FALSE	4	fliF	TRUE
																	5	dhbA	FALSE	4	ndk	FALSE	4	feuA	FALSE
																	5	dltC	FALSE	4	yfmG	FALSE	4	ypgR	FALSE
																	5	dppE	FALSE	4	ywfO	TRUE	4	yqiT	FALSE
																	5	fabHA	FALSE	4	yabO	TRUE	4	lytB	FALSE
																	5	feuA	FALSE	4	bacD	FALSE	4	yabA	TRUE
																	5	folD	TRUE	4	nap	FALSE	4	moxC	FALSE
																	5	frlB	FALSE	4	galE	FALSE	4	fliE	TRUE
																	5	frlD	FALSE	4	fliY	FALSE	4	ymfH	FALSE
																	5	glmU	FALSE	4	mtnN	FALSE	4	thrS	FALSE
																	5	greA	FALSE	4	pel	FALSE	4	pyrH	FALSE
																	5	hisA	FALSE	4	yxbA	FALSE	4	yutF	FALSE
																	5	hisC	FALSE	4	prkA	FALSE	4	kduI	FALSE
																	5	ilvA	FALSE	4	ykoD	FALSE	4	tpx	FALSE
																	5	mnmE	FALSE	4	ansB	FALSE	4	fabD	FALSE
																	5	obg	FALSE	4	ybeY	FALSE	4	tyrS1	FALSE
																	5	pdhA	FALSE	4	rpsP	FALSE	4	clpP	FALSE
																	5	pdhB	FALSE	4	bacF	FALSE	4	yfmS	FALSE
																	5	pdxT	FALSE	4	hflX	FALSE	4	yxlJ	FALSE
																	5	pta	FALSE	4	ywrO	FALSE	4	ysdC	FALSE
																	5	ptsG	FALSE	4	yjbM	TRUE	4	spoVG	FALSE
																	5	purE	FALSE	4	tyrS1	FALSE	4	yqfA	FALSE
																	5	purN	FALSE	4	bacB	FALSE	4	trxB	FALSE
																	5	pyrR	FALSE	4	yabD	FALSE	4	opuAA	FALSE
																	5	rpsE	FALSE	4	hfq	TRUE	4	nagA	FALSE
																	5	rpsK	FALSE	3	moxC	FALSE	4	ytcJ	FALSE
																	5	rpsO	FALSE	3	yhaA	FALSE	4	yusF	TRUE
																	5	tagC	FALSE	3	ymfH	FALSE	4	yvcN	FALSE
																	5	yaaN	FALSE	3	fliE	TRUE	4	yhcX	FALSE
																	5	yhaM	FALSE	3	ylmE	FALSE	4	fabI	FALSE
																	5	yjlD	FALSE	3	gudB	FALSE	4	folB	FALSE
																	5	ykuR	FALSE	3	pfkA	FALSE	4	atpH	TRUE
																	5	ykvY	FALSE	3	argF	FALSE	4	mccB	FALSE
																	5	ypdA	FALSE	3	pdxK	FALSE	4	ykuP	FALSE
																	5	ypoP	FALSE	3	yfmJ	FALSE	4	flgK	TRUE
																	5	yraA	FALSE	3	ysaA	FALSE	4	ypmA	TRUE
																	5	yutJ	FALSE	3	yfmT	FALSE	4	nusB	TRUE
																	5	yuxG	TRUE	3	fabD	FALSE	3	ilvA	FALSE
																	5	yvbK	FALSE	3	cheA	FALSE	3	cysS	FALSE
																	5	ywfI	FALSE	3	glnA	FALSE	3	yqiW	FALSE
																	5	yydD	FALSE	3	sirB	TRUE	3	yqhT	FALSE
																	5	znuA	FALSE	3	murAA	FALSE	3	yncM	FALSE
																	4	abf2	FALSE	3	sufS	FALSE	3	yqkF	TRUE
																	4	acoA	FALSE	3	minD	FALSE	3	sspB	FALSE
																	4	aroA	FALSE	3	yvrC	FALSE	3	fliY	FALSE
																	4	azoR2	FALSE	3	plsC	FALSE	3	panC	FALSE
																	4	azr	FALSE	3	yjjA	FALSE	3	yraA	FALSE
																	4	bfmBAA	FALSE	3	proS	FALSE	3	yqiS	FALSE
																	4	bfmBB	FALSE	3	relA	FALSE	3	purK	FALSE
																	4	cheV	FALSE	3	htpG	FALSE	3	pdxK	FALSE
																	4	cshB	TRUE	3	ptsG	FALSE	3	yufN	FALSE
																	4	cysC	FALSE	3	rplN	FALSE	3	cotO	FALSE
																	4	dapG	FALSE	3	yaaR	TRUE	3	ftsA	TRUE
																	4	dapH	FALSE	3	yxbD	FALSE	3	ytkP	FALSE
																	4	ddl	FALSE	3	putC	FALSE	3	yfiY	FALSE
																	4	defB	FALSE	3	frlB	FALSE	3	maeA	FALSE
																	4	dhbC	FALSE	3	yncB	TRUE	3	groS	FALSE
																	4	dhbE	FALSE	3	yhfP	FALSE	3	minD	FALSE
																	4	dinB	FALSE	3	opuAA	FALSE	3	htpG	FALSE
																	4	disA	FALSE	3	cheW	FALSE	3	accB	FALSE
																	4	dps	FALSE	3	lon1	FALSE	3	hisD	FALSE
																	4	etfB	FALSE	3	ypgR	FALSE	3	sufS	FALSE
																	4	ftsA	TRUE	3	guaC	FALSE	3	rplQ	FALSE
																	4	glcR	FALSE	3	bfmBC	FALSE	3	mtnN	FALSE
																	4	gsaB	TRUE	3	gyrB	FALSE	3	ctc	FALSE
																	4	hemC	FALSE	3	ycdG	FALSE	3	yhfP	FALSE
																	4	hmoB	TRUE	3	purK	FALSE	3	yfmR	FALSE
																	4	mapB	FALSE	3	aroD	FALSE	3	levE	FALSE
																	4	mcsB	FALSE	3	ymaE	FALSE	3	bacF	FALSE
																	4	mnmA	FALSE	3	cheR	TRUE	3	spoVT	TRUE
																	4	mnmG	FALSE	3	speE	FALSE	3	yvbJ	FALSE
																	4	moaB	FALSE	3	pnbA	FALSE	3	pksJ	FALSE
																	4	msrA	FALSE	3	ywqI	TRUE	3	nfrA1	FALSE
																	4	mtnD	FALSE	3	panC	FALSE	3	lon1	FALSE
																	4	mtnK	FALSE	3	ylaL	FALSE	3	spo0J	FALSE
																	4	nadA	TRUE	3	ydjO	TRUE	3	gdh	FALSE
																	4	nadE	FALSE	3	maeA	FALSE	3	salA	FALSE
																	4	nagA	FALSE	3	mnaA	FALSE	3	yerH	FALSE
																	4	nrnA	TRUE	3	spoVS	FALSE	3	purQ	FALSE
																	4	oppD	FALSE	3	ilvA	FALSE	3	dnaN	FALSE
																	4	panB	FALSE	3	coaBC	FALSE	3	cheW	FALSE
																	4	pgcA	FALSE	3	nfrA1	FALSE	3	nadC	FALSE
																	4	plsX	TRUE	3	purM	FALSE	3	ndk	FALSE
																	4	pnbA	FALSE	3	yjcG	FALSE	3	glyQ	FALSE
																	4	prpC	FALSE	3	aroK	FALSE	3	prfB	FALSE
																	4	purD	FALSE	3	pksC	FALSE	3	ansB	FALSE
																	4	pyrE	FALSE	3	murAB	FALSE	3	ytpQ	TRUE
																	4	pyrF	FALSE	3	yraA	FALSE	3	oppD	FALSE
																	4	qdoI	FALSE	3	yvcT	FALSE	3	guaC	FALSE
																	4	rapB	FALSE	3	yndB	FALSE	3	yjoA	TRUE
																	4	rplE	FALSE	3	cshB	TRUE	3	yabN	TRUE
																	4	rplV	FALSE	3	thiF	FALSE	3	bfmBC	FALSE
																	4	rpmE2	FALSE	3	oppD	FALSE	3	yabO	TRUE
																	4	rpsF	FALSE	3	pxpA	FALSE	3	yaaR	TRUE
																	4	skfC	FALSE	3	sipS	TRUE	3	speE	FALSE
																	4	sodA	FALSE	3	aroH	FALSE	3	nrnA	TRUE
																	4	srfAC	FALSE	3	salA	FALSE	3	ywfI	FALSE
																	4	tagV	FALSE	3	efeN	FALSE	3	tagU	FALSE
																	4	trmB	FALSE	3	fliF	TRUE	3	iolU	FALSE
																	4	uvrA	FALSE	3	yrvN	FALSE	3	yhdR	FALSE
																	4	yfhB	FALSE	3	dnaJ	FALSE	3	moeA	TRUE
																	4	yfmC	TRUE	3	spo0F	FALSE	3	mbl	FALSE
																	4	yfmS	FALSE	3	ppsB	TRUE	3	divIVA	FALSE
																	4	ygaF	FALSE	3	nfo	FALSE	3	pxpC	TRUE
																	4	yhxD	TRUE	3	yhcX	FALSE	3	hit	FALSE
																	4	yitJ	FALSE	3	besA	FALSE	3	ydjO	TRUE
																	4	ykfA	FALSE	3	dapX	FALSE	3	yutI	FALSE
																	4	ykfB	FALSE	3	rplP	FALSE	3	spoVS	FALSE
																	4	ykuI	FALSE	3	yqkJ	FALSE	3	ytjP	FALSE
																	4	yloC	TRUE	3	nrdR	FALSE	3	polX	FALSE
																	4	yloV	TRUE	3	iolW	FALSE	3	sodA	FALSE
																	4	ymdB	TRUE	3	ypmA	TRUE	3	coaBC	FALSE
																	4	yqfL	FALSE	3	ypmS	TRUE	3	flgC	TRUE
																	4	yqiG	FALSE	2	yutI	FALSE	3	ppsC	TRUE
																	4	yqjN	FALSE	2	flgC	TRUE	3	purR	FALSE
																	4	ysaA	FALSE	2	pyrH	FALSE	3	rplC	FALSE
																	4	ysdC	FALSE	2	yqhT	FALSE	3	yjcG	FALSE
																	4	ytoQ	FALSE	2	yusS	TRUE	3	yqeY	FALSE
																	4	ytpR	TRUE	2	rplC	FALSE	3	qoxA	FALSE
																	4	yuxO	FALSE	2	rplQ	FALSE	3	ytnL	FALSE
																	4	yvbH	TRUE	2	ispH	FALSE	3	yvyD	FALSE
																	4	ywpJ	FALSE	2	yqeY	FALSE	3	ypdA	FALSE
																	4	yxxD	FALSE	2	rpmE	FALSE	3	sigA	FALSE
																	4	yybB	FALSE	2	yocD	FALSE	3	yndB	FALSE
																	3	aadK	FALSE	2	yqkF	TRUE	3	ydcI	FALSE
																	3	adeC	FALSE	2	ftsA	TRUE	3	nin	FALSE
																	3	adk	FALSE	2	tenA	FALSE	3	hfq	TRUE
																	3	ahpF	FALSE	2	yumB	FALSE	3	ppsB	TRUE
																	3	alr1	FALSE	2	ydcC	FALSE	3	glmU	FALSE
																	3	aroK	FALSE	2	clpP	FALSE	3	ydiS	FALSE
																	3	artQ	FALSE	2	tcyK	TRUE	3	hflX	FALSE
																	3	bacC	TRUE	2	yqfA	FALSE	3	bacB	FALSE
																	3	bglA	FALSE	2	yncM	FALSE	3	pdxT	FALSE
																	3	bshC	FALSE	2	qoxA	FALSE	2	ywqI	TRUE
																	3	copZ	FALSE	2	ppsC	TRUE	2	yceH	FALSE
																	3	cotE	FALSE	2	phoE	FALSE	2	yusS	TRUE
																	3	cspD	FALSE	2	rny	FALSE	2	malS	FALSE
																	3	cypB	FALSE	2	rplU	FALSE	2	pxpA	FALSE
																	3	divIVA	FALSE	2	yceE	FALSE	2	yqgA	FALSE
																	3	dxs	FALSE	2	ilvH	FALSE	2	tenA	FALSE
																	3	folE	FALSE	2	der	FALSE	2	ylmE	FALSE
																	3	ftsZ	FALSE	2	rpmC	FALSE	2	rplN	FALSE
																	3	gltC	FALSE	2	yqhY	FALSE	2	yccK	FALSE
																	3	groS	FALSE	2	sdhB	FALSE	2	yhdN	FALSE
																	3	hmoA	FALSE	2	yabP	FALSE	2	luxS	FALSE
																	3	hxlA	FALSE	2	apt	FALSE	2	rplU	FALSE
																	3	ilvK	FALSE	2	yjlC	FALSE	2	pyrE	FALSE
																	3	infA	FALSE	2	yqhS	FALSE	2	leuA	FALSE
																	3	infC	FALSE	2	flgG	FALSE	2	yloC	TRUE
																	3	iolW	FALSE	2	ntdC	TRUE	2	ylaL	FALSE
																	3	lon1	FALSE	2	yfjR	FALSE	2	tcyK	TRUE
																	3	lplJ	FALSE	2	yhaM	FALSE	2	sleL	FALSE
																	3	lysC	FALSE	2	ywlC	FALSE	2	ydaF	FALSE
																	3	mbl	FALSE	2	yvyD	FALSE	2	sdhB	FALSE
																	3	mcpB	FALSE	2	pcrA	FALSE	2	acpA	FALSE
																	3	metQ	FALSE	2	buk	TRUE	2	pncA	FALSE
																	3	murC	FALSE	2	mtlD	FALSE	2	apt	FALSE
																	3	murE	TRUE	2	yufN	FALSE	2	mnaA	FALSE
																	3	nadR	FALSE	2	ftsY	FALSE	2	ycgT	FALSE
																	3	nfrA1	FALSE	2	murQ	FALSE	2	galT	TRUE
																	3	nsrR	TRUE	2	ylmB	FALSE	2	yhcB	FALSE
																	3	opuCC	FALSE	2	grpE	FALSE	2	rpmC	FALSE
																	3	panC	FALSE	2	yvbJ	FALSE	2	hisI	FALSE
																	3	prfA	FALSE	2	ycdA	FALSE	2	der	FALSE
																	3	purR	FALSE	2	ypdA	FALSE	2	pbpC	FALSE
																	3	purS	FALSE	2	tcdA	FALSE	2	est	FALSE
																	3	pyrB	FALSE	2	yhxA	FALSE	2	gyrA	FALSE
																	3	queA	FALSE	2	glmU	FALSE	2	ybeY	FALSE
																	3	rapH	FALSE	2	deoC	FALSE	2	ftsY	FALSE
																	3	rbsK	FALSE	2	pbpC	FALSE	2	bacE	TRUE
																	3	relA	FALSE	2	rbsK	FALSE	2	ywfO	TRUE
																	3	rimP	FALSE	2	ppsD	FALSE	2	rpmE	FALSE
																	3	rnr	TRUE	2	ytkP	FALSE	2	yumB	FALSE
																	3	rpmF	FALSE	2	hisZ	FALSE	2	ampS	FALSE
																	3	rsbRA	FALSE	2	ybfG	FALSE	2	efeN	FALSE
																	3	salA	FALSE	2	aspS	FALSE	2	yfjR	FALSE
																	3	secDF	FALSE	2	cotE	FALSE	2	flgG	FALSE
																	3	sigA	FALSE	2	prkC	FALSE	2	yveL	FALSE
																	3	soj	FALSE	2	levD	FALSE	2	gyrB	FALSE
																	3	spo0M	FALSE	2	map	TRUE	2	ylmB	FALSE
																	3	srfAD	FALSE	2	rex	TRUE	2	spoIIB	FALSE
																	3	thiM	FALSE	2	crh	TRUE	2	yocD	FALSE
																	3	thyA1	FALSE	2	ytpQ	TRUE	2	murF	FALSE
																	3	trpS	FALSE	2	adeC	FALSE	2	gmk	FALSE
																	3	ureA	FALSE	2	ntdA	FALSE	2	phoE	FALSE
																	3	walR	FALSE	2	argH	FALSE	2	proI	TRUE
																	3	ycnI	FALSE	2	mtnA	FALSE	2	yqkJ	FALSE
																	3	ydaF	FALSE	2	mapB	FALSE	2	ytoP	TRUE
																	3	ydbP	FALSE	2	pdp	FALSE	2	rsmH	FALSE
																	3	ydjI	FALSE	2	licC	TRUE	2	hisZ	FALSE
																	3	yfkO	FALSE	2	yknU	TRUE	2	ribE	TRUE
																	3	yhcR	FALSE	2	purF	FALSE	2	ligA	FALSE
																	3	yhdN	FALSE	2	moeA	TRUE	2	aroH	FALSE
																	3	yhfK	FALSE	2	yloU	TRUE	2	yclM	FALSE
																	3	yhfW	FALSE	2	spoIIB	FALSE	2	dppE	FALSE
																	3	yjcH	FALSE	2	rho	FALSE	2	ypmS	TRUE
																	3	yjcP	FALSE	2	yrpC	FALSE	2	coaE	FALSE
																	3	yloA	FALSE	2	yerH	FALSE	2	dppA	FALSE
																	3	ymxG	FALSE	2	ilvB	FALSE	2	mcsB	FALSE
																	3	yobI	FALSE	2	proI	TRUE	2	besA	FALSE
																	3	yobK	FALSE	2	ytjP	FALSE	2	tyrA	FALSE
																	3	yqeI	FALSE	2	fruK	TRUE	2	yjbM	TRUE
																	3	yqeK	FALSE	2	rplI	FALSE	2	ntdC	TRUE
																	3	ysnB	FALSE	2	soj	FALSE	2	ispH	FALSE
																	3	ytcI	FALSE	2	hprT	FALSE	2	map	TRUE
																	3	ytcJ	FALSE	2	yloA	FALSE	2	grpE	FALSE
																	3	ytsP	FALSE	2	ytfP	FALSE	2	atpF	FALSE
																	3	yufN	FALSE	2	leuC	FALSE	2	argG	FALSE
																	3	yugK	FALSE	2	folB	FALSE	2	aroK	FALSE
																	3	yukJ	FALSE	2	nin	FALSE	2	ureC	FALSE
																	3	yurK	FALSE	2	artM	FALSE	2	ydbM	FALSE
																	3	yurO	FALSE	2	yodC	FALSE	2	yxbD	FALSE
																	3	yvcJ	FALSE	2	fadG	TRUE	2	rplV	FALSE
																	3	yvgL	TRUE	2	yqfL	FALSE	2	murAA	FALSE
																	3	yvkC	FALSE	2	polC	FALSE	2	asnB	FALSE
																	3	ywlG	FALSE	2	fruA	FALSE	2	nfo	FALSE
																	3	ywqK	FALSE	2	nagA	FALSE	2	ylyB	FALSE
																	2	acoC	TRUE	2	hemE	FALSE	2	cysI	FALSE
																	2	argG	FALSE	2	yxeE	FALSE	2	cggR	FALSE
																	2	aroA	FALSE	2	comN	TRUE	2	yxbA	FALSE
																	2	artP	FALSE	2	kduD	FALSE	2	crh	TRUE
																	2	cgeA	FALSE	2	leuD	FALSE	2	ywbO	FALSE
																	2	cspB	FALSE	2	ycgJ	FALSE	2	katX	FALSE
																	2	cspC	FALSE	2	yflT	FALSE	2	sipS	TRUE
																	2	ctc	FALSE	2	yusN	FALSE	2	ssuA	FALSE
																	2	cymR	TRUE	2	ysdC	FALSE	2	yloA	FALSE
																	2	dagK	FALSE	2	ykuM	FALSE	2	aadK	FALSE
																	2	dnaA	TRUE	2	nnrD	FALSE	2	fruA	FALSE
																	2	dprA	FALSE	2	yycR	FALSE	2	yrvN	FALSE
																	2	efeM	FALSE	2	sodA	FALSE	2	citB	FALSE
																	2	etfA	FALSE	2	pyrE	FALSE	2	argH	FALSE
																	2	exuR	FALSE	2	ydaF	FALSE	2	yhfE	FALSE
																	2	ezrA	TRUE	2	ylbL	FALSE	2	hprT	FALSE
																	2	fabD	FALSE	2	flgK	TRUE	2	yknX	FALSE
																	2	fabZ	FALSE	2	ribC	FALSE	2	pdp	FALSE
																	2	fer	TRUE	2	hmoB	TRUE	2	rplW	FALSE
																	2	fliW	TRUE	2	sleL	FALSE	2	rho	FALSE
																	2	fliY	FALSE	2	rapK	FALSE	2	ywcH	FALSE
																	2	folC	FALSE	2	ureC	FALSE	2	mnmE	FALSE
																	2	frr	FALSE	2	asnB	FALSE	2	soj	FALSE
																	2	gabT	FALSE	2	yjdI	TRUE	2	opuAC	FALSE
																	2	glpX	FALSE	2	yurR	FALSE	2	suhB	TRUE
																	2	gltT	FALSE	2	spoIIE	FALSE	2	ilvB	FALSE
																	2	gpsB	FALSE	2	yhdN	FALSE	2	cheR	TRUE
																	2	gudB	FALSE	2	ppiB	FALSE	2	pnbA	FALSE
																	2	gyrB	FALSE	2	cotSA	TRUE	2	hemE	FALSE
																	2	hprT	FALSE	2	yitS	FALSE	2	comN	TRUE
																	2	ispE	FALSE	2	sacA	TRUE	2	rpmGA	FALSE
																	2	katX	FALSE	2	yycN	FALSE	2	ylbG	TRUE
																	2	kduI	FALSE	2	ywrF	FALSE	2	mtnB	FALSE
																	2	ktrC	TRUE	2	yhfI	FALSE	2	acpS	TRUE
																	2	lepA	TRUE	2	ydjI	FALSE	2	hmoB	TRUE
																	2	lgt	TRUE	2	rpmJ	FALSE	2	yflT	FALSE
																	2	lipM	FALSE	2	ypjQ	FALSE	2	yvyC	TRUE
																	2	malR	TRUE	2	aroB	FALSE	2	yjdI	TRUE
																	2	mcsA	FALSE	2	ywhD	FALSE	2	yhfK	FALSE
																	2	menD	FALSE	2	yjoA	TRUE	2	yetH	FALSE
																	2	mtnU	FALSE	2	ccpA	FALSE	2	yabE	TRUE
																	2	mtnW	FALSE	2	accB	FALSE	2	dapX	FALSE
																	2	mtnX	FALSE	2	iolU	FALSE	2	cheV	FALSE
																	2	murD	FALSE	1	ycgT	FALSE	2	ylbO	FALSE
																	2	mutSB	FALSE	1	mcpB	FALSE	2	ysaA	FALSE
																	2	nagB	FALSE	1	phoP	FALSE	2	murQ	FALSE
																	2	namA	FALSE	1	ispF	FALSE	2	rbsK	FALSE
																	2	nfo	FALSE	1	ylmD	FALSE	2	folC	FALSE
																	2	nrdE	FALSE	1	rpmGA	FALSE	2	ywrF	FALSE
																	2	nrdR	FALSE	1	luxS	FALSE	2	disA	FALSE
																	2	ntdR	FALSE	1	lysA	FALSE	2	rplO	FALSE
																	2	nusG	FALSE	1	rplR	FALSE	2	rnz	FALSE
																	2	pcp	FALSE	1	yerC	FALSE	2	pksS	FALSE
																	2	pheS	FALSE	1	pksJ	FALSE	2	ppiB	FALSE
																	2	polX	FALSE	1	ykuJ	FALSE	2	tagE	FALSE
																	2	ponA	FALSE	1	tdk	TRUE	2	levD	FALSE
																	2	ppaX	FALSE	1	cccB	FALSE	2	nadR	FALSE
																	2	ptsH	FALSE	1	rpmF	FALSE	2	lysCB	FALSE
																	2	pyrH	FALSE	1	yuaG	FALSE	2	yqgV	FALSE
																	2	qcrB	FALSE	1	yfmR	FALSE	2	yhfI	FALSE
																	2	qoxA	FALSE	1	hisI	FALSE	2	ykaA	FALSE
																	2	queD	FALSE	1	ydeQ	FALSE	2	yhfT	FALSE
																	2	queF	FALSE	1	rpsF	FALSE	2	yycN	FALSE
																	2	ribBA	FALSE	1	gcvH	FALSE	1	phoP	FALSE
																	2	ribE	TRUE	1	ylbG	TRUE	1	ispF	FALSE
																	2	ribT	FALSE	1	ykuN	FALSE	1	ykuJ	FALSE
																	2	rplL	FALSE	1	rsbRB	FALSE	1	yoaA	FALSE
																	2	rplN	FALSE	1	pksL	FALSE	1	kduD	FALSE
																	2	rplW	FALSE	1	est	FALSE	1	yusN	FALSE
																	2	rpmE	FALSE	1	yozI	FALSE	1	yxeE	FALSE
																	2	rpmGA	FALSE	1	pbpD	FALSE	1	yerC	FALSE
																	2	rpoZ	TRUE	1	ilvE	FALSE	1	yukE	FALSE
																	2	rsbRC	FALSE	1	ampS	FALSE	1	obg	FALSE
																	2	rsbW	FALSE	1	gdh	FALSE	1	rny	FALSE
																	2	rsfS	FALSE	1	hisA	FALSE	1	copZ	FALSE
																	2	rsgA	FALSE	1	yoaA	FALSE	1	rplR	FALSE
																	2	sat	FALSE	1	yuxL	FALSE	1	ylmD	FALSE
																	2	sdhB	FALSE	1	yybJ	TRUE	1	ykfA	FALSE
																	2	skfG	FALSE	1	znuA	FALSE	1	tdk	TRUE
																	2	speA	FALSE	1	degV	FALSE	1	ybdG	TRUE
																	2	spo0F	FALSE	1	oxdC	FALSE	1	yhaM	FALSE
																	2	spoIIE	FALSE	1	ypuI	FALSE	1	yceE	FALSE
																	2	spoIIID	FALSE	1	rnz	FALSE	1	yuaG	FALSE
																	2	spoVS	FALSE	1	bacG	FALSE	1	ptsH	FALSE
																	2	tagE	FALSE	1	ytoQ	FALSE	1	cccB	FALSE
																	2	tagT	FALSE	1	azr	FALSE	1	swrC	FALSE
																	2	tcdA	FALSE	1	malS	FALSE	1	sleB	TRUE
																	2	trpA	FALSE	1	sspA	FALSE	1	bpr	FALSE
																	2	trxB	FALSE	1	bacE	TRUE	1	lysA	FALSE
																	2	uvrC	FALSE	1	yusF	TRUE	1	hisA	FALSE
																	2	xynB	FALSE	1	ybfQ	FALSE	1	ykuN	FALSE
																	2	yabA	TRUE	1	sigA	FALSE	1	rpsL	FALSE
																	2	yabD	FALSE	1	yknY	FALSE	1	bacG	FALSE
																	2	yabJ	FALSE	1	prpC	FALSE	1	rpsF	FALSE
																	2	yabN	TRUE	1	rsiW	FALSE	1	ytoQ	FALSE
																	2	ybeY	FALSE	1	hisB	FALSE	1	yocH	FALSE
																	2	yccK	FALSE	1	coaE	FALSE	1	rpmF	FALSE
																	2	yceG	FALSE	1	yqeH	FALSE	1	degV	FALSE
																	2	ycsD	FALSE	1	acpS	TRUE	1	thiM	FALSE
																	2	ycsE	FALSE	1	ydjE	FALSE	1	iolD	TRUE
																	2	yczJ	FALSE	1	ytoP	TRUE	1	oppB	TRUE
																	2	ydeO	FALSE	1	yvyC	TRUE	1	ybfG	FALSE
																	2	ydhE	FALSE	1	ypjD	TRUE	1	leuD	FALSE
																	2	ydhJ	FALSE	1	sspB	FALSE	1	ilvH	FALSE
																	2	yerA	FALSE	1	pncA	FALSE	1	prpC	FALSE
																	2	yerC	FALSE	1	gmk	FALSE	1	yprA	FALSE
																	2	yfhM	FALSE	1	ydcI	FALSE	1	murC	FALSE
																	2	yfiY	FALSE	1	ysnA	FALSE	1	pksL	FALSE
																	2	yfmG	FALSE	1	yvaG	FALSE	1	ydeQ	FALSE
																	2	ygxA	FALSE	1	murC	FALSE	1	ymdB	TRUE
																	2	yhcX	FALSE	1	ywbO	FALSE	1	yrrB	FALSE
																	2	yhdL	FALSE	1	yktB	FALSE	1	sbcD	FALSE
																	2	yhdW	TRUE	1	yvrD	TRUE	1	ytmB	FALSE
																	2	yjbM	TRUE	1	iolD	TRUE	1	azlB	TRUE
																	2	yjlC	FALSE	1	yrrB	FALSE	1	yozI	FALSE
																	2	ykfC	FALSE	1	thiE	FALSE	1	yitI	FALSE
																	2	yknW	FALSE	1	thyA2	FALSE	1	iscS2	FALSE
																	2	yktB	FALSE	1	ylbA	FALSE	1	purF	FALSE
																	2	ykuP	FALSE	1	yoaC	FALSE	1	ykuR	FALSE
																	2	ylaL	FALSE	1	ykuO	TRUE	1	pbpD	FALSE
																	2	ymfF	FALSE	1	oppB	TRUE	1	cheY	FALSE
																	2	yneT	TRUE	1	cggR	FALSE	1	yjcH	FALSE
																	2	yoaD	FALSE	1	ymfI	FALSE	1	yozO	FALSE
																	2	yoaE	FALSE	1	lplJ	FALSE	1	ywlC	FALSE
																	2	yobO	TRUE	1	galT	TRUE	1	tcdA	FALSE
																	2	yoxD	FALSE	1	ung	FALSE	1	kdgK	FALSE
																	2	yqcF	FALSE	1	queA	FALSE	1	queF	FALSE
																	2	yqeH	FALSE	1	ytsP	FALSE	1	ydjE	FALSE
																	2	yqeY	FALSE	1	atpF	FALSE	1	pcrA	FALSE
																	2	yqgN	FALSE	1	prfA	FALSE	1	trpS	FALSE
																	2	yqjZ	FALSE	1	ldh	FALSE	1	rsbRB	FALSE
																	2	yqkJ	FALSE	1	trpS	FALSE	1	ytcI	FALSE
																	2	yrkL	FALSE	1	kdgK	FALSE	1	yybJ	TRUE
																	2	yrvN	FALSE	1	cotO	FALSE	1	yqeK	FALSE
																	2	yrzB	FALSE	1	ykuR	FALSE	1	rplI	FALSE
																	2	ysmA	FALSE	1	cdaR	FALSE	1	ldh	FALSE
																	2	ysnA	FALSE	1	gamA	FALSE	1	yvrO	FALSE
																	2	ytkP	FALSE	1	ymxG	FALSE	1	prkC	FALSE
																	2	ytpP	FALSE	1	murD	FALSE	1	ybfQ	FALSE
																	2	ytxJ	TRUE	1	ytfJ	FALSE	1	yurR	FALSE
																	2	yurT	FALSE	1	yydD	FALSE	1	gamA	FALSE
																	2	yutI	FALSE	1	rpsL	FALSE	1	ydhD	FALSE
																	2	yvdT	FALSE	1	yvcI	TRUE	1	thiE	FALSE
																	2	yvrH	FALSE	1	trmFO	TRUE	1	infC	FALSE
																	2	yxbD	FALSE	1	rplO	FALSE	1	cotSA	TRUE
																	2	yxeB	FALSE	1	yprA	FALSE	1	mtlD	FALSE
																	2	yxiE	TRUE	1	rpsI	FALSE	1	yvrD	TRUE
																	2	yxjH	FALSE	1	ykuP	FALSE	1	purN	FALSE
																	2	yxnB	FALSE	1	yitI	FALSE	1	rpsI	FALSE
																	2	yydI	FALSE	1	yydK	TRUE	1	cwlS	FALSE
																	1	accD	TRUE	1	ylyB	FALSE	1	hisB	FALSE
																	1	acsA	FALSE	1	lipM	FALSE	1	adeC	FALSE
																	1	addA	TRUE	1	bioB	FALSE	1	ytfJ	FALSE
																	1	argD	FALSE	1	cheV	FALSE	1	queA	FALSE
																	1	argH	FALSE	1	rocD	FALSE	1	ydjI	FALSE
																	1	argR	FALSE	1	resB	TRUE	1	rplP	FALSE
																	1	aroE	FALSE	1	ytiB	FALSE	1	fadB	FALSE
																	1	atpH	TRUE	1	mtnW	FALSE	1	thiF	FALSE
																	1	azoR1	FALSE	1	licA	FALSE	1	nnrD	FALSE
																	1	bfmBAB	FALSE	1	yvrH	FALSE	1	ntdA	FALSE
																	1	bglC	TRUE	1	ykfA	FALSE	1	ymfI	FALSE
																	1	cheW	FALSE	1	mnmE	FALSE	1	thyA2	FALSE
																	1	cheY	FALSE	1	tlpA	FALSE	1	ypuI	FALSE
																	1	cinA	FALSE	1	hemB	FALSE	1	ylbA	FALSE
																	1	cmk	FALSE	1	rsbV	FALSE	1	phoR	FALSE
																	1	coaA	FALSE	1	lytE	FALSE	1	yvrH	FALSE
																	1	comA	FALSE	1	yveL	FALSE	1	ycnE	FALSE
																	1	czrA	FALSE	1	rimI	FALSE	1	oxdC	FALSE
																	1	dacA	FALSE	1	queF	FALSE	1	yydK	TRUE
																	1	defA	FALSE	1	folC	FALSE	1	mtnW	FALSE
																	1	deoC	FALSE	1	panD	TRUE	1	spo0F	FALSE
																	1	dhbF	FALSE	1	ctpA	FALSE	1	yvaG	FALSE
																	1	dpaB	FALSE	1	lrpA	TRUE	1	yktB	FALSE
																	1	ecsA	FALSE	1	yhdG	FALSE	1	ysnA	FALSE
																	1	ecsB	FALSE	1	ydbB	FALSE	1	ung	FALSE
																	1	fabHB	FALSE	1	hslO	FALSE	1	htrB	FALSE
																	1	fadB	FALSE	1	spo0M	FALSE	1	ytsP	FALSE
																	1	fadH	FALSE	1	cysI	FALSE	1	yueB	FALSE
																	1	fbp	FALSE	1	skfE	FALSE	1	yycR	FALSE
																	1	fruA	FALSE	1	nadK2	FALSE	1	murD	FALSE
																	1	gapB	FALSE	1	pksG	FALSE	1	yhdL	FALSE
																	1	gbsR	FALSE	1	rapB	FALSE	1	ykuM	FALSE
																	1	glxK	TRUE	1	efp	TRUE	1	murAB	FALSE
																	1	glyS	FALSE	1	bioI	FALSE	1	yhdG	FALSE
																	1	grpE	FALSE	1	yoeB	FALSE	1	pksG	FALSE
																	1	hemAT	FALSE	1	murF	FALSE	1	licC	TRUE
																	1	hemH	FALSE	1	ywgA	FALSE	1	thrZ	TRUE
																	1	hemN	FALSE	1	rsmB	FALSE	1	ydfG	FALSE
																	1	hflX	FALSE	1	tagE	FALSE	1	yoaC	FALSE
																	1	hmp	FALSE	1	htrB	FALSE	1	ywhD	FALSE
																	1	iolA	FALSE	1	rbsD	TRUE	1	lplJ	FALSE
																	1	kduD	FALSE	1	msrB	FALSE	1	znuA	FALSE
																	1	lexA	FALSE	1	ykpA	FALSE	1	yrpB	TRUE
																	1	liaR	TRUE	1	yhfE	FALSE	1	hemB	FALSE
																	1	licB	TRUE	1	maa	FALSE	1	hslO	FALSE
																	1	lytE	FALSE	1	dnaN	FALSE	1	yhxC	FALSE
																	1	maf	FALSE	1	yplP	TRUE	1	yodC	FALSE
																	1	map	TRUE	1	rplD	FALSE	1	yvlB	FALSE
																	1	mcpA	FALSE	1	yeeI	FALSE	1	ykoD	FALSE
																	1	menE	FALSE	1	hisD	FALSE	1	nrdR	FALSE
																	1	menG	FALSE	1	rsmG	FALSE	1	gntZ	FALSE
																	1	metN	FALSE	1	nrnA	TRUE	1	fliI	FALSE
																	1	mgfK	FALSE	1	nifS	FALSE	1	ybfJ	TRUE
																	1	minC	FALSE	1	yvlB	FALSE	1	hemY	FALSE
																	1	mntR	FALSE	1	yjcN	FALSE	1	ywoC	FALSE
																	1	moxC	FALSE	1	folK	FALSE	1	metI	FALSE
																	1	mraZ	FALSE	1	mtnX	FALSE	1	licA	FALSE
																	1	mrgA	FALSE	1	ydfG	FALSE	1	ywtE	FALSE
																	1	mtrB	FALSE	1	yhfT	FALSE	1	yvrC	FALSE
																	1	murAA	FALSE	1	pksN	TRUE	1	yoeB	FALSE
																	1	murB	FALSE	1	htrA	FALSE	1	yydD	FALSE
																	1	murQ	FALSE	1	purR	FALSE	1	mtnX	FALSE
																	1	nhaX	FALSE	1	yueB	FALSE	1	ymaE	FALSE
																	1	nusB	TRUE	1	citZ	FALSE	1	yeeI	FALSE
																	1	oppC	FALSE	1	hemY	FALSE	1	lipM	FALSE
																	1	opuAA	FALSE	1	lepA	TRUE	1	fliW	TRUE
																	1	opuCA	FALSE	1	fliI	FALSE	1	folK	FALSE
																	1	opuD	FALSE	1	yclD	FALSE	1	cspD	FALSE
																	1	padC	FALSE	1	pbpH	FALSE	1	namA	FALSE
																	1	patB	FALSE	1	misCA	FALSE	1	ytiB	FALSE
																	1	perR	FALSE	1	dppE	FALSE	1	ycdG	FALSE
																	1	phoE	FALSE	1	infC	FALSE	1	ydjP	FALSE
																	1	phoP	FALSE	1	pksS	FALSE	1	murB	FALSE
																	1	pksG	FALSE	1	nadR	FALSE	1	ygaF	FALSE
																	1	ppnKA	TRUE	1	ybfK	TRUE	1	gatC	FALSE
																	1	prmA	FALSE	1	coaX	TRUE	1	ydbB	FALSE
																	1	prpE	FALSE	1	resD	FALSE	1	rbgA	FALSE
																	1	purQ	FALSE	1	ydbM	FALSE	1	yabP	FALSE
																	1	purU	TRUE	1	speH	FALSE	1	rapK	FALSE
																	1	pxpB	FALSE	1	yqgV	FALSE	1	ypjQ	FALSE
																	1	qcrC	FALSE	1	cspD	FALSE	1	citZ	FALSE
																	1	racX	TRUE	1	mutSB	FALSE	1	lepA	TRUE
																	1	rapA	FALSE	1	yneR	FALSE	1	spoVR	FALSE
																	1	rapG	FALSE	1	rpmGB	TRUE	1	nprB	FALSE
																	1	rbfA	FALSE	1	trmB	FALSE	1	rimI	FALSE
																	1	rbgA	FALSE	1	pheA	FALSE	1	cysC	FALSE
																	1	rbsD	TRUE	1	tagV	FALSE	1	yitL	TRUE
																	1	rimM	FALSE	1	yxeK	FALSE	1	trmB	FALSE
																	1	rnc	FALSE	1	rsbW	FALSE	1	rapB	FALSE
																	1	rnz	FALSE	1	yceC	FALSE	1	yrhF	TRUE
																	1	rpe	FALSE				1	spo0A	FALSE
																	1	rplF	FALSE				1	acsA	FALSE
																	1	rplP	FALSE				1	yabD	FALSE
																	1	rplS	FALSE				1	yqhS	FALSE
																	1	rpmA	FALSE				1	hmoA	FALSE
																	1	rsbRB	FALSE				1	plsX	TRUE
																	1	rsbV	FALSE				1	mhqA	FALSE
																	1	rsfA	FALSE				1	yvcT	FALSE
																	1	rsmE	FALSE				1	tenI	FALSE
																	1	rtp	FALSE				1	alr2	FALSE
																	1	sinR	TRUE				1	rpmJ	FALSE
																	1	spo0J	FALSE				1	rsmG	FALSE
																	1	spoIIAB	FALSE				1	yxeK	FALSE
																	1	spoVC	FALSE				1	spoIIE	FALSE
																	1	thiE	FALSE				1	lytE	FALSE
																	1	thrB	TRUE				1	ytmI	FALSE
																	1	tlpB	FALSE				1	sacA	TRUE
																	1	trpC	FALSE				1	yccF	FALSE
																	1	tsaD	FALSE				1	tlpA	FALSE
																	1	tyrA	FALSE				1	deoC	FALSE
																	1	tyrS2	FALSE				1	yncB	TRUE
																	1	xre	FALSE				1	dacC	FALSE
																	1	ybcI	FALSE				1	yqfL	FALSE
																	1	ycbJ	FALSE				1	yrpC	FALSE
																	1	ycbU	FALSE				1	yazB	TRUE
																	1	ycdB	FALSE				1	pheA	FALSE
																	1	yckB	FALSE				1	ytkL	FALSE
																	1	ydaG	FALSE				1	nhaX	FALSE
																	1	ydcI	FALSE				1	yfmG	FALSE
																	1	ydeE	FALSE				1	ftsE	FALSE
																	1	ydjF	FALSE				1	tagD	FALSE
																	1	ydjO	TRUE				1	spoVC	FALSE
																	1	yerI	TRUE				1	rpmGB	TRUE
																	1	yezG	FALSE				1	dck	FALSE
																	1	ygaC	FALSE				1	rsbRA	FALSE
																	1	yhcQ	FALSE				1	ygaN	TRUE
																	1	yhfF	FALSE				1	alr1	FALSE
																	1	yhfO	FALSE				1	yceC	FALSE
																	1	yisK	FALSE				1	bacD	FALSE
																	1	yisT	FALSE				1	trmD	TRUE
																	1	yitK	FALSE				1	trpC	FALSE
																	1	yitW	FALSE				1	rpsM	FALSE
																	1	yjbL	TRUE				1	parC	FALSE
																	1	yjcR	FALSE				1	bioI	FALSE
																	1	yjjA	FALSE				1	polC	FALSE
																	1	ykrA	FALSE				1	comA	FALSE
																	1	ykrK	TRUE				1	rpsS	FALSE
																	1	yktA	FALSE				1	rsbW	FALSE
																	1	yktD	FALSE
																	1	ykuM	FALSE
																	1	ykuN	FALSE
																	1	ykuU	FALSE
																	1	ykzG	FALSE
																	1	ylmD	FALSE
																	1	ymaD	FALSE
																	1	ymaE	FALSE
																	1	ymfM	FALSE
																	1	yneB	FALSE
																	1	yoaA	FALSE
																	1	yodF	FALSE
																	1	yoeB	FALSE
																	1	yppE	FALSE
																	1	ypqE	FALSE
																	1	yrbE	FALSE
																	1	ytbQ	FALSE
																	1	ytnP	TRUE
																	1	ytrI	FALSE
																	1	ytwF	TRUE
																	1	yueC	TRUE
																	1	yugH	FALSE
																	1	yugI	FALSE
																	1	yunD	FALSE
																	1	yurQ	FALSE
																	1	yutF	FALSE
																	1	yuzD	FALSE
																	1	yvaP	FALSE
																	1	yvbJ	FALSE
																	1	yvrO	FALSE
																	1	ywbC	FALSE
																	1	ywbO	FALSE
																	1	ywdF	FALSE
																	1	ywqJ	FALSE
																	1	yxaM	FALSE
																	1	yxeE	FALSE
																	1	yxeK	FALSE
																	1	yxeP	FALSE
																	1	yyaL	FALSE
																	1	yybJ	TRUE
[truncated: 11 more columns]

## Sheet: Figure 3
Figure 3
A: Protein structure from SWISS-MODEL C0SP85
B: Protein gel
YukE blot:
Anti-SigA control:

## Sheet: Figure 4
Figure 4:
A - IPTG titration curves	pHyperspank*			pSpac			pHyperspank			pSpank				TAG-mNeon						B - 2-dimensional titration with IPTG & nsAA																										C - Microscopy of MciZ titration		D - Titration of FtsZ filament dynamics
uM IPTG	Replicate 1	Replicate 2	Replicate 3	Replicate 1	Replicate 2	Replicate 3	Replicate 1	Replicate 2	Replicate 3	Replicate 1	Replicate 2	Replicate 3		[pAzF]/uM	Replicate 1	Replicate 2	Replicate 3				1 mM IPTG replicate 1	1 mM IPTG replicate 2	1 mM IPTG replicate 3	50 uM IPTG replicate 1	50 uM IPTG replicate 2	50 uM IPTG replicate 3	25 uM IPTG replicate 1	25 uM IPTG replicate 2	25 uM IPTG replicate 3	10 uM IPTG replicate 1	10 uM IPTG replicate 2	10 uM IPTG replicate 3	5 uM IPTG replicate 1	5 uM IPTG replicate 2	5 uM IPTG replicate 3	2.5 uM IPTG replicate 1	2.5 uM IPTG replicate 2	2.5 uM IPTG replicate 3	1 uM IPTG replicate 1	1 uM IPTG replicate 2	1 uM IPTG replicate 3	0 uM IPTG replicate 1	0 uM IPTG replicate 2	0 uM IPTG replicate 3		No raw data		FtsZ lifetime (s)
1000	10.0984	8.06746	7.22149	17.8538	21.1355	16.1166	93.0111	101.736	87.4998	17.8131	18.3456	14.538		250	67.6744	60.102	69.4718			10 uM pAzF	65.0494	61.6646	58.6308	54.6057	63.4737	50.5721	55.2699	48.2275	47.2145	26.949	32.3165	30.9433	27.1985	19.4992	18.821	13.8016	19.4959	15.4208	8.6981	7.25551	8.51234	2.92371	1.54775	3.02977				0 µM	0.1 µM
500	7.45342	7.56196	10.9508	20.2134	22.3251	20.2228	82.0526	90.8464	89.2729	11.6303	12.9587	10.2191		166.667	57.6863	66.9953	62.4567			3 um pAzF	60.6353	59.3721	55.7983	49.9645	56.504	46.5427	56.0566	44.662	49.3745	31.8328	29.1073	28.3571	26.7717	24.4991	21.4855	14.4219	17.8432	15.5825	10.018	9.67122	8.3079	6.9071	5.18951	5.85368				19.5	7
250	7.61941	10.451	8.87801	19.8786	19.9153	19.4073	75.6074	92.6433	83.5567	24.2498	11.8693	9.84246		111.111	58.5566	63.9426	66.1709			1 uM pAzF	42.606	36.4848	40.6409	42.3485	48.6175	48.1973	39.0973	35.2175	33.5842	23.3725	19.5131	22.2204	19.8375	16.6635	14.2182	9.25902	14.3982	11.8457	6.62402	9.6848	6.15141	5.27919	4.33925	5.36596				3.5	6
125	7.99309	12.171	9.13829	20.011	18.4002	17.5392	83.3242	102.39	88.2249	14.6499	15.058	14.5874		74.0741	63.9842	67.5257	71.0559			0.3 uM pAzF	32.477	17.3813	19.6408	33.4056	46.3186	#VALUE!	19.4507	20.3868	20.2689	13.0291	13.3943	12.2592	10.7147	13.6873	11.5297	8.43216	7.00496	5.78611	3.67958	3.40873	4.54373	2.01542	5.24009	6.38636				2.5	6.5
62.5	8.93975	10.1186	7.42267	18.9432	19.5922	19.3743	73.9799	84.7191	78.8638	14.0776	14.9789	15.4986		49.3827	64.8397	65.8807	66.9708			0.1 uM pAzF	8.89826	22.1768	8.9331	10.0441	8.06262	9.92265	7.84983	9.72212	6.95635	6.00671	8.74607	5.90623	11.6836	5.47674	6.66634	3.24488	4.36439	6.19099	4.837	5.16359	4.88451	10.527	2.82965	1.87427				10	11
31.25	6.14588	6.88339	6.19027	18.2586	18.6164	18.0089	63.8923	63.0062	64.3888	9.62395	10.7736	9.0774		32.9218	65.6997	67.5818	59.7578			0.03 uM pAzF	6.14775	4.06719	2.70595	3.33744	2.7721	2.60034	1.64796	4.29901	2.14081	1.1177	0.500146	0.989834	5.18846	-2.00936	-1.82868	-0.408318	0.320822	2.1797	-0.452502	2.75615	-0.808471	1.22496	-0.0990773	1.04544				7	15
15.625	3.77911	3.50852	3.71836	11.5641	12.0893	13.5218	41.3369	44.2442	48.3825	6.68354	5.74616	5.6684		21.9479	65.0567	67.394	63.7969																															5	7.5
7.8125	0.430212	0.99628	-0.701304	7.74381	6.82466	9.47384	35.4529	26.3764	43.4267	11.6512	-1.68216	8.74912		14.6319	65.7819	66.5106	64.9536																															4.5	5
3.90625	0.994618	-0.766172	0	6.32411	6.92232	4.88877	18.0513	17.6273	22.3768	2.63472	2.81327	4.28701		9.75461	65.0583	55.2993	62.3069																															5	3
1.95312	1.54435	2.78587	2.667	3.25147	4.62664	2.84722	9.36508	10.5248	12.9412	3.88604	4.50826	3.4161		6.50307	62.3266	44.7228	63.5797																															2	9
0.976562	1.9127	1.39337	2.87216	5.6154	6.5211	1.74115	9.87617	8.01783	10.2084	3.09854	5.41676	4.22419		4.33538	57.3851	53.7336	55.0035																															6	6.5
0.488281	1.02781	2.32465	5.32064	6.09382	4.34885	3.56102	6.19704	7.28093	10.226	4.15127	5.57261	5.70752		2.89025	47.6217	49.378	52.9826																															6.5	9
0.244141	2.66362	2.78302	1.65178	6.74914	3.36976	8.01586	7.83758	8.61315	11.0262	1.66753	1.95749	2.63088		1.92684	50.4204	45.4803	52.2404																															2	12.5
0.12207	0.547542	0.712999	2.96275	3.70331	2.63157	3.05111	4.22188	7.32748	4.15744	1.8995	2.07535	1.81846		1.28456	42.1081	38.0863	46.07																															6	3.5
														0.856372	27.9074	35.1885	29.793																															4	9.5
														0.570915	26.1251	26.2936	23.6637																															2	2.5
														0.38061	23.7165	24.3793	18.5652																															3.5	10
														0.25374	11.1255	17.3172	16.5225																															2	22.5
														0.16916	6.99998	13.2459	10.9211																															5	2.5
														0.112773	9.16485	13.9479	5.08475																															3	12
														0.075182	5.84303	4.16246	4.8236																															7.5	6.5
														0.050121	4.26723	1.44442	7.9836																															5.5	5.5
														0.033414	0.41511	2.71551	-2.69716																															9	7
														0.022276	2.52495	2.63902	-0.409888																															9	15
														0.014851	1.41433	2.31185	-0.773693																															3	2.5
														0.009901	4.41015	4.32963	0.657795																															11.5	9.5
														0.0066	1.48119	1.59628	3.06817																															25.5	14
														0	6.95309	2.40569	0.109349																															4.5	30
																																																5	13.5
																																																3.5	5.5
																																																16.5	3.5
																																																3.5	16
																																																7.5	4
																																																2.5	5
																																																2	11.5
																																																10.5	11.5
																																																2	17.5
																																																3	4.5
																																																8.5	3
																																																3	8
																																																5	10.5
																																																19	18.5
																																																10.5	8
																																																5	6
																																																17	13.5
																																																21.5	4
																																																15.5	22.5
																																																3	10.5
																																																5	29
																																																17	3.5
																																																7.5	8.5
																																																7	5
																																																12.5	3.5
																																																18	4.5
																																																4	7
																																																12.5	5
																																																7	10
																																																21	11.5
																																																13	11.5
																																																11	3.5
																																																6.5	2
																																																5	6.5
																																																6.5	3.5
																																																7.5	5
																																																16.5	3.5
																																																15.5	3.5
																																																8	20.5
																																																4.5	2
																																																4	7
																																																11.5	8.5
																																																7	17
																																																14	10.5
																																																8	9.5
																																																4.5	13.5
																																																7.5	2.5
																																																8.5	5
																																																2.5	29.5
																																																2	8
																																																7.5	12
																																																4.5	5
																																																8	12.5
																																																3.5	19.5
																																																2	16.5
																																																6.5	3.5
																																																12	5.5
																																																4.5	12.5
																																																4.5	9.5
																																																2	11
																																																17.5	8.5
																																																11.5	6.5
																																																10.5	11.5
																																																11.5	7
																																																12.5	3
																																																2.5	16
																																																19.5	9
																																																14.5	18.5
																																																9	2.5
																																																6	4.5
																																																11.5	11
																																																12	6.5
																																																9.5	2.5
																																																3.5	2
																																																7	8
																																																9	17.5
																																																11.5	6
																																																7	6
																																																7.5	6
																																																6	12
																																																6.5	7
																																																4.5	7
																																																3.5	5
																																																3	2.5
																																																5	8
																																																5	8
																																																12.5	6.5
																																																3	7.5
																																																9.5	15.5
																																																7.5	15.5
																																																4	6
																																																7.5	3
																																																12	11.5
																																																12.5	4
																																																3	9.5
																																																3	8
																																																4	7
																																																19	16
																																																4	11.5
																																																10	14.5
																																																13.5	20.5
																																																5.5	7
																																																5	17.5
																																																2.5	4
																																																6.5	4.5
																																																11	6.5
																																																14	7
																																																15.5	8
																																																9	4
																																																4	2
																																																2	35.5
																																																8	29.5
																																																7	8.5
																																																4	2
																																																5.5	10.5
																																																2	2.5
																																																14	7
																																																7	36.5
																																																4	6
																																																3.5	2.5
																																																3.5	4
																																																11.5	8
																																																3.5	9
																																																5	2.5
																																																7	4
																																																3	3
																																																5.5	9
																																																17	2.5
																																																10.5	63
																																																7.5	27
																																																3.5	15
																																																9	16.5
																																																2	5
																																																2	2
																																																5	5
																																																2.5	10
																																																3	11.5
																																																8.5	9
																																																14	15.5
																																																37	11.5
																																																13.5	2
																																																3.5	6.5
																																																2	8
																																																8	7
																																																21	16
																																																7	2.5
																																																3	8.5
																																																3	4.5
																																																39	31
																																																16.5	14.5
																																																8	4.5
																																																2	11.5
																																																4.5	6.5
																																																2.5	9
																																																2	3
																																																10.5	5
																																																7	4.5
																																																8.5	6.5
																																																8	2.5
																																																5	8.5
																																																20	2.5
																																																20	15
																																																2	10
																																																29.5	9
																																																2	15
																																																7.5	5
																																																6	2
																																																7.5	24.5
																																																4.5	13
																																																23.5	11.5
																																																14.5	3.5
																																																12	2
																																																10	3
																																																5	3
																																																16	10
																																																5	6
																																																9	5
																																																14	11.5
																																																14.5	6.5
																																																11	3
																																																3.5	6
																																																5.5	5
																																																8.5	15.5
																																																2.5	7.5
																																																6	3.5
																																																22.5	5
																																																2	5.5
																																																7	20.5
																																																29	6
																																																36	2.5
																																																2.5	3.5
																																																18	6
																																																15	3.5
																																																7	4.5
																																																16	18
																																																6.5	8.5
																																																6.5	9
																																																6	4
																																																2.5	4.5
																																																6.5	3.5
																																																32	6
																																																6	16.5
																																																2.5	6.5
																																																6	3.5
																																																25.5	23.5
																																																15	7
																																																11	16
																																																3	3.5
																																																8.5	19
																																																2	10
																																																5	7.5
																																																7.5	16
																																																7	8
																																																8	5
																																																49.5	13
																																																5.5	7.5
																																																13.5	7
																																																14.5	7.5
																																																46	11
																																																4	7.5
																																																6.5	5
																																																17.5	11.5
																																																4.5	3
																																																13.5	2
																																																15.5	5.5
																																																7	5.5
																																																7	15.5
																																																16.5	9.5
																																																14	5
																																																7.5	21.5
																																																14	9.5
																																																24	2
																																																7.5	3
																																																3.5	6
																																																9	5
																																																7.5	3.5
																																																3.5	9
																																																7.5	3.5
																																																4	16.5
																																																12	7.5
																																																15.5	15
																																																47.5	12
																																																22.5	16
																																																22.5	9.5
																																																10.5	11
																																																4.5	12
																																																4.5	9
																																																16.5	8
																																																6	41
																																																12.5	7.5
																																																7	4.5
																																																12.5	2
																																																7	13
																																																5.5	9.5
																																																10	3
																																																14.5	13
																																																4.5	3
																																																6.5	7
																																																13	5.5
																																																4	18.5
																																																13	13.5
																																																12	20
																																																5	29.5
																																																9	2
																																																6	5.5
																																																5	4
																																																6	12
																																																4	7
																																																9.5	11.5
																																																12	2.5
																																																9	2.5
																																																6	17
																																																7	12
																																																3.5	5.5
																																																18	2
																																																4.5	5
																																																6	6.5
																																																8.5	20.5
																																																13	6
																																																4	14
																																																	5.5
																																																	2
																																																	3.5
																																																	2
																																																	3
																																																	11
																																																	3.5
																																																	2
																																																	2.5
																																																	5








































































































































































































































































































































































[truncated: 23 more columns]

## Sheet: Supp. Fig. 1
Extended nsAA incorporation in B. subtilis
A - AARS/tRNA promoter combinations							B - sequence highlight, no raw data		C - Assay of the mNeongreen and the M10S mNeongreen reporters with and without associated synthetase								D - Comparison of MaPylRS and MbPylRS								E - chemical structures, no raw data		F - Additional nsAA incorporation				G - Luciferase assay of synthetases
	Replicate 1 + 100 uM bipA	Replicate 2 + 100 uM bipA	Replicate 3 + 100 uM bipA	Replicate 1 - nsAA	Replicate 2 - nsAA	Replicate 3 - nsAA				Replicate 1 + 100 uM bipA	Replicate 2 + 100 uM bipA	Replicate 3 + 100 uM bipA	Replicate 1 - nsAA	Replicate 2 - nsAA	Replicate 3 - nsAA			1 mM boc-K replicate 1	1 mM boc-K replicate 2	1 mM boc-K replicate 3	- nsAA Replicate 1	- nsAA Replicate 2	- nsAA Replicate 3			napARS	Replicate 1	Replicate 2	Replicate 3			+ IPTG/nsAA replicate 1	+ IPTG/nsAA replicate 2	+ IPTG/nsAA replicate 3	+IPTG Replicate 1	+IPTG Replicate 2	+IPTG Replicate 3	+nsAA replicate 1	+nsAA replicate 2	+nsAA replicate 3	-IPTG/nsAA replicate 1	-IPTG/nsAA replicate 2	-IPTG/nsAA replicate 3
pVeg pSer	0.50805	0.473596	0.477733	0.0477434	0.0558965	0.0482437			WT	0.00842473	0.00892369	0.00818355	0.0088935	0.00841491	0.00882947		UAG + MaPylRS	0.134104	0.107547	0.133723	0.016638	0.0079401	0.00461164			4MeF	0.380084	0.461457	0.427697		py79	-4.31371e-06	7.46576e-05	1.4095e-05	-7.3832e-05	3.33205e-05	6.64208e-05	-1.97936e-05	8.52729e-06	6.61519e-05	2.63768e-05	2.02125e-05	8.17063e-06
pVeg pSer	0.50805	0.473596	0.477733	0.0477434	0.0558965	0.0482437			1UAG-mNeongreen	0.291464	0.289168	0.272814	0.275005	0.272883	0.279317		UAG + MbPylRS	0.00897753	0.0097464	0.0108818	0.00804781	0.00613487	0.00731619			pPrF	0.35833	0.403459	0.385468		0UAG	1.07183	0.962789	0.965383	0.942156	0.908613	0.968586	0.0501673	0.0520131	0.055176	0.0582119	0.0633194	0.0597861
pTuf pArg	0	0.0204838	0.0304895	0.0851287	0.0788503	0.0672173			1UAG-mNeongreen-M10S	0.00810282	0.00649424	0.00452208	0.00688217	0.00924542	0.00799797											4AmiF	0.172032	0.173949	0.194204		1UAG	0.00103232	0.00133144	0.00109972	0.000835416	0.00101672	0.000483879	0.000167672	0.000119038	0.000114574	9.13892e-05	7.33599e-05	5.41982e-05
pTuf pIle	0.0119683	-0.00380657	0.00218559	0.0317935	0.0143526	0.0297604			1UAG-mNeongreen + bipARS	0.542306	0.486528	0.518884	0.207719	0.207353	0.211205											4AmiMeF	0.452361	0.53719	0.478879		1UAG+napARS	0.663301	0.644816	0.617999	0.0277275	0.0157755	0.00998674	0.0250023	0.023898	0.024163	0.000807412	0.000919819	0.0016037
pSarA pArg	0.0124903	-0.00126185	-0.00815693	0.0123234	0.0363354	0.0637928			1UAG-mNeongreen-M10S + bipARS	0.344717	0.34134	0.349848	0.00796726	0.00825005	0.00852267											BzpA	0.101128	0.119347	0.100069		1UAG+scwRS	0.0148228	0.0125888	0.0115416	0.00136289	0.000911836	0.000765809	0.000787465	0.000591906	0.000558776	6.34089e-05	5.95446e-05	5.31306e-05
pSarA pIle	0.0263532	0.0324263	0.0257675	0.0262092	0.0419128	0.0290443			0UAG-mNeongreen	0.998626	0.986748	0.96635	0.978478	1.01618	1.00534											4NitroF	0.035524	0.0473789	0.0476175		1UAG+MaPylRS	0.360082	0.326746	0.334922	0.00317892	0.00273924	0.002492	0.0238412	0.0215353	0.023964	0.000256881	0.000250681	0.000269223
									0UAG-mNeongreen-M10S	0.628558	0.631817	0.652335	0.673824	0.696226	0.680059											pCNF	0.0485086	0.0517853	0.0517598
																										pFF	0.210123	0.217325	0.190225
																										pIF	0.364352	0.35446	0.390768
																										pAcF	0.353422	0.356923	0.34973
																										4MeOF	0.364193	0.355507	0.369283
																										NapA	0.409191	0.354801	0.37396
																										- nsAA	0.00920702	0.0112305	0
																										bipARS	Replicate 1	Replicate 2	Replicate 3
																										BiPyrA	0.335054	0.379148	0.531211
																										tBut-F	0.366433	0.361865	0.38516
																										- nsAA	0.00262752	0.00595317	0.00732209

## Sheet: Supp. Fig. 2
A : Gel, coumassie stained																		B: Sequence, no raw data	C									D								E								F
																			Sequence		tyrosine search							Sequence		pAzF search						Sequence		bipA search						Sequence		pBpA search
																			VPGAGVPGYGVPGVGK									VPGAGVPGY#GVPGVGK								VPGAGVPGY#GVPGVGK								VPGAGVPGY#GVPGVGK
																			Predicted Fragmentation Pattern									Predicted Fragmentation Pattern								Predicted Fragmentation Pattern								Predicted Fragmentation Pattern
																			Seq	#	b: Δ Error	b	y	y: Δ Error	1			Seq	#	b: Δ Error	b	y	y: Δ Error	1		Seq	#	b: Δ Error	b	y	y: Δ Error	1		Seq	#	b: Δ Error	b	y	y: Δ Error
																			V	1	---	100.076	---	---	16			V	1	---	100.076	---	---	16		V	1	---	100.076	---	---	16		V	1	---	100.076	---	---
																			P	2	---	197.128	1311.71	---	15			P	2	---	197.128	1336.71	---	15		P	2	---	197.128	1371.74	17.539	15		P	2	---	197.128	1399.74	54.84
																			G	3	188.726	254.15	1214.65	120.51	14			G	3	673.839	254.15	1239.66	130.976	14		G	3	661.607	254.15	1274.69	32.878	14		G	3	-419.244	254.15	1302.68	20.906
																			A	4	136.749	325.187	1157.63	---	13			A	4	734.216	325.187	1182.64	119.42	13		A	4	566.45	325.187	1217.67	197.769	13		A	4	-57.31	325.187	1245.66	-62.237
																			G	5	99.001	382.208	1086.59	164.57	12			G	5	-69.068	382.208	1111.6	106.744	12		G	5	-210.993	382.208	1146.63	36.003	12		G	5	-9.738	382.208	1174.62	10.078
																			V	6	53.404	481.277	1029.57	137.868	11			V	6	-66.822	481.277	1054.58	154.271	11		V	6	-56.422	481.277	1089.61	79.651	11		V	6	-50.968	481.277	1117.6	12.54
																			P	7	---	578.33	930.504	148.996	10			P	7	-36.238	578.33	955.511	-4.291	10		P	7	---	578.33	990.541	50.46	10		P	7	283.249	578.33	1018.54	29.632
																			G	8	652.527	635.351	833.452	479.023	9			G	8	-666.178	635.351	858.458	125.282	9		G	8	161.938	635.351	893.488	303.512	9		G	8	121.89	635.351	921.483	13.644
																			Y	9	347.66	798.414	776.43	298.313	8			Y#	9	215.98	823.421	801.437	363.136	8		Y#	9	2.028	858.451	836.466	4.677	8		Y#	9	49.44	886.446	864.461	43.749
																			G	10	227.964	855.436	613.367	137.557	7			G	10	367.191	880.442	613.367	42.245	7		G	10	67.99	915.472	613.367	-54.777	7		G	10	79.98	943.467	613.367	1.647
																			V	11	-8.259	954.504	556.345	512.752	6			V	11	69.027	979.511	556.345	304.04	6		V	11	-6.078	1014.54	556.345	266.432	6		V	11	49.674	1042.54	556.345	-15.226
																			P	12	---	1051.56	457.277	53.669	5			P	12	---	1076.56	457.277	-56.448	5		P	12	399.486	1111.59	457.277	-22.41	5		P	12	138.701	1139.59	457.277	-26.014
																			G	13	---	1108.58	360.224	802.924	4			G	13	---	1133.59	360.224	-250.813	4		G	13	117.648	1168.62	360.224	773.488	4		G	13	-24.567	1196.61	360.224	110.9
																			V	14	58.917	1207.65	303.203	---	3			V	14	162.572	1232.65	303.203	-213.072	3		V	14	-8.67	1267.68	303.203	757.78	3		V	14	7.984	1295.68	303.203	9.311
																			G	15	---	1264.67	204.134	1358.55	2			G	15	---	1289.67	204.134	772.126	2		G	15	328.508	1324.7	204.134	---	2		G	15	15.062	1352.7	204.134	---
																			K	16	---	---	147.113	---	1			K	16	---	---	147.113	---	1		K	16	---	---	147.113	---	1		K	16	---	---	147.113	---
[truncated: 15 more columns]

## Sheet: Supp. Fig. 3
Microscopy, .nd2 files available upon request.

## Sheet: Supp. Fig. 4
Genomic incorporation and doubling times
A: Fluorescence of the CouAA amino acid remaining in bulk cells after washing								B: Doubling times of B. subtilis cells with and without synthetase and nsAA.					C: High-sensitivity detection of nanoluciferase reporter with UAC, UAG or UAGA codons inserted at position 2 of NanoLuc								D: Gel image, imaged in Coumarin (DAPI) filter. No coumassie image was taken
	1 mM CouAA replicate 1	1 mM CouAA replicate 2	1 mM CouAA replicate 3	- nsAA replicate 1	- nsAA replicate 1	- nsAA replicate 1			Doubling Time	90% CI	R squared			+100 uM pAzF Replicate 1	+100 uM pAzF Replicate 2	+100 uM pAzF Replicate 3	-nsAA replicate 1	-nsAA replicate 2	-nsAA replicate 3
WT	0.0940203	0.0636348	0.056664	0.124387	0.178417	0.0348395		UAC-mNeongreen + bipA	86	1.575	0.9542		TAC-nanoLuc	1.02018	1.01167	0.968143	0.929819	0.939552	0.943314
couRS	0.642093	0.635875	0.872417	0.159748	0.0940479	-0.0341203		UAG-mNeongreen + bipARS + bipA	83.23	1.6	0.9665		WT	0.000672841	0.000770895	0.000542707	0.000546562	0.000549777	0.000527809
couRS + 1UAG	0.968457	0.831072	1.20047	0.141595	0.159094	0.0605758		UAG-mNeongreen + bipARS - bipA	77.87	0.92	0.9818		TAG-nanoLuc	0.00151236	0.00186938	0.00175718	0.00164329	0.00157862	0.00115556
								UAC-mNeongreen + pAzF	85.48	1.06	0.9779		TAGA-nanoLuc	0.000827595	0.000975062	0.000924968	0.000844339	0.000747238	0.000635262
								UAG-mNeongreen + napARS + pAzF	88.96	1.27	0.97		TAG-nanoLuc+napARS	0.805696	0.869285	0.836253	0.00949552	0.00936091	0.0114953
								UAG-mNeongreen + napARS - pAzF	88.7	1.455	0.96		TAGA-nanoLuc+qnapARS	0.00466287	0.00515723	0.00457923	0.000932165	0.000971467	0.000890241
													TAG-nanoLuc+qnapARS	0.00331983	0.00275234	0.00243508	0.000887776	0.000900561	0.000961901

## Sheet: Supp. Fig. 5
Fluorescence vs. OD time courses for various nsAAs
	A - bipA & bipARS														B - pAzF & napARS														C - bpA & bpaRS														D - boc-K & MaPylRS
	OD	WT + bipA Replicate 1	WT + bipA Replicate 2	WT + bipA Replicate 3	TAC + bipA Replicate 1	TAC + bipA Replicate 2	TAC + bipA Replicate 3	TAG bipARS + bipA Replicate 1	TAG bipARS + bipA Replicate 2	TAG bipARS + bipA Replicate 3	TAG bipARS - bipA Replicate 1	TAG bipARS - bipA Replicate 2	TAG bipARS - bipA Replicate 3		OD	WT + pAzF Replicate 1	WT + pAzF Replicate 2	WT + pAzF Replicate 3	TAC + pAzF Replicate 1	TAC + pAzF Replicate 2	TAC + pAzF Replicate 3	TAG napARS + pAzF Replicate 1	TAG napARS + pAzF Replicate 2	TAG napARS + pAzF Replicate 3	TAG napARS - pAzF replicate 1	TAG napARS - pAzF replicate 2	TAG napARS - pAzF replicate 3		OD	WT + bpA replicate 1	WT + bpA replicate 2	WT + bpA replicate 3	TAC + bpA replicate 1	TAC + bpA replicate 2	TAC + bpA replicate 3	TAG bipARS + bpA replicate 1	TAG bipARS + bpA replicate 2	TAG bipARS + bpA replicate 3	TAG bipARS - nsAA replicate 1	TAG bipARS - nsAA replicate 2	TAG bipARS - nsAA replicate 3		OD	WT + boc-k replicate 1	WT + boc-k replicate 2	WT + boc-k replicate 3	TAC + boc-k replicate 1	TAC + boc-k replicate 2	TAC + boc-k replicate 3
	0.02	0.083571	0.048394	0.041887	0.033144	0.044327	0.027044	0.043107	0.052867	0.02928	0.002643	-0.00325	0.03355		0.01	Replicate 1 did not grow	0.002976	0.004437	0.035991	0.034732	0.029337	0.01689	0.019638	0.024713	0.009687	0.01757	0.020897		0.02	0.014073	-0.00079	0.004908	0.01833	0.001202	0.006603	0.021838	0.012397	0.001991	0.002917	0.00274	-0.00333		0.005	0.027867	0.006424	0.010706	0.021979	0.019428	0.026167
	0.025	0.077674	0.067914	0.016673	0.03904	0.041277	0.022367	0.04087	0.077471	0.0183	0.03416	0.046767	0.025417		0.015		-0.00115	0.003484	0.043315	0.043708	0.033547	0.02659	0.038403	0.033008	0.014156	0.011108	0.016053		0.025	0.016714	-0.00085	-0.00792	0.010643	-0.0013	0.00749	0.031555	0.01287	0.001991	0.006228	-0.00203	-0.00871		0.01	0.005794	0.024939	0.004597	0.026419	0.016217	0.038699
	0.03	0.099024	0.05551	0.03599	0.019113	0.034567	0.02989	0.031517	0.02684	0.03111	0.010573	0.002643	0.051647		0.02		0.004963	0.006685	0.045406	0.046665	0.043338	0.032907	0.036594	0.033745	0.014384	0.006628	0.017891		0.03	0.011826	0.000631	0.008515	0.012791	0.004001	0.002385	0.019394	0.006051	0.001912	0.005676	-0.00258	-0.01372		0.015	0.031048	0.010234	0.034669	0.037975	0.027426	0.051987
	0.035	0.077267	0.060797	0.040057	0.069947	0.059984	0.0427	0.03721	0.03599	0.035584	0.016267	0.014437	0.02867		0.025		0.002046	0.007711	0.058567	0.047687	0.049627	0.03348	0.04382	0.034379	0.006377	0.009344	0.009202		0.035	0.013521	0.000355	0.009579	0.013994	-0.00057	0.005223	0.015157	0.014191	0.003351	0.005302	-0.00611	0.001301		0.02	0.020279	0.022105	0.030607	0.063638	0.052932	0.041376
	0.04	0.055307	0.078487	0.012607	0.083164	0.084384	0.118951	0.022977	0.062627	0.02623	0.02562	0.02684	0.00732		0.03		0.004608	0.005777	0.067542	0.059607	0.056906	0.03443	0.046029	0.041174	0.012692	0.014825	0.01258		0.04	0.017108	0.007904	0.001459	0.016714	0.008613	0.019138	0.021188	0.012634	0.014053	-0.00258	0.004139	-0.00225		0.025	0.01628	0.007116	-0.00331	0.057372	0.071983	0.068204
	0.045	0.053884	0.06527	0.04209	0.046767	0.121391	-0.00529	0.016267	0.038837	0.05063	0.02135	0.00427	0.002033		0.035		0.001762	0.005143	0.070069	0.061886	0.062246	0.041835	0.045936	0.045307	0.012251	0.014667	0.010059		0.045	0.007805	-0.00213	0.003154	0.014408	0.024775	0.037014	0.020695	0.012437	0.005814	0.001813	-0.00231	-0.01309		0.03	0.016437	0.017476	0.021475	0.058946	0.073526	0.091065
	0.05	0.094551	0.059577	0.02867	0.064864	0.135014	0.110817	0.041684	0.02623	0.032127	0.031924	0.01586	0.02257		0.04		0.004838	0.010413	0.072031	0.067359	0.066456	0.041728	0.043363	0.04443	0.014393	0.010976	0.010903		0.05	0.010288	0	0.002838	0.027022	0.026608	0.04748	0.019079	0.009145	0.004849	0.006228	-0.00363	-0.00818		0.035	0.018074	0.009982	0.009887	0.072266	0.075478	0.080453
	0.055	0.036397	0.02684	0.0244	0.153518	0.147418	0.137454	0.022367	0.02135	0.04514	-0.00447	0.006507	0.01464		0.045		0.00107	-0.00397	0.081823	0.079471	0.071932	0.044943	0.048562	0.047663	0.015013	0.01387	0.013224		0.055	0.013856	0.001774	-0.00733	0.030707	0.042395	0.054911	0.015492	-0.00463	0.011096	0.005775	-0.00248	-0.01798		0.04	0.01332	0.004566	0.016468	0.095158	0.073746	0.081933
	0.06	0.07442	0.05002	0.054697	0.159414	0.152094	0.030907	0.056934	0.02501	0.078691	-0.00183	0.002033	0.01525		0.05		0.008996	0.001443	0.091739	0.080744	0.075104	0.048129	0.053125	0.05134	0.015343	0.009498	0.016272		0.06	0.008909	0.002424	0.006859	0.038946	0.055384	0.058281	0.010308	0.004257	0.004021	-0.00445	-0.0065	-0.00497		0.045	0.021129	0.009887	0.004566	0.084546	0.107848	0.10092
	0.065	0.06466	0.076454	0.014233	0.164091	0.175071	0.143351	0.04331	0.041684	0.044937	0.022977	0.00549	0.019317		0.055		0.007122	0.007032	0.094831	0.083231	0.078338	0.047804	0.060987	0.051905	0.015485	0.015619	0.01858		0.065	0.011845	-0.01129	-0.00609	0.058222	0.050653	0.068353	0.017798	0.004316	-0.00142	0.002483	-0.00946	-0.00934		0.05	0.022829	0.01269	0.000724	0.101204	0.084484	0.11254
	0.07	0.080927	0.05551	0.044327	0.165921	0.185441	0.014437	0.050427	0.043717	0.04453	0.00305	-0.00915	0.03355		0.06		0.013218	0.006407	0.106393	0.090028	0.085845	0.050554	0.059313	0.0523	0.01481	0.018916	0.01099		0.07	0.019079	0.007312	-0.00645	0.059582	0.073201	0.083844	0.015058	0.008317	0.007864	0.000158	-0.00757	-0.00993		0.055	0.002614	0.026608	0.014894	0.107785	0.12693	0.088262
	0.075	0.07015	0.06405	0.03111	0.209028	0.199065	0.215128	0.030094	0.059374	0.047174	-0.00183	0.00183	0.022367		0.065		0.009014	-0.00134	0.11306	0.095826	0.097415	0.053834	0.058107	0.051093	0.015949	0.008959	0.012652		0.075	0.013875	0.000138	0.000985	0.070481	0.074029	0.099001	0.028283	-0.00081	0.004356	0.001971	-0.01157	-0.01472		0.06	0.004818	0.017098	0.014453	0.09859	0.12989	0.141226
	0.08	0.080521	0.041684	0.0427	0.190931	0.194591	0.216551	0.057544	0.034974	0.06832	0.000813	0.025824	0.006913		0.07		0.005633	0.007881	0.113624	0.103643	0.097169	0.0583	0.071548	0.060128	0.013143	0.014594	0.011632		0.08	0.007864	-0.00136	0.004159	0.07734	0.078404	0.100282	0.014013	0.017305	0.007017	-0.00035	-0.00349	-0.01969		0.065	0.02201	0.012375	0.019019	0.12038	0.146201	0.136125
	0.085	0.070964	0.065067	0.029484	0.193575	0.252135	0.222855	0.060797	0.034974	0.061407	0.041684	0.010777	0.01281		0.075		0.006829	0.006829	0.1161	0.114211	0.103062	0.058414	0.069474	0.065068	0.016122	0.018159	0.012963		0.085	0.017088	-0.00043	-0.00351	0.085993	0.094271	0.110945	0.021345	0.002306	0.010683	0.000355	-0.00664	-0.00386		0.07	0.0165	0.025159	0.03089	0.166668	0.137069	0.136125
	0.09	0.077267	0.054494	0.02379	0.232818	0.248678	0.213298	0.03599	0.046767	0.059577	0.001017	0.03355	-0.00224		0.08		0.00067	0.009482	0.132265	0.123035	0.115572	0.065366	0.069474	0.077986	0.010066	0.013254	0.012526		0.09	0.005893	-0.00219	0.002424	0.104007	0.111102	0.121273	0.021818	0.003035	0.002661	0.000828	-0.00223	-0.00676		0.075	0.00381	0.019019	0.002865	0.170006	0.173155	0.146516
	0.095	0.065474	0.037617	0.044734	0.238308	0.238512	0.044124	0.071574	0.046157	0.052054	0.00793	0.015453	0.005897		0.085		0.004581	0.004941	0.144984	0.132985	0.122464	0.069813	0.074378	0.077986	0.015232	0.01344	0.01663		0.095	0.006504	0.000177	-0.00656	0.120878	0.118158	0.131305	0.02101	0.005065	0.006228	0.004435	-0.00528	-0.00554		0.08	0.00381	0.015776	0.021003	0.15316	0.175202	0.146075
	0.1	0.063237	0.04941	0.053477	0.266572	0.266368	0.245628	0.075641	0.065474	0.04453	-0.00529	-0.00773	0.01037		0.09		0.008376	0.000463	0.151105	0.135993	0.124753	0.069813	0.075828	0.074898	0.012001	0.016046	0.021347		0.1	0.006445	0.005164	-0.00408	0.137809	0.136035	0.152571	0.019611	0.003902	0.006366	0.011609	-0.00739	-0.01214		0.085	0.014201	0.001606	0.011619	0.15316	0.208485	0.195984
	0.105	0.063237	0.058967	0.04941	0.281415	0.272672	0.254372	0.029687	0.06405	0.068727	-0.00529	-0.01098	0.016673		0.095		0.008376	0.005094	0.158027	0.138606	0.132582	0.0682	0.084519	0.079884	0.021261	0.014992	0.021347		0.105	-0.00583	0.003311	-0.00524	0.143899	0.151349	0.1669	0.011294	0.005952	-0.00231	0.003232	-0.00682	-0.00859		0.09	0.019113	0.001606	0.011619	0.180775	0.208485	0.192111
	0.11	0.07381	0.058967	0.037007	0.250712	0.283855	0.269215	0.044937	0.066287	0.068727	0.008133	-0.01545	0.006913		0.1		0.005454	0.005094	0.175497	0.138606	0.151823	0.0729	0.092202	0.07989	0.015172	0.015007	0.018295		0.11	5.91e-05	-0.0016	-0.00688	0.157183	0.154818	0.166447	0.022863	-0.00302	-0.00646	0.014999	-0.00775	-0.00859		0.095	-0.0035	0.008407	0.014233	0.202502	0.197464	0.192111
	0.115	0.077267	0.06161	0.03233	0.329606	0.327572	0.283652	0.070354	0.093534	0.054087	0.00976	0.016877	-0.00732		0.105		0.00745	-0.00235	0.191787	0.152992	0.151578	0.0729	0.092202	0.081147	0.015172	0.016603	0.015686		0.115	-0.00077	0.007017	-0.00402	0.17094	0.171749	0.184047	0.01971	-0.00101	0.000907	0.00203	-0.00775	-0.01212		0.1	0.009824	0.021066	-0.01001	0.197338	0.212453	0.185498
	0.12	0.06405	0.038634	0.038634	0.326759	0.303985	0.283652	0.07015	0.093534	0.085807	-0.00691	0.016877	-0.00732		0.11		0.007531	0.00879	0.202015	0.163448	0.151578	0.080288	0.090949	0.089715	0.02056	0.01695	0.018409		0.12	0.003765	-0.00288	-0.0081	0.18996	0.172951	0.187378	0.018862	0.010623	-0.00195	0.005124	-0.00735	-0.01082		0.105	0.009824	0.021066	0.001354	0.197338	0.229519	0.238273
	0.125	0.086214	0.06039	0.038634	0.326759	0.340179	0.283245	0.072387	0.093534	0.077471	-0.00691	0.000813	0.033347		0.115		0.007441	0.006182	0.202015	0.181806	0.156089	0.092854	0.096793	0.096473	0.02056	0.01424	0.013928		0.125	0.000552	0.001596	-0.01321	0.207837	0.192917	0.207718	0.021148	-0.00536	-0.00171	0.005499	-0.00735	-0.00321		0.11	0.015177	0.007935	-0.00217	0.221332	0.229519	0.25408
	0.13	0.05673	0.058764	0.03843	0.356852	0.340179	0.325539	0.063034	0.068727	0.077471	-0.0246	-0.02013	0.019317		0.12		0.007441	0.001879	0.196247	0.181806	0.173151	0.093111	0.096793	0.099778	0.020546	0.011683	0.022358		0.13	-0.00037	-0.00503	0.004336	0.207245	0.204289	0.228551	0.023139	0.005696	0.006346	0.007844	-0.0055	-0.00591		0.115	0.01143	0.00825	-0.00217	0.247877	0.228984	0.237801
	0.135	0.05673	0.058764	0.034364	0.337536	0.328792	0.325539	0.063847	0.068727	0.081537	0.003253	-0.02013	-0.01383		0.125		0.006735	0.001879	0.206396	0.182773	0.170081	0.093638	0.097717	0.099778	0.017207	0.010306	0.014702		0.135	-0.00223	-0.01066	-0.00786	0.220865	0.205235	0.228689	0.019138	0.003291	0.006366	-5.9e-05	-0.01297	-0.00591		0.12	0.01143	0.006392	0.02475	0.210406	0.248192	0.285978
	0.14	0.066084	0.055917	0.034364	0.335096	0.398536	0.351972	0.084791	0.05795	0.089874	0.003253	0.007727	-0.01383		0.13		0.000499	0.000319	0.231894	0.188244	0.195566	0.100882	0.116503	0.100304	0.011504	0.014886	0.017837		0.14	0.004711	-0.0082	-0.00514	0.236139	0.223112	0.229182	0.019374	-0.00112	-0.00365	0.002661	-0.01297	-0.00207		0.125	0.016091	0.006392	0.001134	0.210406	0.248192	0.285978
	0.145	0.065677	0.06161	0.070557	0.335096	0.376576	0.361936	0.07198	0.082961	0.089874	0.01281	0.014233	-0.00549		0.135		0.000499	-0.00108	0.231894	0.188244	0.195566	0.100882	0.122912	0.105327	0.009587	0.01683	0.016989		0.145	-0.01768	-0.01031	-0.0096	0.250587	0.221239	0.235391	0.0217	-0.00138	0.001518	0.006819	0.001498	-0.00777		0.13	0.016091	-0.00532	0.020184	0.264597	0.277823	0.306162
	0.15	0.07137	0.06161	0.070557	0.416023	0.385523	0.361936	0.07198	0.074014	0.07015	0.010167	0.014233	-0.00549		0.14		0.009257	0.008866	0.229707	0.195875	0.205519	0.10975	0.122912	0.116169	0.012998	0.01683	0.016989		0.15	-0.01321	-0.00991	-0.00808	0.252538	0.240416	0.255001	0.021207	0.004316	-0.00351	0.001991	-0.01106	-0.00867		0.135	0.006487	0.000819	0.020184	0.274926	0.302006	0.268628
	0.155	0.07137	0.059374	0.03965	0.385929	0.385523	0.318015	0.098414	0.04209	0.07015	0.010167	0.012607	0.012607		0.145		0.009316	0.008866	0.243728	0.209684	0.224845	0.10975	0.129358	0.116169	0.012998	0.011465	0.014622		0.155	-0.01248	-0.00913	-0.00475	0.268601	0.25644	0.272306	0.020399	-0.00408	-0.00846	0.004021	-0.00574	-0.01141		0.14	0.01121	0.000819	0.026671	0.274926	0.302006	0.268628
	0.16	0.07137	0.059374	0.03965	0.385929	0.43107	0.318015	0.098414	0.04209	0.090077	0.010167	0.012607	0.026434		0.15		0.003687	0.005305	0.252326	0.209684	0.232274	0.114571	0.129532	0.117579	0.01665	0.013467	0.016235		0.16	-0.0133	-0.00913	-0.00475	0.313204	0.270257	0.272306	0.011767	-0.00359	-0.01449	0.001242	-0.00948	-0.01555		0.145	0.01121	0.001763	0.013225	0.309406	0.318222	0.310665
	0.165	0.052054	0.054494	0.032534	0.380439	0.388979	0.387963	0.086011	0.080317	0.099024	0.008133	0.012607	0.026434		0.155		0.01365	0.000252	0.252326	0.222963	0.226909	0.117209	0.142176	0.123058	0.015781	0.010684	0.01656		0.165	-0.01159	-0.01058	-0.00542	0.307527	0.270257	0.286241	0.01833	-0.00359	-0.00166	-0.00102	-0.0069	-0.0057		0.15	0.019554	0.001763	0.013225	0.339949	0.318222	0.353804
	0.17	0.052054	0.054494	0.032534	0.435136	0.388979	0.387963	0.086011	0.110004	0.099024	0.008133	-0.02013	-0.01057		0.16		0.01365	0.000252	0.282952	0.244178	0.226909	0.125145	0.142176	0.129138	0.014366	0.009786	0.01656		0.17	-0.00595	-0.01025	-0.00853	0.307527	0.27006	0.309301	0.01699	-0.00794	-0.00572	-0.00102	-0.01007	-0.01009		0.155	0.0273	0.00444	0.031394	0.339949	0.33743	0.353804
	0.175	0.052054	0.054494	0.044734	0.435136	0.416836	0.377389	0.086011	0.110004	0.102887	-0.01545	-0.02013	-0.01057		0.165		0.007998	0.001704	0.282952	0.244178	0.247345	0.125145	0.14886	0.133124	0.008076	0.013669	0.018838		0.175	-0.01492	-0.0146	-0.00846	0.309695	0.297475	0.30532	0.020557	-0.0027	-0.00037	-0.00359	-0.00779	-0.01421		0.16	0.0273	0.00444	0.031394	0.342626	0.33743	0.379782
	0.18	0.076454	0.07076	0.044734	0.435136	0.416836	0.377389	0.075437	0.110004	0.102277	-0.01545	-0.00488	0.00061		0.17		0.00914	0.001704	0.294376	0.244233	0.258769	0.126948	0.157156	0.133124	0.011854	0.012572	0.017873		0.18	-0.02458	-0.01744	-0.01179	0.351539	0.310839	0.332263	0.024499	-0.00558	-0.00037	-0.00337	-0.0057	-0.00968		0.165	0.022042	0.010297	0.017697	0.342626	0.355221	0.379782
	0.185	0.076454	0.07076	0.044734	0.417853	0.45303	0.413379	0.075437	0.100447	0.080724	0.00061	-0.00488	0.00061		0.175		0.006011	0.003206	0.294376	0.244233	0.276394	0.134683	0.14664	0.145017	0.011854	0.014874	0.008526		0.185	-0.01326	-0.01348	-0.01602	0.372372	0.318446	0.340679	0.022804	-0.00376	-0.00357	0.005617	-0.00467	-0.0083		0.17	0.022042	0.015744	0.004692	0.402643	0.408311	0.390677
	0.19	0.076454	0.07076	0.03538	0.417853	0.505897	0.413379	0.113664	0.116917	0.103904	0.00061	-0.00488	0.0122		0.18		0.006011	0.000706	0.295996	0.264675	0.276394	0.134683	0.14664	0.145017	0.013399	0.014874	0.014372		0.19	-0.01866	-0.01506	-0.01673	0.373357	0.352958	0.345921	0.018113	-0.00305	-0.00708	0.004711	-0.00209	-0.01165		0.175	0.01439	0.015744	0.004692	0.364636	0.408311	0.390677
	0.195	0.081741	0.071167	0.03538	0.415209	0.48841	0.404433	0.113664	0.131964	0.124237	-0.02196	-0.00488	0.0122		0.185		0.002491	-0.00093	0.313907	0.273241	0.282795	0.135329	0.169481	0.140256	0.019226	0.015262	0.01223		0.195	-0.02008	-0.00664	-0.01673	0.378166	0.352958	0.361492	0.018113	-0.01421	-0.00708	0.004711	-0.00952	-0.01522		0.18	0.01439	0.004944	0.023522	0.364636	0.396125	0.418167
	0.2	0.081741	0.071167	0.03538	0.42985	0.502033	0.404433	0.100244	0.115087	0.107564	0.019113	-0.00651	0.014233		0.19		0.001286	-0.00093	0.330973	0.273241	0.304807	0.14673	0.175522	0.155274	0.010468	0.016106	0.01223		0.2	-0.0219	-0.0137	-0.00595	0.397048	0.361413	0.361492	0.01563	-0.01557	-0.01405	0.004809	-0.00278	-0.00408		0.185	0.013288	0.004944	0.023522	0.400439	0.396125	0.419332
	0.205	0.081741	0.071167	0.03538	0.445913	0.542497	0.42741	0.090484	0.103091	0.104107	0.019113	-0.00651	0.014233		0.195		0.001286	0.000297	0.330973	0.287093	0.304807	0.14673	0.175522	0.155201	0.010468	0.016106	0.02606		0.205	-0.0229	-0.01634	-0.00595	0.40507	0.361413	0.411455	0.011924	-0.0012	-0.0051	0.000808	-0.00911	-0.00408		0.19	0.011619	0.022735	0.015335	0.400439	0.413664	0.419332
	0.21	0.081741	0.071167	0.03538	0.431883	0.49878	0.457096	0.080114	0.099634	0.113054	-0.02013	-0.00651	0.014233		0.2		0.002014	0.000297	0.354856	0.287093	0.306569	0.155956	0.181169	0.155201	0.019458	0.017043	0.013435		0.21	-0.0229	-0.01634	-0.01811	0.437728	0.392593	0.411455	0.019315	-0.00763	-0.00989	0.002148	7.88e-05	-0.01348		0.195	0.011619	0.022735	0.015335	0.392409	0.413664	0.449088
	0.215	0.081741	0.071167	0.037007	0.445913	0.445506	0.433713	0.093737	0.103091	0.098617	0.020537	-0.00651	0.01281		0.205		0.001502	0.000396	0.359889	0.299413	0.322393	0.155956	0.193991	0.169839	0.011216	0.014865	0.013435		0.215	-0.02276	-0.01985	-0.02103	0.433589	0.398703	0.415141	0.025642	-0.0029	-0.00369	0.018192	0.002464	-0.01348		0.2	0.026041	0.015398	0.002708	0.392409	0.467352	0.449088
	0.22	0.080927	0.071167	0.037007	0.432086	0.47133	0.428833	0.096991	0.101871	0.103091	0.020537	0.01281	0.002237		0.21		0.001502	0.001861	0.367742	0.306174	0.341036	0.159012	0.195608	0.169839	0.017545	0.016749	0.019039		0.22	-0.02773	-0.01524	-0.02024	0.453516	0.411692	0.415614	0.027731	-0.00577	-0.01153	-5.9e-05	0.002464	-0.0179		0.205	0.026041	0.015398	0.013949	0.44679	0.467352	0.495282
	0.225	0.080927	0.068117	0.037007	0.46157	0.48902	0.45913	0.106547	0.105327	0.117527	0.020537	0.013217	0.002237		0.215		-0.00221	0.001861	0.367742	0.306174	0.341036	0.174148	0.195608	0.176098	0.012637	0.016633	0.014128		0.225	-0.02529	-0.01433	-0.01524	0.474171	0.429096	0.449258	0.026667	-0.01194	-0.00183	0.005006	0.002621	-0.01007		0.21	0.025411	0.005259	0.013949	0.44679	0.474499	0.495282
	0.23	0.080927	0.068117	0.037007	0.46645	0.512607	0.415006	0.110411	0.108987	0.091907	0.019723	0.013217	-0.00834		0.22		-0.00373	-0.00426	0.390616	0.327466	0.344218	0.174148	0.20463	0.1832	0.012637	0.014875	0.016413		0.23	-0.02529	-0.02527	-0.01524	0.491811	0.429096	0.446736	0.019414	-0.00577	-0.01027	0.005006	-0.00132	-0.00625		0.215	0.025411	0.005259	0.021097	0.475066	0.474499	0.507814
	0.235	0.080927	0.068117	0.037007	0.423139	0.526027	0.427206	0.107767	0.115087	0.098007	-0.00935	0.004067	-0.00508		0.225		-0.00373	-0.00149	0.410346	0.345234	0.359452	0.172294	0.207362	0.1832	0.014146	0.011321	0.022058		0.235	-0.02507	-0.02527	-0.015	0.496936	0.439502	0.446736	0.021286	0.002917	-0.00355	0.004789	0.005223	-0.00782		0.22	-0.008	0.036117	0.021097	0.475066	0.483883	0.507814
	0.24	0.080927	0.068117	0.037007	0.4817	0.549207	0.46584	0.086011	0.097804	0.095364	-0.01179	0.004067	0.002643		0.23		0.000472	-0.00149	0.431637	0.345234	0.359452	0.17368	0.207362	0.186557	0.016119	0.013916	0.022058		0.24	-0.02257	-0.02225	-0.02805	0.528826	0.455526	0.466741	0.026628	-0.01427	-0.00175	0.008455	-0.01133	-0.00956		0.225	-0.008	0.036117	0.004786	0.498368	0.483883	0.54749
	0.245	0.051037	0.068117	0.037007	0.485767	0.522977	0.46584	0.125864	0.090484	0.095364	-0.00264	0.016267	0.016063		0.235		-0.00029	-0.00643	0.431637	0.364295	0.375797	0.17368	0.211716	0.199899	0.015285	0.013916	0.024302		0.245	-0.02322	-0.01981	-0.01924	0.536079	0.47015	0.468199	0.038158	-0.00227	-0.00075	0.006504	-0.00995	-0.0027		0.23	0.020247	0.006487	0.004786	0.509672	0.49207	0.54749
	0.25	0.079707	0.068117	0.031517	0.45425	0.565474	0.405653	0.110207	0.139691	0.090484	0.021757	0.016267	0.009963		0.24		-0.00029	-0.00339	0.428755	0.365494	0.389371	0.18625	0.211716	0.199899	0.015285	0.014723	0.017712		0.25	-0.03236	-0.01638	-0.00818	0.568599	0.47833	0.499025	0.038158	-0.00227	-0.01723	0.006504	-0.00351	-0.0027		0.235	0.020247	0.006487	0.001291	0.509672	0.49207	0.521638
	0.255	0.06039	0.068117	0.031517	0.513217	0.5488	0.432493	0.072184	0.115494	0.114884	0.011183	0.016267	-0.00041		0.245		0.002145	-0.00339	0.459841	0.365494	0.389371	0.19164	0.225544	0.202005	0.015415	0.018388	0.016134		0.255	-0.02332	-0.02434	-0.02099	0.568599	0.499656	0.494334	0.027712	-0.01114	-0.01723	0.016162	-0.00132	-0.01457		0.24	0.006613	0.015209	0.009541	0.551772	0.512191	0.588299
	0.26	0.03782	0.054494	0.031517	0.475193	0.526027	0.398129	0.099431	0.132371	0.092111	-0.00285	0.011997	-0.00386		0.25		0.001263	-0.00281	0.459841	0.380365	0.397977	0.19164	0.229406	0.213495	0.010511	0.018388	0.016134		0.26	-0.02332	-0.01845	-0.02099	0.590792	0.523031	0.513255	0.029545	0.006366	0.000572	0.011333	-0.00101	-0.00528		0.245	0.006613	0.015209	0.009541	0.551772	0.512191	0.588299
	0.265	0.071574	0.054494	0.037617	0.481293	0.513013	0.461773	0.151078	0.096381	0.117121	-0.01606	-0.0242	0.01037		0.255		0.001263	-0.00281	0.457993	0.401713	0.397977	0.194042	0.229406	0.213495	0.010511	0.014197	0.018155		0.265	-0.01941	-0.01845	-0.01685	0.57737	0.504031	0.513255	0.036049	0.003449	0.001518	0.006169	0.000887	-0.00877		0.25	0.041313	0.015209	0.000126	0.556401	0.571295	0.608042
	0.27	0.059984	0.054494	0.047377	0.44815	0.50183	0.439203	0.121594	0.110614	0.101871	0.012403	0.034364	0.00549		0.26		0.001722	-0.0073	0.457993	0.401713	0.397748	0.194042	0.235854	0.22455	0.017886	0.019488	0.011489		0.27	-0.02978	-0.02399	-0.01677	0.589255	0.504031	0.532492	0.048229	-0.00085	-0.00156	0.017955	0.000887	-0.00302		0.255	0.041313	0.009761	0.000126	0.556401	0.571295	0.608042
	0.275	0.049207	0.054494	0.020943	0.480073	0.564254	0.410329	0.104311	0.094144	0.104514	0.02379	0.017893	0.007727		0.265		0.003822	-0.0073	0.48618	0.409787	0.436635	0.209009	0.246146	0.22455	0.01632	0.014538	0.024434		0.275	-0.02923	-0.02428	-0.02046	0.619608	0.522676	0.5536	0.032067	0.00337	-0.0066	0.003804	-0.01405	-0.00302		0.26	0.025222	0.009761	0.00318	0.591731	0.543806	0.625109
	0.28	0.049614	0.04575	0.027247	0.48963	0.53721	0.410329	0.091501	0.082351	0.110004	0.000407	0.01403	0.016267		0.27		0.004428	-0.00054	0.502263	0.427046	0.436635	0.203476	0.246146	0.228391	0.01632	0.018863	0.024434		0.28	-0.02923	-0.02428	-0.02046	0.644323	0.523208	0.558153	0.045391	0.006228	-0.00463	0.003804	-0.00627	-0.01295		0.265	0.025222	0.017382	0.00318	0.591731	0.543806	0.625109
	0.285	0.06283	0.04575	0.040464	0.49573	0.545954	0.469906	0.108377	0.105937	0.109191	0.010167	-0.00081	0.022163		0.275		0.004428	-0.00691	0.515838	0.427046	0.42871	0.203476	0.250054	0.230949	0.013657	0.021516	0.015818		0.285	-0.03081	-0.00753	-0.01476	0.659657	0.526342	0.558153	0.052802	0.006228	-0.00408	0.006642	0.002503	-0.0124		0.27	0.010801	0.017382	0.007557	0.610907	0.59362	0.671365
	0.29	0.077471	0.04575	0.047174	0.510167	0.52989	0.443473	0.131964	0.139284	0.120577	0.003863	0.013623	0.014843		0.28		0.001848	-0.00691	0.515838	0.435024	0.437879	0.206432	0.250054	0.230949	0.01769	0.015348	0.019557		0.29	-0.02617	-0.0108	-0.02168	0.680806	0.553384	0.5645	0.039104	0.014881	-0.00408	0.001754	-0.00323	-0.01537		0.275	0.010801	0.026482	0.007557	0.610907	0.59362	0.671365
	0.295	0.077064	0.04575	0.055714	0.493087	0.547784	0.482513	0.127491	0.130948	0.121797	0.016267	-0.02623	-0.00305		0.285		0.007499	-0.00886	0.53204	0.452958	0.437879	0.220816	0.262541	0.240073	0.009593	0.015348	0.019557		0.295	-0.00889	-0.02828	-0.02527	0.680806	0.548377	0.572068	0.074482	0.009007	0.011077	0.002996	-0.00694	-0.01537		0.28	0.019649	0.026482	0.010769	0.615379	0.589495	0.689062
	0.3	0.077471	0.044124	0.042497	0.50854	0.52989	0.45242	0.092517	0.131354	0.100651	-0.01078	0.028874	0.033957		0.29		0.006726	-0.00886	0.544861	0.468466	0.467298	0.220816	0.262541	0.240781	0.020752	0.019848	0.018513		0.3	-0.01358	-0.01447	-0.01882	0.681298	0.580622	0.607269	0.053708	0.01967	0.008377	0.003173	-0.00694	-0.01565		0.285	0.019649	0.026482	0.010769	0.615379	0.589495	0.689062
	0.305	0.055307	0.067507	0.049004	0.557137	0.545547	0.443473	0.131964	0.149451	0.160634	-0.01159	0.01281	-0.00061		0.295		0.006726	-0.01209	0.544861	0.468466	0.484076	0.23459	0.263797	0.240781	0.023764	0.016295	0.019578		0.305	-0.02255	-0.01638	-0.02462	0.697204	0.611408	0.586909	0.057985	0.01967	0.015393	0.012003	-0.00085	-0.01565		0.29	0.017035	0.007022	0.000504	0.634933	0.636161	0.694761
	0.31	0.057544	0.087434	0.03355	0.497153	0.542294	0.485157	0.116307	0.132981	0.144571	0.007117	0.03538	0.01586		0.3		0.005116	-0.00671	0.549481	0.469443	0.484076	0.23459	0.279009	0.242036	0.021372	0.00844	0.018045		0.31	-0.02255	-0.01545	-0.03242	0.731459	0.611408	0.586909	0.064805	0.019512	0.02168	0.017679	-0.00168	-0.01527		0.295	0.017035	0.007022	0.000504	0.634933	0.636161	0.694761
	0.315	0.039447	0.046767	0.03599	0.535584	0.580114	0.51586	0.101871	0.117324	0.139284	0.022773	0.028874	0.006303		0.305		0.012566	-0.00802	0.564843	0.469443	0.491753	0.235486	0.279009	0.242036	0.020759	0.010332	0.018045		0.315	-0.03347	-0.00471	-0.01407	0.73412	0.614503	0.606264	0.063465	0.009539	0.02168	0.017679	0.000453	-0.01504		0.3	0.017035	0.007022	0.020436	0.634933	0.636161	0.707892
	0.32	0.061407	0.055104	0.014233	0.570557	0.588857	0.49634	0.117731	0.156974	0.139284	0.00793	0.019317	0.02989		0.31		0.007225	0.005296	0.571313	0.492639	0.47996	0.239249	0.29255	0.255631	0.020955	0.001884	0.024079		0.32	-0.02416	-0.00471	-0.01624	0.755642	0.64048	0.594813	0.071979	0.01427	0.019512	0.023651	-0.00317	-0.01098		0.305	0.011966	0.008313	0.020436	0.692777	0.650048	0.707892
	0.325	0.047987	0.043107	0.044327	0.526027	0.579504	0.48475	0.136641	0.126881	0.111021	0.00122	0.01037	0.005693		0.315		0.021149	0.008902	0.571313	0.507942	0.491115	0.236016	0.29255	0.277388	0.025261	0.001887	0.020347		0.325	-0.00666	0.011294	-0.01809	0.757062	0.64048	0.590122	0.088417	0.028815	0.003745	0.023651	0.003646	-0.01295		0.31	0.011966	0.008313	0.020845	0.692777	0.650048	0.743757
	0.33	0.079504	0.05063	0.045547	0.522773	0.599431	0.471736	0.142741	0.110411	0.160024	0.010777	-0.00508	0.008337		0.32		0.019252	0.009833	0.58481	0.507724	0.506396	0.23057	0.279006	0.264781	0.027588	-0.00406	0.023085		0.33	-0.01628	0.011294	-0.03159	0.757062	0.634291	0.594025	0.086367	0.027475	0.012851	0.020123	0.007391	0.009066		0.315	0.010769	0.008313	0.020845	0.649922	0.683961	0.733744
	0.335	0.06588	0.05795	0.029484	0.5183	0.565677	0.490647	0.147214	0.153314	0.170394	0.012403	0.008337	0.017487		0.325		0.008736	0.005319	0.580215	0.522146	0.507131	0.242326	0.296976	0.288574	0.026033	-0.00209	0.02151		0.335	0.001399	0.000276	-0.01837	0.771883	0.634291	0.594951	0.089087	0.026352	0.022153	0.013284	0.009086	0.013816		0.32	0.010769	0.008313	0.020845	0.649922	0.683961	0.733744
	0.34	0.065067	0.05795	0.024807	0.507727	0.569947	0.500407	0.134201	0.174258	0.159211	-0.02257	0.006507	0.015453		0.33		0.019508	0.000355	0.587143	0.522146	0.513708	0.242329	0.297601	0.288097	0.029718	0.002924	0.020492		0.34	0.047382	-0.0015	-0.03394	0.793603	0.634291	0.606028	0.096025	0.054773	0.037625	0.024459	-0.00315	0.010702		0.325	0.001763	0.013886	0.024089	0.649922	0.686448	0.795272
	0.345	0.051444	0.045547	0.055104	0.52745	0.566694	0.507117	0.159211	0.150468	0.152298	-0.01871	0.030094	0.03355		0.335		0.019108	0.000818	0.597945	0.528516	0.530779	0.244284	0.307142	0.309295	0.028074	0.001972	0.019247		0.345	0.038236	-0.0015	-0.01654	0.809075	0.663619	0.60449	0.089698	0.071624	0.051146	0.017719	0.007293	0.010525		0.33	0.001763	0.013886	0.024089	0.687141	0.686448	0.785605
	0.35	0.074624	0.034567	0.038024	0.531314	0.563237	0.516063	0.132371	0.132778	0.152298	0.020943	0.00976	0		0.34		0.024683	0.002801	0.600016	0.52915	0.538947	0.25387	0.327279	0.298373	0.026138	0.00496	0.023265		0.35	0.039991	0.00676	-0.01543	0.831327	0.663619	0.617223	0.130418	0.060804	0.063583	0.017837	0.016477	0.014565		0.335	0.023585	0.009447	0.006864	0.687141	0.672026	0.839545
	0.355	0.04575	0.068727	0.03477	0.537007	0.676901	0.494713	0.141318	0.161448	0.133998	0.019927	0.005083	0.01586		0.345		0.018011	0.008358	0.618997	0.554678	0.523625	0.252305	0.31794	0.305319	0.02688	-0.00177	0.015046		0.355	0.042671	0.002897	-0.01222	0.842502	0.663619	0.61811	0.130418	0.075152	0.041646	0.02915	0.034866	0.020813		0.34	0.023994	0.009447	0.006864	0.687141	0.672026	0.839545
	0.36	0.048597	0.068727	0.029077	0.512403	0.619561	0.532737	0.130948	0.169784	0.177918	-0.00427	0.002643	0.005693		0.35		0.017224	0.015758	0.635969	0.559373	0.54729	0.261387	0.341504	0.308054	0.024287	-0.00448	0.013572		0.36	0.050318	0.006622	-0.01823	0.841123	0.677573	0.650827	0.117508	0.065396	0.044208	0.04884	0.034235	0.028914		0.345	0.033315	0.000504	0.019051	0.717181	0.668059	0.833342
	0.365	0.060594	0.061204	0.03782	0.517487	0.604311	0.542294	0.146198	0.181171	0.155144	0.02257	0.01159	0.01586		0.355		0.011986	0.011721	0.625317	0.576671	0.553082	0.271627	0.337997	0.31322	0.023403	0.005209	0.021525		0.365	0.048485	0.015235	-0.01951	0.872126	0.665826	0.664861	0.129669	0.074857	0.064627	0.050929	0.034078	0.018882		0.35	0.032276	-0.01055	0.021601	0.725777	0.70235	0.833342
	0.37	0.05978	0.057747	0.05063	0.563847	0.575234	0.51952	0.150468	0.178121	0.163684	-0.00366	0.01281	-0.00549		0.36		0.022417	0.023536	0.647279	0.603938	0.567959	0.282209	0.340555	0.315898	0.030187	0.002077	0.014281		0.37	0.064115	0.006011	-0.02552	0.898458	0.665826	0.637701	0.122987	0.068806	0.07805	0.038709	0.031594	0.019552		0.355	0.027269	0.010643	0.015933	0.708018	0.684496	0.80982
	0.375	0.056527	0.057544	0.0488	0.552054	0.633184	0.55185	0.156364	0.207401	0.163684	0.014843	0.026637	0.02867		0.365		0.025622	0.017422	0.641202	0.586262	0.567189	0.270626	0.344672	0.320231	0.028759	0.001593	0.011196		0.375	0.064785	0.002424	-0.02951	0.885627	0.665826	0.636617	0.133532	0.092497	0.0597	0.048052	0.044997	0.024026		0.36	0.018043	0.002519	0.020499	0.739538	0.737648	0.80982
	0.38	0.06222	0.045344	0.048597	0.606954	0.611427	0.539447	0.130948	0.189508	0.163684	0.006913	0.016267	0.015657		0.37		0.037294	0.021931	0.656169	0.607163	0.574445	0.27248	0.357679	0.324471	0.032993	0.004205	0.015601		0.38	0.051146	0.010012	-0.01056	0.89357	0.665826	0.635415	0.133532	0.089107	0.075231	0.048052	0.046909	0.020281		0.365	0.03067	0.033157	0.013981	0.724581	0.730941	0.862311
	0.385	0.061814	0.02867	0.031924	0.554697	0.626678	0.593331	0.152501	0.183408	0.156771	0.01159	-0.01484	0.005897		0.375		0.023455	0.03251	0.660466	0.636204	0.57208	0.284746	0.352617	0.339593	0.031753	0.001999	0.01283		0.385	0.055541	0.002956	-0.00035	0.918266	0.665826	0.686127	0.134714	0.085559	0.070186	0.048052	0.038828	0.022351		0.37	0.01861	-0.00973	0.048303	0.714221	0.742938	0.844079
	0.39	0.057544	0.053274	0.03111	0.54392	0.608784	0.540464	0.169581	0.190728	0.205775	0.01769	0.009963	-0.0246		0.38		0.033319	0.016347	0.661471	0.638032	0.583058	0.284674	0.360708	0.330207	0.029652	0.008216	0.017618		0.39	0.081243	0.006189	-0.01096	0.94103	0.721762	0.662811	0.155863	0.114926	0.082977	0.054043	0.046849	0.017679		0.375	0.019712	-0.0069	0.037471	0.764477	0.761737	0.863413
	0.395	0.057544	0.04392	0.058357	0.52562	0.630134	0.563237	0.132778	0.197845	0.180358	0.016673	0.011387	0.035584		0.385		0.039137	0.029394	0.684684	0.659201	0.625537	0.289575	0.364433	0.33551	0.028168	0.007442	0.012343		0.395	0.095906	0.017798	-0.01354	0.9349	0.721762	0.68254	0.147033	0.092556	0.091038	0.054043	0.042986	0.031318		0.38	0.021633	0.008376	0.04569	0.774616	0.701594	0.863413
	0.4	0.050834	0.058967	0.044937	0.57259	0.626881	0.56222	0.190525	0.208011	0.167344	0.013217	0.011793	0.011183		0.39		0.046627	0.028374	0.708439	0.674097	0.626364	0.306601	0.368405	0.354983	0.020405	0.008936	0.015811		0.4	0.069239	0.016733	-0.02548	0.94036	0.721762	0.710232	0.165166	0.089264	0.073122	0.050673	0.062656	0.022449		0.385	0.03067	0.030827	0.037818	0.714882	0.706601	0.86376
	0.405	0.057137	0.036194	0.057747	0.593534	0.673851	0.620171	0.143758	0.202115	0.196421	-0.01728	0.004067	0.00305		0.395		0.040544	0.032146	0.702559	0.69509	0.620719	0.30215	0.387392	0.350613	0.021251	0.014351	0.009543		0.405	0.087392	0.011964	-0.01608	0.959518	0.721762	0.698189	0.167196	0.092043	0.104224	0.050673	0.047953	0.033979		0.39	-0.00633	-0.00419	0.040809	0.784409	0.747504	0.875505
	0.41	0.049004	0.037617	0.047174	0.590484	0.659821	0.608987	0.172224	0.239732	0.224888	0.005897	-0.00366	0.01342		0.4		0.023738	0.044136	0.719281	0.679097	0.645202	0.317226	0.392838	0.365911	0.034698	0.008266	0.019581		0.41	0.0977	0.035477	-0.01441	0.967756	0.699135	0.698189	0.19609	0.097207	0.10789	0.061947	0.052585	0.009658		0.395	0.028025	-0.00117	0.08483	0.764791	0.732642	0.880228
	0.415	0.04941	0.04819	0.041684	0.629524	0.623627	0.584384	0.183001	0.235462	0.203538	0.045547	0.00122	0.00366		0.405		0.038557	0.031139	0.730939	0.708716	0.642086	0.323826	0.399888	0.371044	0.032765	-0.0033	0.018367		0.415	0.090585	0.027199	-0.01417	1.00883	0.71374	0.717978	0.202397	0.128466	0.118513	0.061947	0.070008	0.048249		0.4	0.03448	-0.01149	0.040148	0.724549	0.741962	0.905545
	0.42	0.076251	0.054697	0.0366	0.625051	0.676495	0.606751	0.199268	0.218788	0.194795	0.002643	0.02135	0.038227		0.41		0.04054	0.034924	0.71992	0.697082	0.657687	0.327928	0.39361	0.377272	0.024428	0.007974	0.012499		0.42	0.108323	0.02507	-0.01121	0.990343	0.717347	0.718214	0.191222	0.130102	0.12145	0.062519	0.067406	0.042829		0.405	0.027363	0.011588	0.051893	0.737554	0.737554	0.938608
	0.425	0.059984	0.058967	0.042294	0.590687	0.714925	0.601057	0.223058	0.224888	0.246442	0.016063	0.04026	0.001627		0.415		0.03768	0.029039	0.750618	0.702107	0.673902	0.333272	0.418065	0.37855	0.023788	0.001472	0.008266		0.425	0.09433	0.026509	0.000985	1.0261	0.729389	0.704477	0.210951	0.122889	0.122081	0.062519	0.066756	0.037625		0.41	0.032465	-0.00346	0.055735	0.759155	0.753676	0.901546
	0.43	0.073404	0.052664	0.04758	0.633388	0.678731	0.660024	0.202318	0.256405	0.257625	0.01098	0.025214	0.016267		0.42		0.042927	0.03362	0.764161	0.731186	0.657723	0.334621	0.422587	0.392674	0.027535	0.012055	0.009925		0.43	0.10722	0.018231	-0.01045	1.03059	0.783532	0.727635	0.220333	0.13978	0.131581	0.046061	0.07462	0.034551		0.415	0.008502	-0.02069	0.038857	0.744607	0.760446	0.871002
	0.435	0.044124	0.055104	0.05673	0.618747	0.681781	0.575437	0.200081	0.230785	0.217161	-0.00122	0.020537	0.008743		0.425		0.046214	0.031444	0.779826	0.728424	0.68278	0.340389	0.421533	0.412092	0.02173	0.019225	0.005713		0.435	0.100893	0.032028	-0.00733	1.03191	0.786626	0.734731	0.229005	0.154345	0.134458	0.079488	0.081479	0.045017		0.42	0.019775	-0.00901	0.074596	0.757297	0.776883	0.961216
	0.44	0.075031	0.056934	0.023993	0.651484	0.684628	0.633591	0.216551	0.244002	0.275112	0.009353	0.003253	0.002847		0.43		0.050844	0.040265	0.774707	0.754859	0.657119	0.346595	0.44585	0.406642	0.02408	0.009474	0.005391		0.44	0.115931	0.023573	-0.01356	1.04547	0.77888	0.747621	0.235666	0.165993	0.148117	0.064115	0.083844	0.045076		0.425	0.02708	-0.01294	0.056112	0.806356	0.741962	0.945252
	0.445	0.065677	0.057747	0.027247	0.667751	0.688288	0.610004	0.226922	0.273688	0.264742	0.013827	0.02928	0.01464		0.435		0.042334	0.049104	0.802821	0.767935	0.672309	0.357895	0.461882	0.426517	0.028627	0.014691	0.002883		0.445	0.114532	0.049215	-0.01898	1.05465	0.802729	0.767744	0.24016	0.16213	0.145121	0.069949	0.088259	0.035339		0.43	0.042163	0.003369	0.056427	0.797414	0.763091	0.924595
	0.45	0.061407	0.055307	0.051444	0.600244	0.721635	0.671004	0.195201	0.302359	0.277552	0.043107	0.000203	0.01403		0.44		0.051442	0.038283	0.822743	0.779461	0.67433	0.351317	0.458453	0.435266	0.023323	0.012966	0.003472		0.45	0.12076	0.040089	-0.02316	1.12039	0.787552	0.754913	0.253188	0.169758	0.150186	0.076256	0.089245	0.050082		0.435	0.03237	-0.02739	0.042195	0.81426	0.747882	0.923714
	0.455	0.028467	0.066287	0.035584	0.635421	0.744612	0.698658	0.237495	0.300122	0.273282	0.017283	0.01464	0.009353		0.445		0.04745	0.043444	0.804804	0.801402	0.716518	0.367197	0.475432	0.451091	0.02138	0.006183	0.005647		0.455	0.132507	0.029545	-0.00585	1.12121	0.811716	0.747029	0.276997	0.162367	0.142677	0.078661	0.078759	0.057493		0.44	0.02856	-0.02935	0.05161	0.783118	0.760824	0.917825
	0.46	0.03355	0.03782	0.050427	0.656771	0.718381	0.709638	0.245018	0.273078	0.331436	0.018503	0.00366	0.00549		0.45		0.041915	0.026571	0.82776	0.781154	0.715631	0.383394	0.482865	0.445415	0.017333	0.009573	0.005999		0.46	0.125569	0.02716	-0.01045	1.09236	0.822852	0.767311	0.272168	0.187319	0.157972	0.082366	0.093522	0.045036		0.445	0.023396	-0.01826	0.05161	0.790297	0.766114	1.00307
	0.465	0.05978	0.025417	0.028874	0.644774	0.713705	0.754778	0.268402	0.333876	0.349939	-0.01545	0.005693	0.008947		0.455		0.044465	0.042167	0.825243	0.803064	0.73774	0.377241	0.491296	0.460145	0.017629	0.017552	0.00754		0.465	0.149181	0.04204	-0.01425	1.11903	0.821768	0.78162	0.276288	0.179337	0.1506	0.095295	0.098764	0.042415		0.45	0.003432	-0.00759	0.06071	0.822573	0.79565	0.91581
	0.47	0.065067	0.059984	0.049817	0.648028	0.751118	0.711671	0.284669	0.334282	0.330622	-0.00183	0.02013	0.014843		0.46		0.037154	0.044348	0.824997	0.807882	0.740421	0.373316	0.50987	0.466772	0.022228	0.009603	-0.00025		0.47	0.142677	0.020991	-0.00834	1.1639	0.85894	0.767271	0.278397	0.180303	0.161125	0.09092	0.077951	0.048071		0.455	0.002078	0.001763	0.043391	0.788754	0.782803	0.926107
	0.475	0.040057	0.061204	0.05124	0.689305	0.744408	0.730785	0.316999	0.340789	0.375559	0.014233	0.009353	0.00854		0.465		0.053119	0.045706	0.838405	0.831508	0.725737	0.394818	0.511131	0.469647	0.014299	0.013978	-0.00011		0.475	0.137119	0.031161	-0.00834	1.17605	0.831228	0.786744	0.289158	0.187615	0.161125	0.090388	0.095414	0.043578		0.46	0.001354	-0.03942	0.088892	0.804939	0.750622	0.9888
	0.48	0.05673	0.055104	0.052257	0.725092	0.753355	0.773485	0.320049	0.359089	0.397723	0.013827	0.0122	0.02562		0.47		0.037896	0.031948	0.844753	0.857496	0.75996	0.398598	0.524394	0.483457	0.021384	0.008563	0.003998		0.48	0.137119	0.031161	-0.00834	1.1883	0.876974	0.790844	0.306897	0.199559	0.161125	0.085441	0.098843	0.043578		0.465	0.041943	-0.02273	0.080894	0.840301	0.766933	0.907182
	0.485	0.050427	0.030907	0.046767	0.716755	0.757625	0.773892	0.286702	0.375356	0.396909	0.007727	0.014233	0.0305		0.475		0.046825	0.044132	0.879834	0.862037	0.754757	0.394779	0.537062	0.483457	0.013239	0.016094	0.006678		0.485	0.137119	0.031161	-0.00834	1.1666	0.873328	0.78568	0.326054	0.192463	0.161125	0.094665	0.100223	0.043578		0.47	0.023522	-0.03432	0.058663	0.78337	0.777985	1.01154
	0.49	0.048394	0.0488	0.03294	0.719195	0.778365	0.765758	0.315169	0.360106	0.413786	-0.00468	0.007117	0.030297		0.48		0.046803	0.037919	0.870155	0.874044	0.761534	0.408727	0.547787	0.507481	0.016503	0.021431	0.002949		0.49	0.137119	0.031161	-0.00834	1.18015	0.896487	0.821236	0.33108	0.192463	0.161125	0.095946	0.085795	0.043578		0.475	0.020782	0.003873	0.049059	0.862532	0.806167	0.989336
	0.495	0.05124	0.046767	0.035584	0.713298	0.825336	0.819642	0.334689	0.392233	0.435543	0.021553	0.000813	0.043107		0.485		0.041219	0.04058	0.874699	0.885918	0.765089	0.399896	0.556529	0.499512	0.021285	0.020789	-0.0005		0.495	0.137119	0.031161	-0.00834	1.19637	0.926839	0.82431	0.356052	0.192463	0.161125	0.104756	0.092418	0.043578		0.48	0.02708	-0.00816	0.053625	0.81955	0.805569	0.949629
	0.5	0.059374	0.04758	0.06588	0.731598	0.809679	0.782432	0.330012	0.418666	0.420293	0.00122	0.011793	0.01891		0.49		0.036147	0.04036	0.891168	0.901726	0.7588	0.406275	0.56406	0.524557	0.010835	0.011207	-0.00636		0.5	0.137119	0.031161	-0.00834	1.2161	0.924356	0.82431	0.362753	0.192463	0.161125	0.100775	0.092418	0.043578		0.485	0.033756	-0.01241	0.07299	0.811772	0.801098	1.00228
	0.505	0.06954	0.061204	0.038634	0.754372	0.808052	0.838552	0.345262	0.416429	0.451606	0.008133	0.029077	-0.00874		0.495		0.039614	0.04303	0.894976	0.910136	0.785876	0.401487	0.58451	0.523491	0.021625	0.006075	-0.0045		0.505	0.137119	0.031161	-0.00834	1.25654	0.919153	0.82431	0.362339	0.192463	0.161125	0.11331	0.092418	0.043578		0.49	0.018515	0.001826	0.053751	0.821849	0.797225	0.999664
	0.51	0.049207	0.068727	0.033754	0.722651	0.872102	0.866206	0.348312	0.403619	0.49512	0.0061	0.029077	0.041887		0.5		0.041839	0.038512	0.923981	0.910644	0.802141	0.44173	0.582737	0.549349	0.013755	0.011406	-0.00653		0.51	0.137119	0.031161	-0.00834	1.25654	0.919153	0.82431	0.383724	0.192463	0.161125	0.130398	0.092418	0.043578		0.495	0.024089	-0.00529	0.051295	0.837593	0.791084	0.963232
	0.515	0.03477	0.069134	0.03904	0.788532	0.854412	0.823505	0.349329	0.427003	0.471533	0.00549	0.03416	0.019927		0.505		0.041803	0.045072	0.938611	0.927259	0.801665	0.426377	0.59319	0.548597	0.018328	0.017416	1.8e-05		0.515	0.137119	0.031161	-0.00834	1.25654	0.919153	0.82431	0.363601	0.192463	0.161125	0.097247	0.092418	0.043578		0.5	0.041722	-0.03127	0.056049	0.846787	0.78781	1.00958
	0.52	0.03904	0.030297	0.044734	0.764335	0.908296	0.886946	0.349126	0.43839	0.52379	0.01037	0.040057	0.020537		0.51		0.047913	0.04848	0.929055	0.956222	0.799303	0.503408	0.603832	0.551831	0.017216	0.012299	5.69e-05		0.52	0.137119	0.031161	-0.00834	1.25654	0.919153	0.82431	0.411239	0.192463	0.161125	0.128802	0.092418	0.043578		0.505	0.015051	-0.01889	0.066504	0.866184	0.806703	1.0253
	0.525	0.055917	0.055104	0.020537	0.824725	0.894063	0.889996	0.386743	0.474786	0.547377	0.002033	0.01891	0.010167		0.515		0.047913	0.039011	0.949071	0.961334	0.822305	0.513575	0.618385	0.591714	0.015304	0.007032	-0.01326		0.525	0.137119	0.031161	-0.00834	1.25654	0.919153	0.82431	0.402488	0.192463	0.161125	0.119065	0.092418	0.043578		0.51	0.029284	-0.0205	0.089112	0.815142	0.794768	1.0263
	0.53	0.038837	0.059577	0.010777	0.781415	0.932493	0.850549	0.377796	0.423953	0.55856	0.015453	0.005083	0.025214		0.52		0.047913	0.027969	0.954909	0.97476	0.832055	0.529425	0.615087	0.604138	0.015304	0.007032	-0.00243		0.53	0.137119	0.031161	-0.00834	1.25654	0.919153	0.82431	0.402488	0.192463	0.161125	0.125668	0.092418	0.043578		0.515	0.033819	-0.00372	0.046823	0.869207	0.804908	1.0315
	0.535	0.052867	0.055917	0.044327	0.827369	0.937983	0.887149	0.412973	0.49939	0.537617	0.026637	0.033347	0.035177		0.525		0.047913	0.027969	0.989682	0.9976	0.83289	0.558795	0.636853	0.604742	0.015304	0.007032	-0.00176		0.535	0.137119	0.031161	-0.00834	1.25654	0.919153	0.82431	0.402488	0.192463	0.161125	0.134872	0.092418	0.043578		0.52	0.011745	-0.01675	0.068865	0.883723	0.845465	0.996672
	0.54	0.03965	0.054087	0.031924	0.787312	0.910939	0.94693	0.396706	0.56039	0.596381	0.013217	0.021147	0.011387		0.53		0.047913	0.027969	1.00917	0.993765	0.831164	0.559633	0.630028	0.598904	0.015304	0.007032	-0.00122		0.54	0.137119	0.031161	-0.00834	1.25654	0.919153	0.82431	0.402488	0.192463	0.161125	0.113822	0.092418	0.043578		0.525	0.035928	-0.02516	0.062505	0.875316	0.816968	1.01516
	0.545	0.04697	0.045547	0.038227	0.823302	0.965636	0.929036	0.416836	0.545954	0.607157	0.004677	0.0183	0.029687		0.535		0.047913	0.027969	0.99724	1.01225	0.869665	0.583229	0.651444	0.633133	0.015304	0.007032	-0.00281		0.545	0.137119	0.031161	-0.00834	1.25654	0.919153	0.82431	0.402488	0.192463	0.161125	0.113822	0.092418	0.043578		0.53	0.017445	-0.00551	0.077902	0.885644	0.800027	1.02337
	0.55	0.061407	0.046157	0.047987	0.819439	0.95425	0.97865	0.433713	0.510777	0.609597	0.03477	0.02867	0.03721		0.54		0.047913	0.027969	1.01522	1.04805	0.865662	0.583229	0.677147	0.641894	0.015304	0.007032	-0.00281		0.55	0.137119	0.031161	-0.00834	1.25654	0.919153	0.82431	0.402488	0.192463	0.161125	0.113822	0.092418	0.043578		0.535	0.027741	-0.02884	0.063292	0.841056	0.821061	0.976772
	0.555	0.035787	0.05856	0.037007	0.819032	1.0183	0.941033	0.42619	0.57381	0.609597	0.015047	0.009353	0.049817		0.545		0.047913	0.027969	1.06498	1.02077	0.865689	0.583229	0.673806	0.662849	0.015304	0.007032	-0.00281		0.555	0.137119	0.031161	-0.00834	1.25654	0.919153	0.82431	0.402488	0.192463	0.161125	0.113822	0.092418	0.043578		0.54	0.027741	-0.03102	0.072549	0.914551	0.824557	1.02967
	0.56	0.046157	0.05185	0.044734	0.848109	1.02257	0.969093	0.45669	0.591297	0.609597	0.041684	0.01037	0.008743		0.55		0.047913	0.027969	1.07205	1.02077	0.876495	0.583229	0.677643	0.667629	0.015304	0.007032	-0.00281		0.56	0.137119	0.031161	-0.00834	1.25654	0.919153	0.82431	0.402488	0.192463	0.161125	0.113822	0.092418	0.043578		0.545	0.030859	-0.02799	0.062756	0.904128	0.880732	1.02552
	0.565	0.045954	0.070354	0.031924	0.897926	0.999797	0.970516	0.461976	0.590281	0.609597	0.017487	0.032127	0.027654		0.555		0.047913	0.027969	1.06771	1.02077	0.902046	0.583229	0.677643	0.695131	0.015304	0.007032	-0.00281		0.565	0.137119	0.031161	-0.00834	1.25654	0.919153	0.82431	0.402488	0.192463	0.161125	0.113822	0.092418	0.043578		0.55	0.026324	-0.01404	0.073337	0.872262	0.868577	1.04006
	0.57	0.045954	0.070354	0.028874	0.897316	1.03233	0.994103	0.4695	0.624441	0.609597	0.032737	0.00305	0.047174		0.56		0.047913	0.027969	1.06771	1.02077	0.916316	0.583229	0.677643	0.705278	0.015304	0.007032	-0.00281		0.57	0.137119	0.031161	-0.00834	1.25654	0.919153	0.82431	0.402488	0.192463	0.161125	0.113822	0.092418	0.043578		0.555	0.051263	0.010926	0.054444	0.897074	0.875158	0.992673
	0.575	0.045954	0.070354	0.028874	0.880033	1.10329	0.997153	0.485767	0.614477	0.609597	0.047174	0.016673	0.025417		0.565		0.047913	0.027969	1.06771	1.02077	0.911521	0.583229	0.677643	0.711093	0.015304	0.007032	-0.00281		0.575	0.137119	0.031161	-0.00834	1.25654	0.919153	0.82431	0.402488	0.192463	0.161125	0.113822	0.092418	0.043578		0.56	0.051263	-0.02444	0.066	0.895783	0.87752	1.04186
	0.58	0.045954	0.070354	0.009557	0.880033	1.05083	1.04392	0.536804	0.614477	0.609597	0.017283	0.022163	0.025417		0.57		0.047913	0.027969	1.06771	1.02077	0.911521	0.583229	0.677643	0.711093	0.015304	0.007032	-0.00281		0.58	0.137119	0.031161	-0.00834	1.25654	0.919153	0.82431	0.402488	0.192463	0.161125	0.113822	0.092418	0.043578		0.565	-0.00283	-0.00967	0.055703	0.923525	0.842285	1.02511
	0.585	0.045954	0.070354	0.027857	0.915819	1.03782	1.03233	0.537414	0.614477	0.609597	0.032737	0.017893	0.025417		0.575		0.047913	0.027969	1.06771	1.02077	0.911521	0.583229	0.677643	0.711093	0.015304	0.007032	-0.00281		0.585	0.137119	0.031161	-0.00834	1.25654	0.919153	0.82431	0.402488	0.192463	0.161125	0.113822	0.092418	0.043578		0.57	0.0438	-0.02579	0.093458	0.908662	0.869459	1.06717
	0.59	0.045954	0.070354	0.04087	0.94693	1.09455	1.05612	0.52928	0.614477	0.609597	0.023993	0.039854	0.025417		0.58		0.047913	0.027969	1.06771	1.02077	0.911521	0.583229	0.677643	0.711093	0.015304	0.007032	-0.00281		0.59	0.137119	0.031161	-0.00834	1.25654	0.919153	0.82431	0.402488	0.192463	0.161125	0.113822	0.092418	0.043578		0.575	0.0438	-0.02554	0.118743	0.879567	0.873742	1.09287
	0.595	0.045954	0.070354	0.048597	0.924969	1.1037	1.04494	0.536397	0.614477	0.609597	0.023993	0.026637	0.025417		0.585		0.047913	0.027969	1.06771	1.02077	0.911521	0.583229	0.677643	0.711093	0.015304	0.007032	-0.00281		0.595	0.137119	0.031161	-0.00834	1.25654	0.919153	0.82431	0.402488	0.192463	0.161125	0.113822	0.092418	0.043578		0.58	0.0438	-0.00375	0.118743	0.91729	0.860768	1.04019
	0.6	0.045954	0.070354	0.022773	0.919479	1.14762	1.06832	0.536397	0.614477	0.609597	0.023993	0.016877	0.025417		0.59		0.047913	0.027969	1.06771	1.02077	0.911521	0.583229	0.677643	0.711093	0.015304	0.007032	-0.00281		0.6	0.137119	0.031161	-0.00834	1.25654	0.919153	0.82431	0.402488	0.192463	0.161125	0.113822	0.092418	0.043578		0.585	0.0438	-0.01965	0.118743	0.91729	0.918455	1.03673
	0.605	0.045954	0.070354	0.022773	0.95364	1.12952	1.06832	0.536397	0.614477	0.609597	0.023993	0.014233	0.025417		0.595		0.047913	0.027969	1.06771	1.02077	0.911521	0.583229	0.677643	0.711093	0.015304	0.007032	-0.00281		0.605	0.137119	0.031161	-0.00834	1.25654	0.919153	0.82431	0.402488	0.192463	0.161125	0.113822	0.092418	0.043578		0.59	0.0438	-0.02176	0.118743	0.91729	0.923147	1.09747
	0.61	0.045954	0.070354	0.022773	0.95364	1.2013	1.06832	0.536397	0.614477	0.609597	0.023993	0.019113	0.025417		0.6		0.047913	0.027969	1.06771	1.02077	0.911521	0.583229	0.677643	0.711093	0.015304	0.007032	-0.00281		0.61	0.137119	0.031161	-0.00834	1.25654	0.919153	0.82431	0.402488	0.192463	0.161125	0.113822	0.092418	0.043578		0.595	0.0438	-0.0341	0.118743	0.91729	0.908473	1.07168
	0.615	0.045954	0.070354	0.022773	0.95364	1.2013	1.06832	0.536397	0.614477	0.609597	0.023993	0.019113	0.025417		0.605		0.047913	0.027969	1.06771	1.02077	0.911521	0.583229	0.677643	0.711093	0.015304	0.007032	-0.00281		0.615	0.137119	0.031161	-0.00834	1.25654	0.919153	0.82431	0.402488	0.192463	0.161125	0.113822	0.092418	0.043578		0.6	0.0438	-0.01785	0.118743	0.91729	0.908473	1.14873
	0.62	0.045954	0.070354	0.022773	0.95364	1.2013	1.06832	0.536397	0.614477	0.609597	0.023993	0.019113	0.025417		0.61		0.047913	0.027969	1.06771	1.02077	0.911521	0.583229	0.677643	0.711093	0.015304	0.007032	-0.00281		0.62	0.137119	0.031161	-0.00834	1.25654	0.919153	0.82431	0.402488	0.192463	0.161125	0.113822	0.092418	0.043578		0.605	0.0438	-0.01351	0.118743	0.91729	0.908473	1.08094
	0.625	0.041867	0.064098	0.020748	0.86884	1.09448	0.973323	0.4887	0.559837	0.555391	0.02186	0.017414	0.023157		0.615		0.047913	0.027969	1.06771	1.02077	0.911521	0.583229	0.677643	0.711093	0.015304	0.007032	-0.00281																0.61	0.0438	-0.01351	0.118743	0.91729	0.908473	1.07842
															0.62		0.047913	0.027969	1.06771	1.02077	0.911521	0.583229	0.677643	0.711093	0.015304	0.007032	-0.00281																0.615	0.0438	-0.01351	0.118743	0.91729	0.908473	1.15226
																																											0.62	0.0438	-0.01351	0.118743	0.91729	0.908473	1.17424
[truncated: 58 more columns]

## Sheet: Supp. Fig. 6
OD curves for different nsAAs and media conditions shown in Supplemental figure 5
	A - bipA & bipARS														B - pAzF & napARS														C - bpA & bpaRS														D - boc-K & MaPylRS
	Time (min)	WT + bipA Replicate 1	WT + bipA Replicate 2	WT + bipA Replicate 3	TAC + bipA Replicate 1	TAC + bipA Replicate 2	TAC + bipA Replicate 3	TAG bipARS + bipA Replicate 1	TAG bipARS + bipA Replicate 2	TAG bipARS + bipA Replicate 3	TAG bipARS - bipA Replicate 1	TAG bipARS - bipA Replicate 2	TAG bipARS - bipA Replicate 3		Time (min)	WT + pAzF Replicate 1	WT + pAzF Replicate 2	WT + pAzF Replicate 3	TAC + pAzF Replicate 1	TAC + pAzF Replicate 2	TAC + pAzF Replicate 3	TAG napARS + pAzF Replicate 1	TAG napARS + pAzF Replicate 2	TAG napARS + pAzF Replicate 3	TAG napARS - pAzF replicate 1	TAG napARS - pAzF replicate 2	TAG napARS - pAzF replicate 3		Time (min)	WT + bpA replicate 1	WT + bpA replicate 2	WT + bpA replicate 3	TAC + bpA replicate 1	TAC + bpA replicate 2	TAC + bpA replicate 3	TAG bipARS + bpA replicate 1	TAG bipARS + bpA replicate 2	TAG bipARS + bpA replicate 3	TAG bipARS - nsAA replicate 1	TAG bipARS - nsAA replicate 2	TAG bipARS - nsAA replicate 3		Time (min)	WT + boc-k replicate 1	WT + boc-k replicate 2	WT + boc-k replicate 3	TAC + boc-k replicate 1	TAC + boc-k replicate 2	TAC + boc-k replicate 3
	5	0.021143	0.023	0.019	0.048571	0.034429	0.094286	0.048286	0.057286	0.184	0.049429	0.027143	0.030286		5	Replicate 1 did not grow	0.007235	0.006606	0.003462	0.008178	0.007864	0.020734	0.008807	0.010692	0.011948	0.008807	0.008807		5	0.017931	0.017256	0.02097	0.016749	0.017594	0.019113	0.016411	0.014553	0.0181	0.021307	0.017087	0.017762		5	0.002711	0.001356	-0.00068	-0.00034	0.002372	0.001017
	10	0.020143	0.022	0.02	0.044571	0.033429	0.080286	0.040286	0.050286	0.156	0.041429	0.026143	0.029286		10		0.005663	0.005034	0.003462	0.008178	0.006292	0.009749	0.008807	0.009121	0.010378	0.008807	0.008807		10	0.017931	0.017256	0.014215	0.016749	0.017594	0.017425	0.014722	0.017931	0.016411	0.016242	0.017087	0.017762		10	0.001017	0.001356	0.001017	0.001356	0.002372	0.001017
	15	0.020143	0.021	0.02	0.038571	0.030429	0.067286	0.033286	0.044286	0.133	0.037429	0.025143	0.027286		15		0.004091	0.005034	0.001888	0.006606	0.006292	0.006606	0.007235	0.00755	0.010378	0.008807	0.008807		15	0.017931	0.017256	0.014215	0.016749	0.015904	0.017425	0.016411	0.01962	0.016411	0.014553	0.017087	0.017762		15	0.001017	0.001356	0.001017	0.003049	0.004065	-0.00068
	20	0.020143	0.021	0.02	0.035571	0.029429	0.058286	0.031286	0.040286	0.115	0.034429	0.024143	0.026286		20		0.004091	0.005034	0.001888	0.005034	0.006292	0.001888	0.007235	0.00755	0.010378	0.008807	0.008807		20	0.017931	0.015567	0.014215	0.018438	0.017594	0.017425	0.016411	0.01962	0.016411	0.016242	0.017087	0.017762		20	0.001017	0.001356	0.001017	0.003049	0.004065	-0.00068
	25	0.020143	0.021	0.02	0.032571	0.028429	0.050286	0.029286	0.037286	0.098	0.031429	0.024143	0.025286		25		0.004091	0.003462	0.001888	0.005034	0.006292	0.001888	0.007235	0.005978	0.010378	0.008807	0.007235		25	0.016242	0.015567	0.014215	0.018438	0.017594	0.017425	0.016411	0.01962	0.016411	0.021307	0.018775	0.017762		25	0.001017	0.001356	0.001017	0.004743	0.005758	-0.00068
	30	0.020143	0.021	0.02	0.029571	0.026429	0.044286	0.027286	0.032286	0.081	0.029429	0.023143	0.025286		30		0.002518	0.003462	0.001888	0.005034	0.006292	0.001888	0.005663	0.005978	0.008807	0.008807	0.007235		30	0.016242	0.017256	0.014215	0.020126	0.017594	0.017425	0.0181	0.01962	0.016411	0.022995	0.018775	0.017762		30	0.001017	0.003049	0.002711	0.004743	0.005758	-0.00068
	35	0.020143	0.021	0.02	0.027571	0.024429	0.040286	0.025286	0.032286	0.071	0.028429	0.023143	0.024286		35		0.002518	0.005034	0.001888	0.006606	0.006292	0.001888	0.005663	0.005978	0.010378	0.010378	0.008807		35	0.016242	0.015567	0.014215	0.020126	0.017594	0.017425	0.019788	0.01962	0.016411	0.024681	0.018775	0.017762		35	0.001017	0.003049	0.002711	0.004743	0.005758	-0.00068
	40	0.020143	0.021	0.02	0.025571	0.023429	0.037286	0.024286	0.028286	0.061	0.026429	0.022143	0.023286		40		0.002518	0.005034	0.003462	0.006606	0.006292	0.003462	0.005663	0.005978	0.010378	0.008807	0.007235		40	0.017931	0.017256	0.014215	0.021814	0.017594	0.017425	0.023163	0.022995	0.019788	0.026367	0.020464	0.019451		40	0.001017	0.004743	0.002711	0.004743	0.005758	-0.00068
	45	0.020143	0.021	0.02	0.024571	0.023429	0.033286	0.023286	0.027286	0.053	0.024429	0.022143	0.023286		45		0.004091	0.005034	0.005034	0.006606	0.007864	0.003462	0.007235	0.005978	0.010378	0.008807	0.008807		45	0.017931	0.017256	0.014215	0.021814	0.019282	0.019113	0.026536	0.028053	0.028222	0.028053	0.020464	0.019451		45	0.001017	0.004743	0.002711	0.004743	0.007451	-0.00068
	50	0.020143	0.02	0.02	0.023571	0.022429	0.031286	0.022286	0.025286	0.046	0.023429	0.022143	0.022286		50		0.005663	0.005034	0.006606	0.006606	0.007864	0.005034	0.007235	0.00755	0.010378	0.008807	0.008807		50	0.01962	0.017256	0.015904	0.023501	0.022657	0.020801	0.029907	0.033106	0.033275	0.029738	0.022151	0.019451		50	0.001017	0.004743	0.004404	0.003049	0.007451	0.001017
	55	0.020143	0.02	0.02	0.022571	0.022429	0.029286	0.022286	0.024286	0.04	0.022429	0.021143	0.022286		55		0.005663	0.006606	0.008178	0.008178	0.007864	0.005034	0.007235	0.00755	0.010378	0.010378	0.008807		55	0.021307	0.018944	0.015904	0.025187	0.027716	0.024175	0.031591	0.036472	0.034958	0.031423	0.022151	0.021139		55	0.001017	0.006435	0.004404	0.004743	0.007451	0.001017
	60	0.019143	0.02	0.02	0.021571	0.021429	0.027286	0.021286	0.023286	0.036	0.022429	0.021143	0.021286		60		0.007235	0.008178	0.009749	0.009749	0.009435	0.006606	0.008807	0.009121	0.010378	0.010378	0.008807		60	0.022995	0.018944	0.015904	0.026873	0.029401	0.027547	0.033275	0.039836	0.038323	0.03479	0.023838	0.021139		60	0.001017	0.006435	0.004404	0.004743	0.007451	0.001017
	65	0.019143	0.02	0.02	0.021571	0.021429	0.025286	0.021286	0.022286	0.032	0.021429	0.021143	0.021286		65		0.008807	0.008178	0.009749	0.009749	0.009435	0.008178	0.008807	0.009121	0.010378	0.010378	0.010378		65	0.022995	0.018944	0.017594	0.028559	0.03277	0.029233	0.036641	0.043198	0.040004	0.036472	0.025525	0.022826		65	-0.00068	0.006435	0.004404	0.004743	0.007451	0.001017
	70	0.019143	0.02	0.02	0.020571	0.020429	0.023286	0.021286	0.021286	0.027	0.021429	0.020143	0.020286		70		0.010378	0.009749	0.01132	0.01132	0.011006	0.008178	0.010378	0.010692	0.010378	0.011948	0.010378		70	0.022995	0.018944	0.017594	0.028559	0.034453	0.030917	0.036641	0.044878	0.041685	0.038155	0.028896	0.022826		70	0.001017	0.006435	0.004404	0.004743	0.007451	0.001017
	75	0.020143	0.02	0.02	0.020571	0.020429	0.022286	0.020286	0.021286	0.024	0.020429	0.020143	0.020286		75		0.010378	0.01132	0.01132	0.01132	0.011006	0.009749	0.010378	0.010692	0.011948	0.011948	0.011948		75	0.026367	0.020632	0.017594	0.031928	0.036136	0.034285	0.038323	0.046557	0.043366	0.041517	0.03058	0.022826		75	-0.00068	0.006435	0.004404	0.004743	0.007451	0.001017
	80	0.020143	0.02	0.02	0.020571	0.020429	0.021286	0.020286	0.020286	0.022	0.020429	0.020143	0.020286		80		0.011948	0.01132	0.01132	0.01132	0.012576	0.01132	0.011948	0.012262	0.013518	0.011948	0.011948		80	0.026367	0.020632	0.019282	0.031928	0.037818	0.034285	0.040004	0.048236	0.043366	0.041517	0.032265	0.022826		80	-0.00068	0.008128	0.004404	0.004743	0.009143	0.002711
	85	0.020143	0.02	0.02	0.019571	0.020429	0.019286	0.020286	0.020286	0.019	0.019429	0.020143	0.020286		85		0.013518	0.01289	0.01289	0.01289	0.012576	0.01132	0.011948	0.012262	0.013518	0.013518	0.013518		85	0.024681	0.020632	0.019282	0.031928	0.036136	0.034285	0.036641	0.044878	0.041685	0.043198	0.033948	0.024513		85	-0.00068	0.008128	0.004404	0.006435	0.009143	0.002711
	90	0.020143	0.02	0.02	0.019571	0.019429	0.018286	0.019286	0.019286	0.017	0.019429	0.019143	0.020286		90		0.013518	0.01289	0.01289	0.01446	0.014146	0.01289	0.013518	0.013832	0.013518	0.013518	0.013518		90	0.024681	0.018944	0.017594	0.033611	0.036136	0.034285	0.038323	0.044878	0.041685	0.044878	0.033948	0.024513		90	-0.00068	0.008128	0.006097	0.006435	0.009143	0.002711
	95	0.020143	0.02	0.02	0.019571	0.019429	0.018286	0.019286	0.019286	0.016	0.019429	0.020143	0.019286		95		0.015088	0.01446	0.01446	0.01446	0.014146	0.01446	0.015088	0.013832	0.015088	0.015088	0.015088		95	0.024681	0.020632	0.019282	0.035295	0.037818	0.034285	0.040004	0.048236	0.043366	0.044878	0.032265	0.024513		95	0.001017	0.008128	0.006097	0.006435	0.009143	0.004404
	100	0.020143	0.02	0.02	0.019571	0.019429	0.017286	0.019286	0.018286	0.015	0.019429	0.020143	0.019286		100		0.015088	0.016029	0.016029	0.016029	0.015716	0.016029	0.015088	0.015402	0.015088	0.015088	0.015088		100	0.024681	0.020632	0.017594	0.035295	0.036136	0.034285	0.038323	0.048236	0.043366	0.046557	0.032265	0.024513		100	0.001017	0.008128	0.006097	0.008128	0.009143	0.004404
	105	0.020143	0.02	0.02	0.019571	0.019429	0.017286	0.019286	0.018286	0.013	0.018429	0.019143	0.019286		105		0.016657	0.017598	0.017598	0.016029	0.017284	0.017598	0.016657	0.016971	0.016657	0.016657	0.016657		105	0.022995	0.020632	0.019282	0.036977	0.037818	0.034285	0.038323	0.046557	0.041685	0.046557	0.033948	0.024513		105	0.001017	0.009819	0.006097	0.008128	0.009143	0.006097
	110	0.020143	0.02	0.02	0.019571	0.019429	0.016286	0.019286	0.018286	0.011	0.018429	0.019143	0.019286		110		0.018225	0.017598	0.017598	0.017598	0.017284	0.017598	0.018225	0.018539	0.018225	0.018225	0.018225		110	0.022995	0.020632	0.019282	0.036977	0.037818	0.034285	0.038323	0.046557	0.041685	0.046557	0.032265	0.024513		110	0.001017	0.009819	0.006097	0.009819	0.009143	0.006097
	115	0.020143	0.02	0.02	0.018571	0.019429	0.016286	0.019286	0.017286	0.011	0.018429	0.019143	0.019286		115		0.018225	0.019166	0.019166	0.019166	0.018853	0.019166	0.019794	0.020107	0.019794	0.018225	0.019794		115	0.022995	0.020632	0.019282	0.036977	0.037818	0.034285	0.036641	0.046557	0.043366	0.046557	0.03058	0.024513		115	0.002711	0.009819	0.007789	0.009819	0.009143	0.007789
	120	0.020143	0.02	0.02	0.019571	0.019429	0.015286	0.019286	0.017286	0.01	0.018429	0.019143	0.019286		120		0.019794	0.020734	0.020734	0.019166	0.018853	0.020734	0.021361	0.021675	0.019794	0.019794	0.021361		120	0.022995	0.020632	0.019282	0.038659	0.036136	0.034285	0.036641	0.044878	0.041685	0.046557	0.032265	0.024513		120	0.002711	0.009819	0.007789	0.01151	0.010834	0.009481
	125	0.020143	0.02	0.02	0.019571	0.019429	0.015286	0.019286	0.017286	0.008	0.018429	0.019143	0.019286		125		0.021361	0.022301	0.020734	0.020734	0.020421	0.022301	0.022928	0.023242	0.021361	0.021361	0.022928		125	0.022995	0.020632	0.019282	0.038659	0.036136	0.032601	0.036641	0.043198	0.041685	0.046557	0.03058	0.024513		125	0.004404	0.01151	0.007789	0.01151	0.010834	0.011172
	130	0.021143	0.02	0.02	0.019571	0.019429	0.015286	0.019286	0.016286	0.008	0.018429	0.019143	0.019286		130		0.024495	0.023868	0.023868	0.023868	0.021988	0.023868	0.024495	0.024808	0.022928	0.022928	0.024495		130	0.022995	0.017256	0.019282	0.038659	0.036136	0.034285	0.036641	0.043198	0.041685	0.049914	0.03058	0.024513		130	0.004404	0.01151	0.009481	0.013201	0.012525	0.012863
	135	0.021143	0.021	0.021	0.019571	0.019429	0.014286	0.019286	0.016286	0.007	0.017429	0.019143	0.019286		135		0.026061	0.025435	0.025435	0.025435	0.023555	0.025435	0.027627	0.026374	0.024495	0.024495	0.026061		135	0.022995	0.017256	0.019282	0.040341	0.037818	0.034285	0.036641	0.043198	0.040004	0.048236	0.03058	0.024513		135	0.004404	0.013201	0.009481	0.013201	0.014215	0.014553
	140	0.022143	0.021	0.021	0.019571	0.019429	0.014286	0.018286	0.015286	0.006	0.017429	0.019143	0.019286		140		0.027627	0.027	0.027	0.028566	0.026687	0.028566	0.029192	0.029505	0.026061	0.026061	0.029192		140	0.021307	0.017256	0.019282	0.040341	0.036136	0.030917	0.034958	0.039836	0.040004	0.046557	0.028896	0.024513		140	0.006097	0.014891	0.011172	0.01658	0.014215	0.014553
	145	0.021143	0.021	0.021	0.019571	0.020429	0.014286	0.019286	0.015286	0.005	0.018429	0.020143	0.019286		145		0.030756	0.030131	0.028566	0.030131	0.028253	0.030131	0.032321	0.032633	0.027627	0.027627	0.030756		145	0.021307	0.017256	0.02097	0.040341	0.036136	0.032601	0.034958	0.041517	0.040004	0.046557	0.028896	0.024513		145	0.007789	0.01658	0.012863	0.01658	0.015904	0.017931
	150	0.022143	0.021	0.022	0.019571	0.020429	0.014286	0.019286	0.015286	0.005	0.018429	0.020143	0.019286		150		0.032321	0.031695	0.030131	0.031695	0.029818	0.031695	0.033884	0.034197	0.030756	0.029192	0.033884		150	0.021307	0.017256	0.02097	0.040341	0.036136	0.030917	0.034958	0.039836	0.040004	0.048236	0.028896	0.026199		150	0.009481	0.01658	0.012863	0.018269	0.017594	0.017931
	155	0.022143	0.022	0.022	0.020571	0.020429	0.014286	0.019286	0.014286	0.004	0.018429	0.020143	0.019286		155		0.035447	0.034822	0.033259	0.034822	0.032946	0.034822	0.03701	0.037323	0.032321	0.032321	0.03701		155	0.021307	0.018944	0.02097	0.042022	0.036136	0.032601	0.036641	0.041517	0.040004	0.048236	0.028896	0.026199		155	0.009481	0.018269	0.014553	0.019957	0.019282	0.021307
	160	0.023143	0.022	0.022	0.020571	0.020429	0.014286	0.019286	0.014286	0.004	0.018429	0.020143	0.019286		160		0.038572	0.037947	0.036385	0.037947	0.036073	0.036385	0.041695	0.038885	0.035447	0.033884	0.040134		160	0.024681	0.020632	0.022657	0.043702	0.0395	0.035968	0.036641	0.043198	0.043366	0.049914	0.03058	0.026199		160	0.011172	0.019957	0.016242	0.023332	0.02097	0.022995
	165	0.023143	0.022	0.022	0.020571	0.020429	0.014286	0.019286	0.014286	0.004	0.018429	0.020143	0.019286		165		0.041695	0.041071	0.037947	0.041071	0.037635	0.039509	0.044816	0.043568	0.03701	0.03701	0.043256		165	0.024681	0.020632	0.022657	0.045382	0.0395	0.035968	0.038323	0.044878	0.043366	0.049914	0.032265	0.026199		165	0.014553	0.023332	0.017931	0.025019	0.022657	0.024681
	170	0.023143	0.023	0.023	0.020571	0.020429	0.014286	0.019286	0.013286	0.003	0.018429	0.020143	0.020286		170		0.044816	0.042632	0.041071	0.042632	0.040759	0.042632	0.047935	0.046688	0.040134	0.040134	0.043256		170	0.024681	0.020632	0.022657	0.045382	0.041181	0.03765	0.038323	0.043198	0.043366	0.051592	0.033948	0.027885		170	0.016242	0.025019	0.01962	0.02839	0.02603	0.028053
	175	0.024143	0.023	0.023	0.021571	0.021429	0.014286	0.019286	0.014286	0.003	0.018429	0.020143	0.020286		175		0.049494	0.045752	0.044192	0.045752	0.04388	0.045752	0.051052	0.049806	0.043256	0.043256	0.046376		175	0.026367	0.020632	0.024344	0.047061	0.042862	0.03765	0.040004	0.046557	0.045046	0.053269	0.035631	0.02957		175	0.017931	0.026705	0.021307	0.030075	0.027716	0.031423
	180	0.025143	0.024	0.024	0.021571	0.022429	0.015286	0.020286	0.013286	0.003	0.018429	0.020143	0.020286		180		0.051052	0.050429	0.047312	0.050429	0.047	0.048871	0.054167	0.054479	0.046376	0.044816	0.051052		180	0.026367	0.02232	0.024344	0.047061	0.042862	0.039332	0.040004	0.046557	0.045046	0.053269	0.035631	0.02957		180	0.021307	0.02839	0.024681	0.033443	0.029401	0.03479
	185	0.026143	0.024	0.024	0.022571	0.022429	0.016286	0.020286	0.013286	0.003	0.018429	0.020143	0.020286		185		0.055724	0.055101	0.051987	0.053544	0.051675	0.053544	0.05728	0.057592	0.049494	0.047935	0.054167		185	0.026367	0.02232	0.024344	0.04874	0.044542	0.039332	0.038323	0.046557	0.043366	0.053269	0.033948	0.02957		185	0.024681	0.031759	0.026367	0.036809	0.034453	0.036472
	190	0.026143	0.025	0.025	0.022571	0.022429	0.015286	0.020286	0.013286	0.003	0.018429	0.020143	0.021286		190		0.060392	0.058214	0.055101	0.058214	0.05479	0.056658	0.061947	0.060703	0.054167	0.051052	0.05728		190	0.024681	0.02232	0.02603	0.050418	0.042862	0.039332	0.040004	0.044878	0.043366	0.053269	0.035631	0.031254		190	0.026367	0.035126	0.028053	0.038491	0.037818	0.039836
	195	0.027143	0.025	0.025	0.023571	0.023429	0.015286	0.020286	0.013286	0.003	0.019429	0.021143	0.021286		195		0.065055	0.062879	0.061325	0.061325	0.057903	0.061325	0.066608	0.068472	0.05728	0.054167	0.061947		195	0.026367	0.024007	0.02603	0.050418	0.044542	0.039332	0.041685	0.046557	0.045046	0.054946	0.037314	0.032938		195	0.031423	0.038491	0.031423	0.041854	0.041181	0.043198
	200	0.027143	0.026	0.026	0.023571	0.023429	0.017286	0.021286	0.013286	0.003	0.019429	0.021143	0.022286		200		0.069713	0.06754	0.062879	0.065987	0.062568	0.06754	0.071265	0.068472	0.060392	0.05728	0.065055		200	0.028053	0.025693	0.027716	0.052095	0.0479	0.042694	0.040004	0.046557	0.045046	0.056622	0.035631	0.032938		200	0.03479	0.041854	0.03479	0.046893	0.046221	0.048236
	205	0.028143	0.027	0.026	0.024571	0.024429	0.017286	0.021286	0.014286	0.003	0.019429	0.022143	0.022286		205		0.074368	0.072196	0.06754	0.069093	0.067229	0.072196	0.074368	0.071576	0.065055	0.061947	0.071265		205	0.028053	0.025693	0.029401	0.052095	0.046221	0.042694	0.040004	0.044878	0.045046	0.056622	0.037314	0.034621		205	0.038155	0.045214	0.038155	0.05025	0.049579	0.051592
	210	0.029143	0.027	0.027	0.025571	0.024429	0.018286	0.022286	0.013286	0.003	0.020429	0.022143	0.023286		210		0.079018	0.076848	0.070645	0.073747	0.071886	0.076848	0.080567	0.076228	0.069713	0.065055	0.072817		210	0.028053	0.027379	0.029401	0.053772	0.0479	0.042694	0.041685	0.044878	0.045046	0.056622	0.037314	0.036304		210	0.041517	0.05025	0.041517	0.055281	0.052934	0.056622
	215	0.030143	0.028	0.028	0.025571	0.026429	0.019286	0.022286	0.014286	0.003	0.020429	0.022143	0.023286		215		0.083663	0.081496	0.075298	0.078398	0.079637	0.075298	0.086758	0.079327	0.074368	0.069713	0.079018		215	0.029738	0.027379	0.031086	0.055449	0.0479	0.044374	0.041685	0.044878	0.045046	0.058297	0.038996	0.036304		215	0.046557	0.051928	0.044878	0.060307	0.057962	0.059972
	220	0.031143	0.029	0.029	0.026571	0.027429	0.019286	0.022286	0.014286	0.004	0.021429	0.023143	0.024286		220		0.08985	0.087686	0.078398	0.084592	0.084282	0.079947	0.092941	0.08552	0.079018	0.072817	0.083663		220	0.029738	0.029064	0.03277	0.057125	0.051257	0.046054	0.041685	0.046557	0.045046	0.059972	0.040677	0.037986		220	0.051592	0.058632	0.049914	0.063655	0.062986	0.064994
	225	0.032143	0.03	0.03	0.027571	0.028429	0.020286	0.023286	0.014286	0.004	0.021429	0.023143	0.024286		225		0.096029	0.093868	0.083044	0.089232	0.088923	0.084592	0.099116	0.090159	0.083663	0.077468	0.08985		225	0.031423	0.030749	0.034453	0.057125	0.051257	0.046054	0.043366	0.046557	0.046725	0.061647	0.042358	0.039668		225	0.056622	0.063655	0.053269	0.068673	0.068004	0.07001
	230	0.033143	0.031	0.031	0.028571	0.028429	0.021286	0.023286	0.015286	0.004	0.021429	0.023143	0.025286		230		0.100659	0.100042	0.087686	0.093868	0.090468	0.090778	0.106824	0.097882	0.088304	0.083663	0.096029		230	0.031423	0.032433	0.036136	0.060475	0.054611	0.049411	0.043366	0.046557	0.046725	0.06332	0.044038	0.041349		230	0.061647	0.068673	0.058297	0.073685	0.074687	0.075021
	235	0.034143	0.032	0.032	0.029571	0.030429	0.022286	0.024286	0.015286	0.005	0.022429	0.024143	0.025286		235		0.106824	0.106208	0.092323	0.100042	0.096647	0.096956	0.112982	0.102509	0.094485	0.086758	0.100659		235	0.033106	0.034116	0.037818	0.060475	0.054611	0.049411	0.043366	0.048236	0.048404	0.064994	0.044038	0.04303		235	0.066666	0.073685	0.061647	0.078693	0.079694	0.081695
	240	0.035143	0.033	0.033	0.030571	0.031429	0.023286	0.025286	0.016286	0.005	0.023429	0.025143	0.026286		240		0.11452	0.112367	0.096956	0.106208	0.102818	0.098499	0.120668	0.107132	0.099116	0.091396	0.106824		240	0.03479	0.035799	0.0395	0.063822	0.059637	0.052766	0.046725	0.049914	0.050082	0.066666	0.045718	0.04471		240	0.073351	0.078693	0.068338	0.085362	0.084695	0.086695
	245	0.037143	0.034	0.035	0.031571	0.032429	0.025286	0.025286	0.016286	0.006	0.024429	0.026143	0.027286		245		0.120668	0.11698	0.104667	0.112367	0.112059	0.106208	0.125274	0.11329	0.105284	0.097573	0.111443		245	0.036472	0.037482	0.041181	0.065495	0.062986	0.054443	0.048404	0.051592	0.050082	0.068338	0.047397	0.048068		245	0.080027	0.083695	0.073351	0.090358	0.09302	0.095016
	250	0.038143	0.036	0.036	0.033571	0.033429	0.026286	0.027286	0.017286	0.007	0.024429	0.026143	0.028286		250		0.126808	0.126195	0.109288	0.120054	0.115135	0.110828	0.129876	0.119439	0.109904	0.102201	0.117595		250	0.038155	0.039164	0.042862	0.06884	0.066332	0.057795	0.048404	0.054946	0.053437	0.07001	0.050753	0.049747		250	0.086695	0.090358	0.078359	0.097011	0.098008	0.100002
	255	0.039143	0.037	0.038	0.034571	0.035429	0.027286	0.027286	0.017286	0.007	0.025429	0.026143	0.028286		255		0.136004	0.132328	0.11698	0.127729	0.121283	0.118517	0.125274	0.125581	0.116058	0.106824	0.123739		255	0.039836	0.040845	0.044542	0.070511	0.068004	0.061144	0.050082	0.053269	0.053437	0.073351	0.052431	0.051424		255	0.091689	0.097011	0.083362	0.105315	0.104651	0.106642
	260	0.041143	0.039	0.039	0.035571	0.036429	0.029286	0.028286	0.018286	0.008	0.026429	0.028143	0.029286		260		0.142124	0.138453	0.12159	0.135391	0.125888	0.123125	0.128342	0.131715	0.120668	0.111443	0.129876		260	0.041517	0.042526	0.0479	0.072182	0.069676	0.062818	0.05176	0.054946	0.055113	0.075021	0.054108	0.054778		260	0.09834	0.105315	0.090025	0.111948	0.111285	0.113273
	265	0.042143	0.04	0.041	0.037571	0.038429	0.030286	0.029286	0.019286	0.008	0.027429	0.028143	0.030286		265		0.149764	0.146099	0.129262	0.143042	0.128956	0.129262	0.134473	0.139371	0.126808	0.116058	0.134473		265	0.043198	0.044206	0.049579	0.075522	0.074687	0.066165	0.053437	0.056622	0.056789	0.078359	0.05746	0.056454		265	0.108301	0.111948	0.095016	0.118572	0.11791	0.119895
	270	0.044143	0.042	0.042	0.039571	0.039429	0.033286	0.030286	0.020286	0.009	0.028429	0.029143	0.031286		270		0.154342	0.153732	0.135391	0.152206	0.136616	0.135391	0.140595	0.145487	0.132941	0.122204	0.140595		270	0.044878	0.047565	0.051257	0.077191	0.078026	0.069509	0.056789	0.059972	0.058465	0.080027	0.059135	0.059805		270	0.113273	0.118572	0.101663	0.125187	0.12783	0.128161
	275	0.046143	0.044	0.044	0.040571	0.040429	0.035286	0.031286	0.021286	0.01	0.029429	0.030143	0.032286		275		0.160439	0.161353	0.141513	0.15983	0.142736	0.139983	0.14671	0.151596	0.139065	0.128342	0.148237		275	0.046557	0.049243	0.054611	0.082195	0.081362	0.07285	0.056789	0.061647	0.06014	0.085029	0.062484	0.063153		275	0.12155	0.125187	0.108301	0.133443	0.134433	0.134763
	280	0.048143	0.046	0.046	0.042571	0.043429	0.036286	0.032286	0.022286	0.012	0.031429	0.031143	0.033286		280		0.168049	0.170482	0.147626	0.167441	0.148848	0.147626	0.152816	0.157696	0.145182	0.132941	0.152816		280	0.048236	0.052598	0.057962	0.083862	0.083029	0.07452	0.058465	0.061647	0.061814	0.086695	0.06583	0.066499		280	0.131463	0.133443	0.116585	0.140038	0.142673	0.143002
	285	0.050143	0.048	0.048	0.043571	0.044429	0.038286	0.034286	0.022286	0.013	0.031429	0.032143	0.035286		285		0.174129	0.178076	0.155257	0.176558	0.154952	0.153732	0.160439	0.163789	0.15129	0.140595	0.160439		285	0.049914	0.054275	0.059637	0.085528	0.088027	0.077859	0.06014	0.06332	0.063488	0.08836	0.067502	0.069843		285	0.136412	0.143332	0.123203	0.149913	0.152543	0.149584
	290	0.053143	0.049	0.051	0.045571	0.045429	0.041286	0.035286	0.023286	0.014	0.033429	0.033143	0.036286		290		0.183233	0.184143	0.15983	0.184143	0.161048	0.15983	0.166528	0.172913	0.157391	0.145182	0.165007		290	0.053269	0.057627	0.062986	0.088859	0.089692	0.081195	0.063488	0.064994	0.065161	0.093353	0.070845	0.073184		290	0.146294	0.1532	0.129812	0.158127	0.160753	0.157799
	295	0.055143	0.052	0.053	0.047571	0.048429	0.043286	0.036286	0.025286	0.016	0.035429	0.035143	0.037286		295		0.189293	0.193228	0.167441	0.193228	0.168658	0.16592	0.174129	0.180504	0.163485	0.15129	0.17109		295	0.054946	0.060977	0.066332	0.092188	0.09302	0.084529	0.065161	0.064994	0.066834	0.096678	0.074186	0.076524		295	0.154515	0.161409	0.13806	0.166327	0.168948	0.167638
	300	0.058143	0.054	0.055	0.050571	0.050429	0.045286	0.037286	0.026286	0.017	0.036429	0.036143	0.039286		300		0.196857	0.200785	0.17504	0.200785	0.174736	0.173521	0.1802	0.186567	0.16957	0.157391	0.177165		300	0.056622	0.064324	0.069676	0.095515	0.096346	0.08786	0.066834	0.066666	0.068506	0.100002	0.077525	0.079861		300	0.162721	0.169603	0.144649	0.174513	0.178765	0.175822
	305	0.060143	0.056	0.058	0.053571	0.052429	0.049286	0.039286	0.027286	0.018	0.038429	0.037143	0.040286		305		0.202899	0.20833	0.18111	0.209838	0.182323	0.18111	0.187779	0.194135	0.175647	0.163485	0.184749		305	0.059972	0.065997	0.073017	0.098839	0.09967	0.092854	0.068506	0.068338	0.070177	0.103323	0.080861	0.084862		305	0.170913	0.179418	0.152872	0.182685	0.186929	0.183992
	310	0.062143	0.059	0.061	0.055571	0.055429	0.050286	0.041286	0.029286	0.02	0.039429	0.039143	0.043286		310		0.210441	0.215863	0.188687	0.217368	0.188384	0.188687	0.195345	0.203201	0.181717	0.16957	0.190807		310	0.06332	0.069341	0.076357	0.102161	0.104651	0.09618	0.070177	0.07001	0.073518	0.108301	0.084195	0.088193		310	0.180725	0.187582	0.161081	0.192473	0.196708	0.192147
	315	0.066143	0.062	0.063	0.057571	0.057429	0.053286	0.042286	0.029286	0.023	0.041429	0.041143	0.044286		315		0.21496	0.224886	0.196252	0.224886	0.19595	0.196252	0.202899	0.210742	0.187779	0.174129	0.199879		315	0.064994	0.072683	0.079694	0.105481	0.107969	0.099503	0.071848	0.071681	0.075188	0.111616	0.089192	0.093186		315	0.188887	0.19736	0.169276	0.200614	0.206467	0.203542
	320	0.069143	0.065	0.067	0.061571	0.060429	0.056286	0.044286	0.031286	0.024	0.043429	0.042143	0.045286		320		0.219474	0.232392	0.202295	0.232392	0.201993	0.205313	0.208933	0.216766	0.195345	0.1802	0.205917		320	0.068338	0.076023	0.083029	0.110456	0.114598	0.104485	0.075188	0.075021	0.078526	0.116585	0.092521	0.096512		320	0.198662	0.208742	0.177457	0.210365	0.217827	0.211664
	325	0.072143	0.068	0.07	0.062571	0.063429	0.060286	0.045286	0.032286	0.026	0.044429	0.044143	0.048286		325		0.226989	0.239886	0.20833	0.239886	0.209536	0.211345	0.216465	0.225788	0.201389	0.184749	0.208933		325	0.07001	0.07936	0.088027	0.11377	0.116254	0.109461	0.078526	0.075021	0.078526	0.123203	0.095847	0.101497		325	0.208417	0.218476	0.185624	0.220096	0.227543	0.221392
	330	0.075143	0.071	0.072	0.065571	0.066429	0.063286	0.048286	0.034286	0.028	0.047429	0.046143	0.051286		330		0.232992	0.248862	0.215863	0.247368	0.218572	0.220377	0.223985	0.233292	0.207425	0.189293	0.210441		330	0.073351	0.082695	0.091356	0.118737	0.121219	0.112776	0.080194	0.078359	0.083529	0.126509	0.100832	0.104817		330	0.219772	0.22819	0.195406	0.229807	0.237238	0.2311
	335	0.079143	0.075	0.077	0.069571	0.069429	0.067286	0.050286	0.036286	0.03	0.050429	0.048143	0.053286		335		0.240485	0.256329	0.223384	0.254837	0.224586	0.22789	0.232992	0.240784	0.21496	0.195345	0.216465		335	0.07669	0.087694	0.094683	0.122046	0.126178	0.117744	0.083529	0.080027	0.085195	0.131463	0.105812	0.11145		335	0.229483	0.237883	0.203542	0.239497	0.246912	0.239174
	340	0.083143	0.078	0.081	0.072571	0.072429	0.071286	0.052286	0.038286	0.033	0.052429	0.050143	0.055286		340		0.247966	0.265273	0.229391	0.262294	0.232092	0.235391	0.240485	0.249759	0.220978	0.201389	0.223985		340	0.081695	0.092687	0.09967	0.127004	0.132783	0.122707	0.086861	0.085029	0.088526	0.136412	0.10913	0.11642		340	0.23756	0.250777	0.211664	0.247557	0.259781	0.248845
	345	0.087143	0.082	0.085	0.074571	0.076429	0.074286	0.054286	0.039286	0.035	0.054429	0.053143	0.056286		345		0.255434	0.272713	0.23689	0.269739	0.239587	0.24288	0.247966	0.257224	0.228491	0.207425	0.231492		345	0.085029	0.096013	0.104651	0.130307	0.137731	0.127665	0.091855	0.08836	0.091855	0.141356	0.115758	0.121384		345	0.248845	0.260423	0.221392	0.25721	0.269408	0.258496
	350	0.091143	0.086	0.089	0.079571	0.079429	0.078286	0.057286	0.042286	0.037	0.057429	0.055143	0.059286		350		0.2614	0.280141	0.244376	0.275686	0.247069	0.251851	0.256926	0.266167	0.234492	0.213454	0.235991		350	0.08836	0.100998	0.109627	0.135257	0.142673	0.134268	0.095182	0.091689	0.096845	0.14794	0.119068	0.124691		350	0.258496	0.274855	0.2311	0.268447	0.279016	0.269729
	355	0.093143	0.09	0.094	0.082571	0.083429	0.082286	0.059286	0.042286	0.04	0.060429	0.056143	0.062286		355		0.268846	0.292	0.251851	0.283108	0.256031	0.260803	0.26438	0.273605	0.241982	0.219474	0.243479		355	0.093353	0.104319	0.114598	0.140202	0.149255	0.139214	0.100168	0.096678	0.101829	0.154515	0.125682	0.129647		355	0.268126	0.287645	0.239174	0.278056	0.288603	0.277736
	360	0.099143	0.095	0.098	0.086571	0.088429	0.087286	0.062286	0.044286	0.042	0.063429	0.060143	0.064286		360		0.27628	0.294959	0.260803	0.289038	0.261996	0.268251	0.273308	0.282515	0.24946	0.223985	0.250954		360	0.096678	0.109296	0.11791	0.145143	0.154186	0.144155	0.103489	0.100002	0.103489	0.15944	0.128986	0.136247		360	0.279336	0.303583	0.248845	0.289242	0.301355	0.287326
	365	0.105143	0.1	0.104	0.090571	0.091429	0.091286	0.064286	0.046286	0.045	0.067429	0.062143	0.068286		365		0.283702	0.299395	0.268251	0.297917	0.270929	0.277171	0.282218	0.289927	0.255434	0.229992	0.258418		365	0.101663	0.114267	0.122872	0.150078	0.159112	0.149091	0.108466	0.103323	0.108466	0.164361	0.133938	0.141191		365	0.288922	0.321049	0.258496	0.301992	0.312483	0.296896
	370	0.110143	0.105	0.108	0.094571	0.096429	0.097286	0.067286	0.050286	0.048	0.070429	0.065143	0.071286		370		0.28963	0.303827	0.2742	0.305303	0.279844	0.284591	0.291111	0.298804	0.2614	0.235991	0.26438		370	0.104983	0.117579	0.12783	0.155008	0.165672	0.154022	0.110124	0.106642	0.113439	0.170913	0.140532	0.14613		370	0.300081	0.332129	0.268126	0.314705	0.323584	0.306445
	375	0.115143	0.111	0.114	0.098571	0.101429	0.102286	0.070286	0.052286	0.05	0.073429	0.067143	0.075286		375		0.295551	0.306779	0.281625	0.312677	0.28726	0.292	0.298509	0.307664	0.258418	0.240485	0.271821		375	0.109959	0.122542	0.132783	0.159932	0.170586	0.160589	0.115095	0.109959	0.115095	0.177457	0.145472	0.151064		375	0.311213	0.340026	0.277736	0.328966	0.333077	0.314388
	380	0.121143	0.116	0.12	0.103571	0.105429	0.108286	0.073286	0.056286	0.053	0.077429	0.071143	0.079286		380		0.299986	0.309729	0.289038	0.318567	0.294663	0.300873	0.308844	0.312088	0.26438	0.244975	0.277765		380	0.11493	0.1275	0.137731	0.164852	0.17713	0.165508	0.120061	0.11493	0.120061	0.183992	0.150406	0.157635		380	0.322317	0.344757	0.287326	0.341603	0.340972	0.320732
	385	0.127143	0.122	0.127	0.109571	0.111429	0.114286	0.076286	0.058286	0.057	0.081429	0.074143	0.082286		385		0.301464	0.311203	0.297917	0.32445	0.300578	0.303827	0.316212	0.313561	0.270334	0.250954	0.286667		385	0.118241	0.134103	0.14432	0.171404	0.183665	0.172059	0.123368	0.118241	0.125021	0.188887	0.156978	0.162557		385	0.330231	0.344757	0.298489	0.349484	0.345703	0.325484
	390	0.135143	0.129	0.133	0.114571	0.118429	0.122286	0.079286	0.061286	0.06	0.084429	0.078143	0.087286		390		0.304418	0.311203	0.303827	0.330324	0.306484	0.308254	0.322098	0.317979	0.277765	0.256926	0.294072		390	0.123203	0.139049	0.149255	0.176312	0.188561	0.176966	0.126674	0.12155	0.128326	0.195406	0.160261	0.167474		390	0.336553	0.347909	0.309624	0.352632	0.345703	0.333393
	395	0.143143	0.136	0.142	0.119571	0.123429	0.128286	0.084286	0.067286	0.064	0.089429	0.082143	0.092286		395		0.305894	0.312677	0.309729	0.336191	0.310908	0.312677	0.326507	0.31945	0.283702	0.26289	0.299986		395	0.128161	0.142344	0.154186	0.181215	0.19508	0.183502	0.131628	0.126509	0.133278	0.201916	0.166819	0.170749		395	0.341288	0.349484	0.322317	0.354205	0.348854	0.341288
	400	0.149143	0.145	0.151	0.125571	0.131429	0.136286	0.086286	0.070286	0.068	0.094429	0.087143	0.097286		400		0.307369	0.312677	0.315623	0.339121	0.313856	0.31415	0.330911	0.320921	0.28963	0.268846	0.305894		400	0.133113	0.148926	0.160753	0.186113	0.199964	0.188397	0.136577	0.129812	0.136577	0.208417	0.171732	0.175658		400	0.344442	0.351058	0.334973	0.355778	0.350428	0.352317
	405	0.163143	0.153	0.161	0.133571	0.138429	0.144286	0.091286	0.074286	0.072	0.099429	0.090143	0.102286		405		0.307369	0.312677	0.320039	0.34205	0.316801	0.312677	0.335311	0.323862	0.294072	0.273308	0.311793		405	0.13806	0.153858	0.165672	0.191006	0.206467	0.194917	0.139873	0.134763	0.14152	0.213287	0.176639	0.182195		405	0.347594	0.355778	0.342865	0.35735	0.355149	0.361749
	410	0.178143	0.163	0.174	0.137571	0.140429	0.152286	0.094286	0.078286	0.075	0.105429	0.096143	0.108286		410		0.307369	0.31415	0.32445	0.344976	0.318273	0.317095	0.338242	0.323862	0.29703	0.27925	0.316212		410	0.143002	0.160425	0.172223	0.195894	0.212962	0.201428	0.144813	0.13806	0.146459	0.219772	0.183175	0.187092		410	0.350743	0.355778	0.347594	0.358922	0.355149	0.369593
	415	0.194143	0.176	0.19	0.146571	0.149429	0.162286	0.099286	0.085286	0.079	0.112429	0.101143	0.113286		415		0.307369	0.31415	0.327388	0.346439	0.319744	0.317095	0.339707	0.325331	0.301464	0.285185	0.319156		415	0.14794	0.165344	0.17713	0.202404	0.219448	0.20468	0.148104	0.141356	0.149749	0.22463	0.18644	0.193614		415	0.352317	0.358922	0.350743	0.360493	0.356721	0.372727
	420	0.216143	0.194	0.212	0.152571	0.155429	0.172286	0.103286	0.089286	0.085	0.117429	0.107143	0.120286		420		0.307369	0.315623	0.331792	0.346439	0.321215	0.318567	0.341171	0.325331	0.301464	0.291111	0.323568		420	0.151228	0.171895	0.183665	0.20728	0.224306	0.211177	0.153036	0.146294	0.153036	0.2311	0.192962	0.198499		420	0.353891	0.360493	0.353891	0.362063	0.358293	0.380552
	425	0.242143	0.222	0.248	0.163571	0.163429	0.183286	0.108286	0.093286	0.089	0.126429	0.113143	0.128286		425		0.307369	0.317095	0.334725	0.347901	0.322686	0.320039	0.344099	0.3268	0.304418	0.29703	0.325037		425	0.157799	0.176803	0.188561	0.212151	0.230776	0.219286	0.157963	0.151228	0.159604	0.23756	0.197848	0.205005		425	0.355463	0.362063	0.358607	0.363633	0.361435	0.383678
	430	0.290143	0.259	0.282	0.169571	0.173429	0.190286	0.113286	0.099286	0.094	0.134429	0.120143	0.134286		430		0.308844	0.318567	0.336191	0.349362	0.324156	0.318567	0.342635	0.3268	0.304418	0.302941	0.329443		430	0.162721	0.181705	0.19508	0.217017	0.237238	0.224145	0.162885	0.156157	0.162885	0.244012	0.202729	0.209878		430	0.358607	0.363633	0.360178	0.366771	0.364575	0.386802
	435	0.289143	0.28	0.281	0.182571	0.197429	0.193286	0.118286	0.103286	0.1	0.141429	0.127143	0.142286		435		0.310319	0.321509	0.340586	0.347901	0.325625	0.32298	0.344099	0.328269	0.307369	0.307369	0.330911		435	0.167638	0.186603	0.199964	0.223497	0.242077	0.228998	0.167802	0.15944	0.167802	0.250455	0.209229	0.216368		435	0.360178	0.363633	0.363319	0.366771	0.364575	0.389923
	440	0.291143	0.297	0.276	0.191571	0.183429	0.200286	0.120286	0.108286	0.105	0.149429	0.135143	0.150286		440		0.311793	0.325919	0.34205	0.347901	0.328563	0.325919	0.339707	0.328269	0.308844	0.311793	0.333845		440	0.17255	0.193125	0.206467	0.229968	0.248523	0.237076	0.172714	0.166	0.172714	0.256888	0.214098	0.222849		440	0.363319	0.365202	0.366457	0.369907	0.366144	0.391483
	445	0.260143	0.31	0.271	0.195571	0.185429	0.207286	0.127286	0.113286	0.112	0.160429	0.144143	0.159286		445		0.314739	0.330324	0.343513	0.350823	0.330031	0.327388	0.339707	0.329737	0.308844	0.314739	0.335311		445	0.177457	0.199638	0.212962	0.234816	0.253351	0.241916	0.179255	0.17255	0.180889	0.263313	0.220582	0.227704		445	0.364888	0.366771	0.368026	0.369907	0.367712	0.394601
	450	0.249143	0.321	0.28	0.198571	0.192429	0.207286	0.133286	0.125286	0.118	0.170429	0.153143	0.168286		450		0.319156	0.334725	0.346439	0.352284	0.332965	0.330324	0.338242	0.332672	0.310319	0.319156	0.338242		450	0.182359	0.204517	0.217827	0.239658	0.258174	0.248362	0.184155	0.175822	0.184155	0.269729	0.225439	0.232554		450	0.366457	0.366771	0.371161	0.37304	0.370847	0.397717
	455	0.251143	0.33	0.278	0.203571	0.195429	0.213286	0.138286	0.139286	0.125	0.182429	0.165143	0.178286		455		0.322098	0.339121	0.349362	0.352284	0.335898	0.333258	0.339707	0.334138	0.311793	0.322098	0.339707		455	0.188887	0.211015	0.224306	0.244496	0.264597	0.254798	0.18905	0.180725	0.18905	0.274535	0.230292	0.237399		455	0.366457	0.368339	0.371161	0.37304	0.370847	0.399274
	460	0.255143	0.342	0.287	0.207571	0.197429	0.211286	0.144286	0.141286	0.133	0.190429	0.179143	0.189286		460		0.326507	0.34205	0.352284	0.353744	0.340293	0.336191	0.341171	0.338535	0.311793	0.325037	0.341171		460	0.193777	0.215882	0.230776	0.249328	0.271011	0.25962	0.195569	0.187256	0.195569	0.280935	0.236753	0.243851		460	0.368026	0.368339	0.377424	0.37304	0.372414	0.402387
	465	0.271143	0.352	0.293	0.213571	0.200429	0.215286	0.154286	0.149286	0.139	0.196429	0.196143	0.198286		465		0.327975	0.344976	0.355204	0.355204	0.343221	0.339121	0.344099	0.341464	0.313266	0.327975	0.344099		465	0.198662	0.222364	0.235623	0.255763	0.274215	0.267645	0.200452	0.192147	0.200452	0.287326	0.241594	0.250294		465	0.368026	0.368339	0.377424	0.371474	0.372414	0.403942
	470	0.289143	0.339	0.277	0.214571	0.199429	0.218286	0.164286	0.153286	0.149	0.205429	0.219143	0.210286		470		0.330911	0.347901	0.359579	0.359579	0.346146	0.34205	0.347024	0.344391	0.313266	0.329443	0.345561		470	0.203542	0.228836	0.242077	0.26219	0.279016	0.272453	0.20533	0.197034	0.20533	0.293708	0.24804	0.256728		470	0.369593	0.369907	0.378988	0.37304	0.37398	0.407051
	475	0.300143	0.329	0.262	0.217571	0.209429	0.222286	0.179286	0.160286	0.157	0.213429	0.224143	0.218286		475		0.333845	0.350823	0.362494	0.362494	0.351992	0.344976	0.349947	0.348778	0.313266	0.332378	0.347024		475	0.210041	0.2353	0.248523	0.267003	0.282214	0.278856	0.210203	0.203542	0.211826	0.298489	0.252868	0.261547		475	0.369593	0.369907	0.382115	0.374606	0.375546	0.410158
	480	0.309143	0.318	0.268	0.219571	0.211429	0.226286	0.188286	0.168286	0.163	0.226429	0.223143	0.229286		480		0.336777	0.353744	0.365407	0.363951	0.354912	0.347901	0.354328	0.3517	0.314739	0.335311	0.349947		480	0.214909	0.240142	0.254959	0.273414	0.28541	0.28525	0.216693	0.208417	0.216693	0.303265	0.259299	0.269569		480	0.369593	0.371474	0.382115	0.376172	0.377111	0.411711
	485	0.320143	0.312	0.266	0.222571	0.208429	0.221286	0.195286	0.181286	0.172	0.233429	0.231143	0.232286		485		0.338242	0.355204	0.369772	0.368318	0.35783	0.350823	0.357246	0.35462	0.314739	0.336777	0.351408		485	0.219772	0.248201	0.261387	0.278216	0.287007	0.29323	0.224792	0.213287	0.221554	0.309624	0.264116	0.275976		485	0.369593	0.371474	0.382115	0.376172	0.377111	0.413263
	490	0.318143	0.305	0.267	0.227571	0.215429	0.224286	0.195286	0.184286	0.175	0.237429	0.243143	0.235286		490		0.339707	0.358121	0.37268	0.368318	0.360746	0.350823	0.363077	0.357538	0.317684	0.338242	0.355787		490	0.22463	0.253029	0.267805	0.284611	0.282214	0.299604	0.228028	0.218152	0.228028	0.315975	0.27053	0.280775		490	0.369593	0.374606	0.383678	0.376172	0.378675	0.414814
	495	0.295143	0.301	0.269	0.233571	0.215429	0.223286	0.196286	0.189286	0.179	0.242429	0.255143	0.234286		495		0.341171	0.359579	0.377039	0.371227	0.36366	0.353744	0.365989	0.361911	0.319156	0.341171	0.358705		495	0.2311	0.259459	0.274215	0.289401	0.291794	0.304378	0.232877	0.22463	0.232877	0.319147	0.276936	0.288763		495	0.372727	0.376172	0.383678	0.379301	0.380239	0.416365
	500	0.292143	0.297	0.272	0.236571	0.220429	0.223286	0.199286	0.188286	0.188	0.246429	0.261143	0.236286		500		0.342635	0.362494	0.379942	0.37268	0.366572	0.356663	0.370354	0.364825	0.322098	0.344099	0.36162		500	0.235946	0.267484	0.280615	0.29578	0.294984	0.310736	0.237722	0.229483	0.237722	0.325484	0.283333	0.295143		500	0.372727	0.376172	0.38524	0.379301	0.381803	0.417916
	505	0.289143	0.297	0.274	0.239571	0.222429	0.224286	0.200286	0.190286	0.194	0.248429	0.265143	0.240286		505		0.345561	0.363951	0.381392	0.375586	0.369482	0.358121	0.373262	0.367736	0.323568	0.345561	0.364533		505	0.240787	0.273894	0.287007	0.302151	0.294984	0.313912	0.244173	0.234331	0.244173	0.330231	0.288124	0.299922		505	0.374293	0.379301	0.388363	0.380865	0.383365	0.419465
	510	0.268143	0.297	0.275	0.243571	0.227429	0.226286	0.199286	0.189286	0.2	0.251429	0.267143	0.241286		510		0.347024	0.366863	0.384292	0.377039	0.370936	0.359579	0.377619	0.369191	0.327975	0.348485	0.3689		510	0.247235	0.280295	0.293389	0.306922	0.29817	0.317085	0.250616	0.239174	0.249006	0.333393	0.294505	0.306286		510	0.374293	0.379301	0.388363	0.380865	0.384928	0.419465
	515	0.270143	0.3	0.28	0.245571	0.233429	0.230286	0.203286	0.193286	0.202	0.251429	0.268143	0.243286		515		0.348485	0.369772	0.385742	0.37849	0.37239	0.362494	0.380522	0.372099	0.330911	0.349947	0.371808		515	0.252064	0.286687	0.29817	0.313277	0.294984	0.318671	0.255442	0.244012	0.255442	0.33971	0.300877	0.309465		515	0.375859	0.382428	0.389923	0.380865	0.388051	0.421015
	520	0.274143	0.298	0.283	0.247571	0.236429	0.230286	0.203286	0.196286	0.205	0.255429	0.268143	0.245286		520		0.349947	0.371227	0.388639	0.379942	0.375296	0.363951	0.381973	0.373552	0.336777	0.351408	0.374715		520	0.258496	0.291475	0.302946	0.318037	0.29817	0.318671	0.261868	0.250455	0.260263	0.342865	0.30724	0.314229		520	0.377424	0.38399	0.388363	0.380865	0.389611	0.424111
	525	0.275143	0.301	0.285	0.250571	0.238429	0.233286	0.204286	0.200286	0.205	0.256429	0.271143	0.249286		525		0.352868	0.37268	0.391534	0.381392	0.376748	0.365407	0.384872	0.376458	0.341171	0.354328	0.377619		525	0.263313	0.294665	0.304537	0.324376	0.299763	0.320257	0.266683	0.255281	0.265078	0.347594	0.313594	0.317403		525	0.377424	0.385552	0.389923	0.380865	0.389611	0.424111
	530	0.279143	0.306	0.289	0.250571	0.243429	0.236286	0.207286	0.205286	0.207	0.257429	0.272143	0.252286		530		0.354328	0.377039	0.392981	0.382843	0.3782	0.369772	0.38777	0.37791	0.347024	0.357246	0.380522		530	0.269729	0.297852	0.306127	0.330706	0.293389	0.321841	0.271492	0.261708	0.271492	0.350743	0.318354	0.318988		530	0.378988	0.387114	0.391483	0.382428	0.392731	0.424111
	535	0.283143	0.307	0.292	0.252571	0.245429	0.236286	0.207286	0.204286	0.208	0.260429	0.272143	0.252286		535		0.355787	0.37849	0.395873	0.384292	0.381102	0.368318	0.389218	0.380812	0.349947	0.358705	0.381973		535	0.274535	0.301037	0.307717	0.335447	0.293389	0.321841	0.276296	0.268126	0.276296	0.352317	0.323109	0.322158		535	0.380552	0.390235	0.393042	0.385552	0.395848	0.427206
	540	0.287143	0.31	0.296	0.254571	0.250429	0.238286	0.209286	0.207286	0.209	0.261429	0.273143	0.255286		540		0.358705	0.353744	0.397318	0.385742	0.381102	0.371227	0.392113	0.382263	0.354328	0.36162	0.384872		540	0.280935	0.304219	0.310895	0.340183	0.29817	0.325009	0.281095	0.272934	0.284291	0.353891	0.327858	0.323742		540	0.380552	0.391795	0.393042	0.38399	0.397406	0.428752
	545	0.288143	0.317	0.298	0.256571	0.253429	0.239286	0.211286	0.205286	0.211	0.263429	0.275143	0.259286		545		0.360163	0.350823	0.397318	0.387191	0.384002	0.374134	0.395006	0.385162	0.357246	0.364533	0.386321		545	0.287326	0.305809	0.310895	0.344915	0.29817	0.326592	0.287486	0.279336	0.290678	0.357036	0.332603	0.323742		545	0.38524	0.393354	0.396159	0.387114	0.400519	0.428752
	550	0.292143	0.321	0.304	0.258571	0.257429	0.245286	0.216286	0.210286	0.216	0.266429	0.276143	0.260286		550		0.363077	0.352284	0.400208	0.388639	0.385452	0.375586	0.396451	0.38806	0.36162	0.367445	0.38777		550	0.293708	0.305809	0.310895	0.348066	0.296577	0.328175	0.293868	0.285729	0.297055	0.357036	0.334183	0.325326		550	0.38524	0.394913	0.397717	0.393354	0.403631	0.431844
	555	0.295143	0.321	0.306	0.259571	0.261429	0.246286	0.218286	0.214286	0.217	0.265429	0.280143	0.263286		555		0.364533	0.353744	0.401652	0.390087	0.388349	0.375586	0.397896	0.389508	0.364533	0.370354	0.389218		555	0.298489	0.305809	0.312483	0.351215	0.304537	0.329757	0.298648	0.293708	0.303424	0.360178	0.337342	0.325326		555	0.386802	0.399586	0.399274	0.391795	0.408294	0.434933
	560	0.298143	0.327	0.309	0.262571	0.264429	0.247286	0.221286	0.214286	0.22	0.266429	0.279143	0.265286		560		0.367445	0.356663	0.404538	0.392981	0.389797	0.37849	0.400785	0.390955	0.367445	0.371808	0.392113		560	0.304855	0.308989	0.312483	0.352789	0.310895	0.331338	0.303424	0.298489	0.309783	0.360178	0.338921	0.326909		560	0.388363	0.401142	0.400831	0.393354	0.408294	0.434933
	565	0.303143	0.332	0.312	0.265571	0.267429	0.250286	0.224286	0.213286	0.224	0.271429	0.281143	0.266286		565		0.3689	0.358121	0.40598	0.394427	0.391245	0.377039	0.402229	0.392402	0.370354	0.374715	0.392113		565	0.311213	0.304219	0.314071	0.355935	0.315658	0.334499	0.308194	0.306445	0.31772	0.358607	0.340499	0.326909		565	0.391483	0.404253	0.402387	0.394913	0.4114	0.438019
	570	0.308143	0.335	0.315	0.265571	0.271429	0.251286	0.227286	0.216286	0.226	0.273429	0.279143	0.267286		570		0.371808	0.359579	0.407422	0.395873	0.394138	0.381392	0.405115	0.395295	0.373262	0.377619	0.393559		570	0.315975	0.299444	0.315658	0.357507	0.325167	0.336079	0.312959	0.312801	0.322475	0.363319	0.342077	0.326909		570	0.393042	0.407362	0.405497	0.396471	0.414504	0.441104
	575	0.310143	0.339	0.319	0.268571	0.275429	0.255286	0.230286	0.220286	0.227	0.277429	0.281143	0.270286		575		0.373262	0.362494	0.408864	0.398763	0.397029	0.381392	0.406557	0.398185	0.373262	0.379071	0.395006		575	0.319147	0.29307	0.315658	0.359079	0.344127	0.337658	0.31772	0.317561	0.325642	0.361749	0.343654	0.326909		575	0.393042	0.407362	0.405497	0.396471	0.417606	0.441104
	580	0.313143	0.343	0.321	0.269571	0.277429	0.256286	0.231286	0.222286	0.23	0.277429	0.282143	0.272286		580		0.374715	0.365407	0.410305	0.400208	0.399919	0.382843	0.407999	0.398185	0.376167	0.380522	0.396451		580	0.322317	0.28988	0.317244	0.359079	0.358293	0.342392	0.324059	0.322317	0.330389	0.364888	0.346806	0.328491		580	0.397717	0.412021	0.410158	0.401142	0.420705	0.444186
	585	0.316143	0.348	0.326	0.272571	0.281429	0.259286	0.235286	0.224286	0.234	0.279429	0.282143	0.274286		585		0.377619	0.365407	0.413185	0.403095	0.401363	0.385742	0.410881	0.401074	0.377619	0.381973	0.397896		585	0.327067	0.288284	0.317244	0.359079	0.361435	0.345545	0.328808	0.327067	0.33197	0.368026	0.348381	0.328491		585	0.397717	0.413573	0.411711	0.404253	0.422254	0.447266
	590	0.320143	0.352	0.327	0.274571	0.284429	0.260286	0.237286	0.225286	0.234	0.281429	0.281143	0.276286		590		0.379071	0.366863	0.414625	0.404538	0.404249	0.388639	0.410881	0.402518	0.379071	0.384872	0.399341		590	0.328649	0.283492	0.320415	0.36065	0.388051	0.347121	0.333551	0.330231	0.33197	0.374293	0.348381	0.330073		590	0.400831	0.415125	0.413263	0.402698	0.42535	0.448805
	595	0.323143	0.355	0.33	0.277571	0.287429	0.268286	0.240286	0.229286	0.237	0.284429	0.283143	0.279286		595		0.381973	0.368318	0.417502	0.40598	0.405692	0.390087	0.412321	0.403961	0.380522	0.386321	0.400785		595	0.331812	0.283492	0.322	0.36065	0.40674	0.350271	0.338289	0.331812	0.335131	0.38524	0.35153	0.330073		595	0.402387	0.419775	0.414814	0.407362	0.429989	0.450344
	600	0.327143	0.362	0.335	0.280571	0.290429	0.268286	0.242286	0.230286	0.239	0.289429	0.283143	0.281286		600		0.383423	0.371227	0.41894	0.408864	0.405692	0.391534	0.413761	0.405404	0.383423	0.38777	0.402229		600	0.333393	0.281894	0.32675	0.36222	0.414504	0.353419	0.3446	0.333393	0.335131	0.396159	0.353104	0.331654		600	0.403942	0.421324	0.417916	0.408916	0.429989	0.451882
	605	0.331143	0.362	0.338	0.281571	0.294429	0.269286	0.246286	0.232286	0.239	0.289429	0.283143	0.281286		605		0.384872	0.371227	0.421815	0.411745	0.408576	0.392981	0.415201	0.408287	0.384872	0.38777	0.403672		605	0.334973	0.283492	0.329915	0.36379	0.416055	0.354992	0.349326	0.334973	0.336711	0.407051	0.354677	0.333235		605	0.408605	0.425968	0.417916	0.408916	0.434624	0.454956
	610	0.336143	0.366	0.34	0.284571	0.297429	0.273286	0.248286	0.234286	0.247	0.291429	0.288143	0.285286		610		0.38777	0.374134	0.423252	0.411745	0.411457	0.395873	0.416639	0.409729	0.384872	0.390666	0.405115		610	0.334973	0.288284	0.333077	0.365359	0.420705	0.356564	0.355621	0.334973	0.336711	0.417916	0.357822	0.336395		610	0.410158	0.429062	0.421015	0.413573	0.434624	0.456492
	615	0.340143	0.371	0.344	0.286571	0.300429	0.273286	0.250286	0.237286	0.246	0.295429	0.289143	0.286286		615		0.390666	0.37849	0.424688	0.416064	0.414337	0.397318	0.416639	0.411169	0.38777	0.392113	0.406557		615	0.334973	0.291475	0.336237	0.368496	0.422254	0.359707	0.360335	0.334973	0.338289	0.427206	0.359393	0.339552		615	0.410158	0.430607	0.424111	0.415125	0.439253	0.459563
	620	0.344143	0.376	0.348	0.289571	0.303429	0.285286	0.253286	0.239286	0.248	0.296429	0.290143	0.289286		620		0.392113	0.381392	0.426123	0.417502	0.417215	0.398763	0.418078	0.414049	0.389218	0.392113	0.407999		620	0.334973	0.296259	0.339394	0.371631	0.419155	0.361278	0.366614	0.336553	0.338289	0.430298	0.360964	0.342707		620	0.413263	0.433697	0.427206	0.416675	0.442337	0.462632
	625	0.346143	0.378	0.35	0.291571	0.306429	0.284286	0.255286	0.242286	0.251	0.301429	0.290143	0.292286		625		0.393559	0.382843	0.428993	0.41894	0.418653	0.401652	0.419516	0.414049	0.389218	0.395006	0.407999		625	0.334973	0.304219	0.34255	0.376328	0.416055	0.364418	0.37445	0.338132	0.339868	0.433388	0.364104	0.345861		625	0.416365	0.435241	0.428752	0.421324	0.445418	0.465699
	630	0.352143	0.382	0.354	0.295571	0.309429	0.289286	0.258286	0.245286	0.257	0.302429	0.293143	0.294286		630		0.395006	0.387191	0.430427	0.420378	0.422964	0.401652	0.420953	0.416927	0.390666	0.395006	0.40944		630	0.336553	0.310577	0.344127	0.379457	0.414504	0.364418	0.380708	0.33971	0.339868	0.439562	0.367242	0.349011		630	0.419465	0.43987	0.430298	0.424421	0.448497	0.467231
	635	0.356143	0.385	0.357	0.297571	0.313429	0.292286	0.261286	0.248286	0.257	0.306429	0.293143	0.295286		635		0.396451	0.387191	0.433294	0.423252	0.424401	0.404538	0.42239	0.42124	0.393559	0.396451	0.412321		635	0.336553	0.320098	0.347279	0.382584	0.416055	0.367555	0.385396	0.33971	0.341446	0.442645	0.370377	0.353733		635	0.421015	0.441412	0.433388	0.425968	0.450036	0.468763
	640	0.359143	0.388	0.36	0.299571	0.315429	0.295286	0.263286	0.250286	0.257	0.309429	0.297143	0.298286		640		0.397896	0.387191	0.436159	0.424688	0.428706	0.407422	0.423826	0.422677	0.395006	0.397896	0.412321		640	0.336553	0.324851	0.348854	0.38727	0.414504	0.369123	0.390079	0.341288	0.343023	0.444186	0.37351	0.35845		640	0.424111	0.444494	0.434933	0.425968	0.451574	0.471825
	645	0.361143	0.389	0.363	0.304571	0.318429	0.301286	0.266286	0.253286	0.261	0.311429	0.299143	0.300286		645		0.400785	0.390087	0.43759	0.427558	0.43014	0.410305	0.426697	0.425549	0.396451	0.399341	0.413761		645	0.338132	0.332761	0.350428	0.390391	0.420705	0.37069	0.394757	0.341288	0.346176	0.445726	0.376641	0.361592		645	0.425659	0.449113	0.439562	0.430607	0.456185	0.474885
	650	0.366143	0.392	0.365	0.306571	0.321429	0.295286	0.270286	0.256286	0.263	0.315429	0.299143	0.302286		650		0.402229	0.391534	0.439022	0.430427	0.431574	0.413185	0.426697	0.428419	0.397896	0.399341	0.415201		650	0.33971	0.3375	0.353576	0.39351	0.422254	0.372257	0.397873	0.344442	0.347751	0.445726	0.37977	0.364731		650	0.425659	0.449113	0.439562	0.430607	0.457721	0.477942
	655	0.372143	0.396	0.369	0.309571	0.325429	0.291286	0.272286	0.258286	0.269	0.318429	0.304143	0.304286		655		0.405115	0.391534	0.441882	0.431861	0.435872	0.414625	0.429567	0.428419	0.400785	0.402229	0.418078		655	0.344442	0.339079	0.356721	0.396627	0.422254	0.373824	0.402542	0.344442	0.350901	0.447266	0.382897	0.369437		655	0.430298	0.452189	0.445726	0.435241	0.462325	0.480998
	660	0.374143	0.399	0.372	0.311571	0.328429	0.291286	0.275286	0.261286	0.268	0.321429	0.307143	0.305286		660		0.406557	0.394427	0.443312	0.434727	0.438735	0.416064	0.431001	0.429854	0.402229	0.403672	0.418078		660	0.344442	0.345388	0.356721	0.398184	0.423802	0.375389	0.404098	0.344442	0.352475	0.447266	0.386021	0.372571		660	0.431844	0.455263	0.445726	0.436785	0.462325	0.484051
	665	0.378143	0.401	0.374	0.313571	0.332429	0.296286	0.279286	0.264286	0.268	0.323429	0.309143	0.309286		665		0.407999	0.395873	0.444741	0.434727	0.440166	0.417502	0.432434	0.434154	0.403672	0.405115	0.419516		665	0.349169	0.346964	0.358293	0.401298	0.422254	0.376954	0.407207	0.347594	0.354048	0.447266	0.387582	0.374137		665	0.434933	0.458335	0.448805	0.441412	0.466925	0.485576
	670	0.381143	0.403	0.377	0.317571	0.334429	0.297286	0.281286	0.266286	0.273	0.326429	0.312143	0.309286		670		0.40944	0.398763	0.447598	0.43759	0.443026	0.421815	0.433867	0.437018	0.405115	0.405115	0.420953		670	0.352317	0.351688	0.359864	0.404409	0.423802	0.376954	0.411866	0.350743	0.357193	0.448805	0.390703	0.375702		670	0.438019	0.462939	0.453419	0.442953	0.469988	0.487101
	675	0.385143	0.406	0.38	0.320571	0.338429	0.298286	0.284286	0.270286	0.273	0.329429	0.315143	0.312286		675		0.410881	0.400208	0.450453	0.439022	0.444456	0.423252	0.435299	0.44131	0.407999	0.406557	0.423826		675	0.357036	0.354834	0.363005	0.407517	0.422254	0.380083	0.413418	0.353891	0.363476	0.448805	0.393822	0.378832		675	0.436476	0.464472	0.454956	0.444494	0.469988	0.49015
	680	0.386143	0.406	0.382	0.322571	0.339429	0.300286	0.287286	0.273286	0.28	0.333429	0.315143	0.314286		680		0.412321	0.401652	0.45188	0.441882	0.448741	0.426123	0.438163	0.44274	0.40944	0.407999	0.423826		680	0.360178	0.357979	0.364575	0.407517	0.42535	0.381646	0.418071	0.357036	0.366614	0.450344	0.39538	0.380396		680	0.441104	0.466005	0.456492	0.447574	0.471519	0.493196
	685	0.396143	0.412	0.386	0.325571	0.343429	0.304286	0.290286	0.275286	0.28	0.335429	0.321143	0.317286		685		0.415201	0.403095	0.453306	0.443312	0.450168	0.426123	0.438163	0.445599	0.410881	0.40944	0.425262		685	0.363319	0.361121	0.366144	0.410624	0.42535	0.383209	0.422718	0.363319	0.36975	0.451882	0.396938	0.381959		685	0.444186	0.4706	0.459563	0.449113	0.476108	0.49624
	690	0.397143	0.411	0.388	0.328571	0.345429	0.307286	0.293286	0.277286	0.285	0.339429	0.324143	0.320286		690		0.416639	0.407422	0.456158	0.444741	0.453021	0.428993	0.439594	0.449883	0.412321	0.410881	0.428132		690	0.368026	0.362691	0.367712	0.413728	0.426897	0.386333	0.424266	0.368026	0.37445	0.453419	0.398496	0.385084		690	0.444186	0.4706	0.458028	0.450651	0.473049	0.499282
	695	0.398143	0.416	0.392	0.331571	0.348429	0.308286	0.296286	0.280286	0.288	0.342429	0.325143	0.321286		695		0.418078	0.408864	0.457582	0.44617	0.455873	0.430427	0.442454	0.449883	0.415201	0.412321	0.429567		695	0.369593	0.36583	0.36928	0.41528	0.426897	0.386333	0.427361	0.371161	0.37758	0.454956	0.401609	0.386646		695	0.447266	0.475191	0.464166	0.453727	0.480692	0.500802
	700	0.403143	0.416	0.394	0.334571	0.351429	0.312286	0.299286	0.283286	0.289	0.345429	0.329143	0.325286		700		0.420953	0.411745	0.460431	0.449026	0.458722	0.433294	0.443884	0.454162	0.416639	0.413761	0.431001		700	0.374293	0.367398	0.370847	0.41683	0.426897	0.389455	0.430453	0.375859	0.380708	0.458028	0.401609	0.388207		700	0.451882	0.478248	0.467231	0.4568	0.483745	0.503841
	705	0.406143	0.419	0.397	0.337571	0.355429	0.315286	0.302286	0.287286	0.291	0.347429	0.332143	0.327286		705		0.42239	0.413185	0.461854	0.450453	0.461569	0.434727	0.445313	0.457013	0.419516	0.415201	0.432434		705	0.375859	0.370534	0.372414	0.418381	0.428443	0.391015	0.431998	0.378988	0.383834	0.459563	0.403164	0.389767		705	0.451882	0.478248	0.468763	0.458335	0.483745	0.505359
	710	0.411143	0.42	0.4	0.341571	0.359429	0.317286	0.305286	0.290286	0.294	0.352429	0.333143	0.329286		710		0.423826	0.414625	0.464699	0.45188	0.462992	0.43759	0.446742	0.458437	0.420953	0.418078	0.433867		710	0.378988	0.372101	0.37398	0.421479	0.426897	0.392575	0.433543	0.383678	0.385396	0.461098	0.40472	0.391327		710	0.453419	0.48283	0.471825	0.461405	0.486797	0.508394
	715	0.410143	0.422	0.402	0.342571	0.360429	0.322286	0.308286	0.293286	0.302	0.354429	0.337143	0.333286		715		0.426697	0.417502	0.467542	0.454732	0.465837	0.440452	0.449597	0.46413	0.42239	0.418078	0.436731		715	0.380552	0.375233	0.375546	0.421479	0.429989	0.394134	0.436631	0.386802	0.386958	0.462632	0.406274	0.392887		715	0.454956	0.484356	0.473355	0.462939	0.488321	0.511427
	720	0.413143	0.426	0.409	0.347571	0.365429	0.325286	0.312286	0.296286	0.298	0.357429	0.341143	0.335286		720		0.428132	0.420378	0.468963	0.454732	0.468679	0.444741	0.451024	0.465552	0.423826	0.420953	0.438163		720	0.382115	0.376798	0.377111	0.424576	0.43308	0.39725	0.439716	0.389923	0.391639	0.464166	0.407828	0.394445		720	0.454956	0.485881	0.474885	0.467538	0.489845	0.512943
	725	0.417143	0.426	0.41	0.350571	0.366429	0.327286	0.315286	0.299286	0.303	0.360429	0.343143	0.338286		725		0.429567	0.423252	0.471804	0.457582	0.47152	0.444741	0.452451	0.468395	0.425262	0.42239	0.439594		725	0.383678	0.378362	0.378675	0.426123	0.43308	0.39725	0.441258	0.393042	0.393198	0.465699	0.409382	0.396004		725	0.459563	0.490455	0.47947	0.467538	0.494414	0.515972
	730	0.419143	0.427	0.414	0.351571	0.369429	0.331286	0.318286	0.302286	0.308	0.362429	0.346143	0.342286		730		0.431001	0.424688	0.473223	0.460431	0.472939	0.449026	0.453877	0.475493	0.428132	0.423826	0.441024		730	0.386802	0.38149	0.380239	0.42767	0.434624	0.400364	0.44434	0.397717	0.394757	0.467231	0.410935	0.397561		730	0.462632	0.493501	0.480998	0.472131	0.494414	0.518999
	735	0.421143	0.429	0.415	0.354571	0.371429	0.332286	0.320286	0.305286	0.315	0.366429	0.346143	0.345286		735		0.432434	0.430427	0.47606	0.460431	0.474358	0.450453	0.456728	0.478329	0.429567	0.425262	0.443884		735	0.388363	0.383053	0.383365	0.429216	0.434624	0.40192	0.44742	0.397717	0.394757	0.468763	0.410935	0.399118		735	0.465699	0.495023	0.484051	0.472131	0.495936	0.522024
	740	0.425143	0.429	0.419	0.357571	0.374429	0.335286	0.323286	0.307286	0.323	0.369429	0.348143	0.347286		740		0.433867	0.428993	0.477478	0.461854	0.477195	0.45188	0.458152	0.482579	0.432434	0.426697	0.445313		740	0.389923	0.384615	0.384928	0.432307	0.436168	0.403476	0.448959	0.400831	0.396315	0.470294	0.412487	0.400675		740	0.465699	0.496545	0.485576	0.47672	0.498978	0.523536
	745	0.426143	0.431	0.421	0.359571	0.377429	0.337286	0.327286	0.311286	0.324	0.370429	0.352143	0.351286		745		0.435299	0.431861	0.480313	0.463277	0.48003	0.454732	0.459576	0.486825	0.433867	0.428132	0.446742		745	0.391483	0.387738	0.388051	0.432307	0.439253	0.405031	0.450498	0.402387	0.39943	0.471825	0.41559	0.402231		745	0.468763	0.499586	0.488626	0.479776	0.502018	0.526558
	750	0.428143	0.432	0.423	0.362571	0.379429	0.338286	0.330286	0.313286	0.329	0.373429	0.353143	0.355286		750		0.438163	0.431861	0.481729	0.466121	0.481446	0.457582	0.461	0.488239	0.435299	0.431001	0.449597		750	0.393042	0.389299	0.388051	0.435396	0.440795	0.408139	0.453573	0.407051	0.400986	0.474885	0.41714	0.403787		750	0.471825	0.501106	0.49015	0.481303	0.503537	0.526558
	755	0.430143	0.433	0.425	0.365571	0.382429	0.340286	0.333286	0.317286	0.335	0.376429	0.355143	0.359286		755		0.439594	0.434727	0.484561	0.467542	0.484278	0.460431	0.462423	0.489653	0.438163	0.431001	0.449597		755	0.394601	0.390859	0.391171	0.435396	0.442337	0.409692	0.45511	0.408605	0.400986	0.476414	0.418691	0.405342		755	0.474885	0.504145	0.491673	0.484356	0.505056	0.529577
	760	0.434143	0.434	0.429	0.368571	0.385429	0.345286	0.336286	0.320286	0.33	0.380429	0.359143	0.359286		760		0.439594	0.436159	0.485976	0.468963	0.484278	0.463277	0.463846	0.491066	0.439594	0.433867	0.452451		760	0.394601	0.392419	0.392731	0.436939	0.445418	0.411245	0.456646	0.408605	0.402542	0.477942	0.42024	0.406896		760	0.476414	0.507181	0.497762	0.487406	0.508091	0.532594
	765	0.435143	0.436	0.43	0.370571	0.387429	0.347286	0.339286	0.323286	0.333	0.382429	0.359143	0.364286		765		0.442454	0.43759	0.488805	0.471804	0.487108	0.464699	0.46669	0.493891	0.441024	0.435299	0.453877		765	0.397717	0.393978	0.394289	0.440024	0.445418	0.412797	0.459717	0.411711	0.402542	0.47947	0.421789	0.410003		765	0.476414	0.508698	0.494719	0.490455	0.508091	0.535609
	770	0.437143	0.438	0.434	0.372571	0.391429	0.347286	0.342286	0.325286	0.332	0.384429	0.363143	0.364286		770		0.445313	0.440452	0.490218	0.473223	0.488522	0.467542	0.46669	0.493891	0.442454	0.436731	0.455302		770	0.397717	0.397094	0.395848	0.441566	0.450036	0.414349	0.462786	0.413263	0.404098	0.482524	0.423337	0.411556		770	0.477942	0.510214	0.497762	0.491978	0.511124	0.537116
	775	0.440143	0.439	0.434	0.375571	0.393429	0.351286	0.345286	0.329286	0.336	0.388429	0.365143	0.368286		775		0.443884	0.441882	0.491631	0.474642	0.491349	0.468963	0.469532	0.493891	0.445313	0.438163	0.458152		775	0.400831	0.398651	0.398963	0.441566	0.451574	0.417451	0.462786	0.413263	0.405652	0.484051	0.424885	0.411556		775	0.480998	0.513246	0.500802	0.496545	0.51264	0.540127
	780	0.442143	0.439	0.435	0.377571	0.394429	0.350286	0.347286	0.331286	0.34	0.390429	0.367143	0.372286		780		0.446742	0.443312	0.494456	0.47606	0.495585	0.471804	0.470952	0.496714	0.446742	0.439594	0.459576		780	0.402387	0.400208	0.400519	0.444648	0.451574	0.419001	0.465852	0.414814	0.407207	0.488626	0.426433	0.413108		780	0.484051	0.516275	0.503841	0.498066	0.515669	0.541632
	785	0.443143	0.44	0.438	0.381571	0.397429	0.356286	0.350286	0.334286	0.339	0.393429	0.371143	0.372286		785		0.449597	0.444741	0.495867	0.478896	0.495585	0.473223	0.472371	0.498125	0.44817	0.442454	0.462423		785	0.403942	0.401764	0.403631	0.446188	0.453112	0.422099	0.465852	0.416365	0.410313	0.49015	0.427979	0.414659		785	0.485576	0.517789	0.503841	0.501106	0.517183	0.54464
	790	0.444143	0.441	0.441	0.381571	0.399429	0.361286	0.353286	0.337286	0.344	0.398429	0.373143	0.376286		790		0.449597	0.447598	0.497279	0.480313	0.499817	0.47606	0.473791	0.500945	0.449597	0.443884	0.463846		790	0.407051	0.40332	0.405186	0.447728	0.453112	0.423647	0.468916	0.419465	0.411866	0.491673	0.427979	0.41621		790	0.49015	0.520815	0.508394	0.501106	0.518697	0.546144
	795	0.446143	0.442	0.444	0.386571	0.402429	0.362286	0.357286	0.340286	0.352	0.400429	0.377143	0.381286		795		0.452451	0.44617	0.500099	0.481729	0.499817	0.478896	0.475209	0.502354	0.451024	0.446742	0.46669		795	0.407051	0.40643	0.40674	0.447728	0.456185	0.425195	0.471978	0.421015	0.411866	0.493196	0.431071	0.417761		795	0.49015	0.523838	0.511427	0.505663	0.52021	0.55065
	800	0.448143	0.443	0.445	0.388571	0.404429	0.365286	0.359286	0.343286	0.354	0.402429	0.379143	0.382286		800		0.452451	0.449026	0.502918	0.483145	0.501227	0.480313	0.478046	0.503763	0.453877	0.446742	0.468111		800	0.408605	0.40643	0.409848	0.449267	0.457721	0.426742	0.473508	0.422563	0.414969	0.49624	0.431071	0.41931		800	0.491673	0.52686	0.514458	0.507181	0.523234	0.552151
	805	0.448143	0.446	0.446	0.389571	0.406429	0.366286	0.361286	0.345286	0.355	0.403429	0.382143	0.384286		805		0.455302	0.45188	0.504327	0.484561	0.502636	0.483145	0.478046	0.50658	0.455302	0.449597	0.469532		805	0.410158	0.409537	0.4114	0.450805	0.457721	0.428289	0.475038	0.422563	0.414969	0.49624	0.434161	0.422408		805	0.493196	0.52837	0.511427	0.51173	0.524745	0.553651
	810	0.452143	0.446	0.449	0.393571	0.409429	0.372286	0.364286	0.349286	0.36	0.409429	0.386143	0.388286		810		0.459576	0.45188	0.505735	0.487391	0.505453	0.484561	0.48088	0.50658	0.456728	0.451024	0.470952		810	0.411711	0.409537	0.414504	0.45388	0.457721	0.43138	0.475038	0.424111	0.41652	0.499282	0.434161	0.423957		810	0.493196	0.531388	0.512943	0.513246	0.527766	0.555151
	815	0.453143	0.448	0.45	0.395571	0.411429	0.371286	0.367286	0.351286	0.364	0.411429	0.388143	0.392286		815		0.461	0.453306	0.507143	0.488805	0.508268	0.488805	0.482296	0.50658	0.458152	0.452451	0.473791		815	0.413263	0.412642	0.416055	0.455417	0.460791	0.432925	0.476567	0.425659	0.418071	0.500802	0.437248	0.425504		815	0.49624	0.535911	0.518999	0.516275	0.529275	0.558149
	820	0.454143	0.45	0.452	0.397571	0.413429	0.374286	0.369286	0.354286	0.367	0.414429	0.391143	0.395286		820		0.459576	0.457582	0.509957	0.490218	0.509675	0.490218	0.485127	0.50658	0.459576	0.453877	0.475209		820	0.413263	0.415745	0.416055	0.455417	0.465392	0.434469	0.478095	0.427206	0.41962	0.500802	0.438791	0.425504		820	0.497762	0.535911	0.520512	0.517789	0.530784	0.561145
	825	0.454143	0.451	0.454	0.400571	0.414429	0.375286	0.372286	0.357286	0.369	0.417429	0.395143	0.398286		825		0.462423	0.457582	0.509957	0.491631	0.511082	0.491631	0.485127	0.507987	0.461	0.455302	0.476628		825	0.416365	0.417296	0.419155	0.456953	0.465392	0.437556	0.479623	0.430298	0.422718	0.503841	0.440333	0.428598		825	0.500802	0.538923	0.520512	0.520815	0.532293	0.562642
	830	0.456143	0.451	0.455	0.402571	0.417429	0.380286	0.376286	0.359286	0.377	0.420429	0.397143	0.400286		830		0.462423	0.460431	0.511363	0.493044	0.512487	0.494456	0.48937	0.509394	0.463846	0.456728	0.478046		830	0.417916	0.418846	0.420705	0.460024	0.466925	0.439099	0.48115	0.431844	0.422718	0.503841	0.440333	0.430144		830	0.503841	0.541933	0.525047	0.523838	0.535308	0.56713
	835	0.458143	0.454	0.457	0.404571	0.418429	0.382286	0.377286	0.363286	0.382	0.420429	0.401143	0.404286		835		0.463846	0.461854	0.512768	0.494456	0.515298	0.497279	0.48937	0.5108	0.463846	0.459576	0.479463		835	0.421015	0.420395	0.422254	0.461558	0.468457	0.440641	0.482677	0.433388	0.424266	0.505359	0.443416	0.431689		835	0.503841	0.544941	0.525047	0.52686	0.535308	0.568625
	840	0.458143	0.455	0.458	0.406571	0.421429	0.383286	0.379286	0.365286	0.389	0.426429	0.403143	0.408286		840		0.46669	0.464699	0.515578	0.497279	0.516702	0.498689	0.492196	0.513612	0.465268	0.461	0.482296		840	0.421015	0.421944	0.42535	0.461558	0.471519	0.443724	0.484203	0.434933	0.425814	0.505359	0.446496	0.433234		840	0.506877	0.546444	0.526558	0.52837	0.538321	0.570119
	845	0.460143	0.457	0.462	0.408571	0.424429	0.386286	0.382286	0.368286	0.389	0.428429	0.406143	0.409286		845		0.468111	0.466121	0.516983	0.498689	0.519509	0.500099	0.493609	0.515017	0.46669	0.462423	0.483712		845	0.424111	0.42504	0.426897	0.464626	0.471519	0.445264	0.485729	0.436476	0.427361	0.506877	0.448036	0.434778		845	0.508394	0.549449	0.529577	0.531388	0.541331	0.573106
	850	0.462143	0.458	0.462	0.411571	0.424429	0.388286	0.386286	0.371286	0.396	0.430429	0.408143	0.409286		850		0.470952	0.467542	0.518386	0.500099	0.520912	0.504327	0.496432	0.517825	0.469532	0.465268	0.485127		850	0.428752	0.42504	0.429989	0.466159	0.471519	0.446804	0.487254	0.438019	0.428907	0.509911	0.448036	0.436322		850	0.508394	0.552451	0.531086	0.531388	0.541331	0.574599
	855	0.463143	0.459	0.462	0.414571	0.428429	0.392286	0.387286	0.372286	0.393	0.433429	0.413143	0.410286		855		0.473791	0.470384	0.51979	0.501509	0.523716	0.50855	0.497843	0.519228	0.470952	0.468111	0.486542		855	0.431844	0.426587	0.429989	0.467691	0.473049	0.448343	0.488778	0.439562	0.430453	0.509911	0.449574	0.437865		855	0.509911	0.555451	0.532594	0.534403	0.54434	0.576091
	860	0.465143	0.462	0.463	0.415571	0.428429	0.394286	0.390286	0.375286	0.39	0.437429	0.399143	0.415286		860		0.475209	0.471804	0.521193	0.502918	0.523716	0.507143	0.500663	0.522034	0.473791	0.469532	0.48937		860	0.433388	0.42968	0.43308	0.469222	0.473049	0.45142	0.490302	0.441104	0.431998	0.509911	0.452651	0.439408		860	0.514458	0.55695	0.535609	0.535911	0.547346	0.579073
	865	0.467143	0.464	0.466	0.417571	0.429429	0.397286	0.391286	0.377286	0.387	0.440429	0.401143	0.418286		865		0.478046	0.473223	0.523997	0.505735	0.525118	0.507143	0.502073	0.523436	0.475209	0.472371	0.492196		865	0.436476	0.42968	0.434624	0.470754	0.473049	0.452958	0.491826	0.442645	0.433543	0.511427	0.454188	0.44095		865	0.514458	0.559947	0.538622	0.538923	0.548848	0.582053
	870	0.467143	0.465	0.466	0.420571	0.433429	0.398286	0.393286	0.381286	0.387	0.440429	0.400143	0.422286		870		0.479463	0.47606	0.523997	0.507143	0.527919	0.504327	0.50489	0.526238	0.476628	0.473791	0.493609		870	0.436476	0.432771	0.437711	0.472284	0.474579	0.454495	0.493349	0.444186	0.435087	0.511427	0.45726	0.442491		870	0.515972	0.558449	0.538622	0.540428	0.551851	0.585031
	875	0.469143	0.466	0.468	0.421571	0.433429	0.400286	0.396286	0.382286	0.389	0.444429	0.402143	0.424286		875		0.48088	0.477478	0.525398	0.50855	0.529319	0.504327	0.506298	0.527639	0.478046	0.476628	0.496432		875	0.436476	0.434315	0.437711	0.473814	0.477637	0.456032	0.494871	0.444186	0.436631	0.512943	0.458796	0.444032		875	0.517486	0.564438	0.541632	0.541933	0.551851	0.585031
	880	0.471143	0.469	0.467	0.424571	0.438429	0.402286	0.399286	0.385286	0.39	0.445429	0.405143	0.427286		880		0.482296	0.478896	0.526799	0.509957	0.530718	0.504327	0.509113	0.527639	0.48088	0.478046	0.499253		880	0.439562	0.437402	0.439253	0.473814	0.477637	0.457568	0.496393	0.445726	0.436631	0.514458	0.460331	0.445572		880	0.520512	0.567429	0.543137	0.544941	0.554851	0.588007
	885	0.472143	0.472	0.469	0.426571	0.438429	0.403286	0.402286	0.387286	0.391	0.449429	0.407143	0.429286		885		0.483712	0.481729	0.528199	0.511363	0.533516	0.505735	0.510519	0.530439	0.483712	0.48088	0.500663		885	0.439562	0.440487	0.440795	0.476872	0.480692	0.459103	0.497914	0.447266	0.439716	0.515972	0.461865	0.447112		885	0.522024	0.567429	0.543137	0.546444	0.556351	0.59098
	890	0.474143	0.474	0.47	0.427571	0.442429	0.403286	0.404286	0.390286	0.394	0.451429	0.408143	0.426286		890		0.485127	0.483145	0.529599	0.512768	0.536311	0.507143	0.513331	0.531838	0.483712	0.482296	0.502073		890	0.442645	0.440487	0.443878	0.479929	0.480692	0.463706	0.497914	0.448805	0.441258	0.517486	0.463399	0.448651		890	0.523536	0.568924	0.546144	0.547947	0.560846	0.59098
	895	0.473143	0.475	0.471	0.429571	0.443429	0.409286	0.404286	0.392286	0.396	0.453429	0.410143	0.430286		895		0.487956	0.483145	0.532397	0.515578	0.537708	0.507143	0.51614	0.534634	0.486542	0.483712	0.50489		895	0.445726	0.44357	0.445418	0.479929	0.482219	0.463706	0.500954	0.450344	0.442799	0.518999	0.464932	0.451728		895	0.526558	0.571912	0.549148	0.547947	0.562343	0.592466
	900	0.477143	0.477	0.472	0.432571	0.445429	0.408286	0.407286	0.393286	0.4	0.455429	0.413143	0.432286		900		0.487956	0.485976	0.533796	0.516983	0.540501	0.509957	0.518948	0.537429	0.487956	0.486542	0.507706		900	0.447266	0.44511	0.446958	0.481456	0.483745	0.466771	0.502474	0.454956	0.44588	0.518999	0.466465	0.451728		900	0.529577	0.576389	0.55065	0.55095	0.565336	0.593951
	905	0.478143	0.481	0.472	0.434571	0.447429	0.412286	0.411286	0.396286	0.399	0.458429	0.415143	0.430286		905		0.492196	0.487391	0.535193	0.521193	0.541897	0.511363	0.520351	0.538826	0.490783	0.48937	0.509113		905	0.448805	0.44665	0.448497	0.482982	0.485271	0.468303	0.502474	0.458028	0.44588	0.518999	0.469529	0.454802		905	0.529577	0.576389	0.553651	0.552451	0.566831	0.59692
	910	0.479143	0.481	0.472	0.436571	0.448429	0.411286	0.411286	0.398286	0.401	0.458429	0.417143	0.440286		910		0.492196	0.490218	0.537988	0.522595	0.544686	0.511363	0.523156	0.540222	0.493609	0.490783	0.510519		910	0.448805	0.449728	0.450036	0.484508	0.486797	0.471366	0.505511	0.459563	0.448959	0.520512	0.47106	0.454802		910	0.531086	0.57788	0.553651	0.555451	0.568326	0.599887
	915	0.482143	0.483	0.475	0.439571	0.448429	0.413286	0.413286	0.400286	0.404	0.460429	0.420143	0.441286		915		0.493609	0.494456	0.537988	0.522595	0.54608	0.512768	0.524557	0.541617	0.495021	0.492196	0.513331		915	0.451882	0.451267	0.451574	0.487559	0.486797	0.472896	0.507029	0.462632	0.450498	0.522024	0.47412	0.457875		915	0.541632	0.57788	0.555151	0.55695	0.56982	0.599887
	920	0.483143	0.484	0.474	0.441571	0.451429	0.415286	0.416286	0.402286	0.408	0.464429	0.425143	0.438286		920		0.496432	0.495867	0.54078	0.525398	0.548867	0.515578	0.528759	0.544407	0.497843	0.495021	0.51614		920	0.451882	0.454341	0.453112	0.486034	0.489845	0.474426	0.507029	0.462632	0.452036	0.523536	0.475649	0.45941		920	0.540127	0.582351	0.556651	0.559947	0.5743	0.604333
	925	0.485143	0.486	0.474	0.442571	0.453429	0.420286	0.416286	0.404286	0.408	0.465429	0.426143	0.440286		925		0.497843	0.498689	0.542176	0.528199	0.548867	0.516983	0.530159	0.545801	0.499253	0.496432	0.517544		925	0.454956	0.455878	0.454649	0.489083	0.489845	0.477484	0.510063	0.464166	0.453573	0.526558	0.475649	0.460945		925	0.547646	0.58384	0.559648	0.559947	0.577284	0.605813
	930	0.483143	0.487	0.475	0.443571	0.454429	0.420286	0.418286	0.405286	0.41	0.465429	0.431143	0.450286		930		0.502073	0.500099	0.542176	0.529599	0.550259	0.518386	0.532957	0.548588	0.502073	0.497843	0.520351		930	0.456492	0.457414	0.456185	0.490607	0.489845	0.477484	0.511579	0.467231	0.45511	0.528068	0.478706	0.462479		930	0.54464	0.588304	0.559648	0.561445	0.580265	0.605813
	935	0.485143	0.486	0.477	0.445571	0.456429	0.425286	0.421286	0.409286	0.411	0.468429	0.431143	0.447286		935		0.503482	0.502918	0.544965	0.530998	0.553043	0.51979	0.534355	0.549981	0.503482	0.500663	0.521753		935	0.458028	0.458949	0.457721	0.49213	0.491369	0.480539	0.513094	0.468763	0.45511	0.529577	0.478706	0.464012		935	0.552151	0.589791	0.564139	0.562942	0.580265	0.607294
	940	0.486143	0.488	0.478	0.448571	0.459429	0.426286	0.423286	0.410286	0.413	0.470429	0.431143	0.447286		940		0.503482	0.505735	0.544965	0.533796	0.555825	0.522595	0.53715	0.552765	0.506298	0.502073	0.523156		940	0.459563	0.460484	0.460791	0.495175	0.492892	0.483593	0.513094	0.468763	0.456646	0.531086	0.480234	0.465545		940	0.553651	0.591277	0.564139	0.565934	0.581755	0.608773
	945	0.487143	0.489	0.481	0.449571	0.462429	0.429286	0.425286	0.413286	0.412	0.472429	0.433143	0.445286		945		0.50489	0.50855	0.546359	0.535193	0.557215	0.522595	0.539943	0.554156	0.506298	0.50489	0.525958		945	0.462632	0.463552	0.462325	0.496697	0.494414	0.485119	0.516124	0.471825	0.461252	0.532594	0.483288	0.467078		945	0.55065	0.595733	0.56713	0.567429	0.586222	0.611731
	950	0.489143	0.491	0.482	0.452571	0.462429	0.432286	0.426286	0.415286	0.416	0.474429	0.433143	0.454286		950		0.506298	0.509957	0.547752	0.536591	0.558605	0.525398	0.541338	0.556937	0.510519	0.50489	0.527359		950	0.462632	0.466618	0.463859	0.498218	0.495936	0.486644	0.517637	0.473355	0.461252	0.535609	0.484814	0.467078		950	0.552151	0.594248	0.570119	0.568924	0.587709	0.611731
	955	0.489143	0.493	0.483	0.453571	0.465429	0.435286	0.429286	0.417286	0.417	0.476429	0.434143	0.450286		955		0.507706	0.512768	0.549145	0.539384	0.559994	0.528199	0.544128	0.558327	0.511925	0.507706	0.530159		955	0.464166	0.46815	0.465392	0.499738	0.495936	0.489693	0.517637	0.474885	0.462786	0.535609	0.486339	0.46861		955	0.562642	0.595733	0.570119	0.567429	0.587709	0.611731
	960	0.490143	0.494	0.485	0.455571	0.467429	0.438286	0.431286	0.419286	0.419	0.479429	0.437143	0.453286		960		0.509113	0.514174	0.550538	0.54078	0.562771	0.529599	0.546916	0.561105	0.513331	0.509113	0.532957		960	0.468763	0.46815	0.468457	0.502778	0.495936	0.491217	0.519151	0.476414	0.464319	0.537116	0.487864	0.471672		960	0.562642	0.5987	0.573106	0.574897	0.590683	0.614686
	965	0.492143	0.497	0.484	0.457571	0.469429	0.438286	0.431286	0.420286	0.42	0.480429	0.438143	0.453286		965		0.509113	0.516983	0.55193	0.542176	0.564159	0.530998	0.54831	0.562493	0.514736	0.510519	0.532957		965	0.470294	0.471213	0.468457	0.504296	0.500498	0.494262	0.522176	0.480998	0.467384	0.538622	0.490912	0.471672		965	0.56713	0.600183	0.574599	0.576389	0.593654	0.61764
		0.494143	0.498	0.488	0.458571	0.471429	0.444286	0.434286	0.422286	0.425	0.481429	0.440143	0.455286
		0.493143	0.497	0.488	0.459571	0.468429	0.441286	0.434286	0.424286	0.426	0.482429	0.445143	0.463286
		0.496143	0.501	0.488	0.462571	0.475429	0.443286	0.436286	0.426286	0.426	0.485429	0.445143	0.460286
		0.496143	0.501	0.491	0.463571	0.479429	0.443286	0.439286	0.427286	0.426	0.486429	0.445143	0.459286
		0.498143	0.503	0.493	0.466571	0.473429	0.443286	0.440286	0.429286	0.429	0.488429	0.449143	0.465286
		0.499143	0.504	0.493	0.468571	0.482429	0.442286	0.442286	0.431286	0.431	0.491429	0.450143	0.460286
		0.501143	0.505	0.495	0.469571	0.485429	0.441286	0.443286	0.433286	0.432	0.491429	0.452143	0.461286
		0.502143	0.506	0.498	0.469571	0.486429	0.443286	0.444286	0.433286	0.434	0.495429	0.453143	0.462286
		0.501143	0.506	0.498	0.473571	0.477429	0.444286	0.443286	0.435286	0.434	0.495429	0.456143	0.475286
		0.503143	0.508	0.501	0.473571	0.485429	0.443286	0.446286	0.437286	0.437	0.497429	0.456143	0.471286
		0.504143	0.508	0.501	0.476571	0.484429	0.445286	0.447286	0.439286	0.437	0.498429	0.458143	0.473286
		0.508143	0.509	0.503	0.478571	0.491429	0.447286	0.450286	0.440286	0.441	0.503429	0.461143	0.470286
		0.507143	0.511	0.504	0.478571	0.493429	0.446286	0.450286	0.442286	0.441	0.504429	0.462143	0.473286
		0.510143	0.512	0.506	0.481571	0.493429	0.450286	0.452286	0.443286	0.442	0.507429	0.465143	0.472286
		0.511143	0.513	0.509	0.482571	0.493429	0.449286	0.453286	0.443286	0.445	0.509429	0.467143	0.475286
		0.512143	0.514	0.509	0.484571	0.494429	0.452286	0.455286	0.445286	0.447	0.511429	0.469143	0.477286
		0.511143	0.515	0.51	0.483571	0.492429	0.454286	0.454286	0.446286	0.447	0.515429	0.472143	0.482286
		0.512143	0.515	0.511	0.486571	0.492429	0.455286	0.456286	0.447286	0.448	0.515429	0.475143	0.480286
		0.516143	0.517	0.512	0.489571	0.493429	0.456286	0.460286	0.451286	0.45	0.518429	0.477143	0.476286
		0.519143	0.517	0.514	0.489571	0.494429	0.457286	0.460286	0.452286	0.453	0.521429	0.479143	0.478286
		0.516143	0.519	0.516	0.489571	0.495429	0.459286	0.461286	0.451286	0.456	0.523429	0.483143	0.482286
		0.520143	0.519	0.518	0.492571	0.495429	0.460286	0.464286	0.453286	0.458	0.525429	0.486143	0.483286
		0.523143	0.52	0.519	0.492571	0.496429	0.463286	0.464286	0.458286	0.458	0.527429	0.488143	0.483286
		0.521143	0.521	0.52	0.494571	0.499429	0.464286	0.467286	0.456286	0.461	0.526429	0.490143	0.485286
		0.520143	0.519	0.52	0.495571	0.499429	0.465286	0.467286	0.457286	0.46	0.528429	0.493143	0.487286
		0.526143	0.52	0.522	0.497571	0.500429	0.467286	0.469286	0.460286	0.467	0.531429	0.495143	0.485286
		0.526143	0.52	0.523	0.498571	0.501429	0.470286	0.471286	0.462286	0.467	0.533429	0.496143	0.487286
		0.527143	0.522	0.524	0.500571	0.502429	0.470286	0.474286	0.465286	0.463	0.534429	0.500143	0.488286
		0.527143	0.523	0.527	0.502571	0.504429	0.472286	0.479286	0.465286	0.462	0.535429	0.502143	0.490286
		0.528143	0.522	0.525	0.502571	0.506429	0.472286	0.482286	0.466286	0.464	0.537429	0.504143	0.489286
		0.532143	0.522	0.527	0.505571	0.506429	0.474286	0.484286	0.469286	0.466	0.537429	0.506143	0.490286
		0.531143	0.522	0.529	0.506571	0.508429	0.474286	0.486286	0.471286	0.466	0.539429	0.508143	0.492286
		0.534143	0.522	0.531	0.509571	0.510429	0.477286	0.487286	0.472286	0.467	0.541429	0.510143	0.493286
		0.530143	0.523	0.532	0.509571	0.511429	0.477286	0.490286	0.472286	0.467	0.543429	0.512143	0.493286
		0.532143	0.524	0.532	0.512571	0.512429	0.479286	0.491286	0.475286	0.47	0.543429	0.513143	0.495286
		0.533143	0.524	0.534	0.514571	0.512429	0.482286	0.491286	0.477286	0.471	0.545429	0.516143	0.495286
		0.531143	0.524	0.533	0.515571	0.514429	0.483286	0.494286	0.480286	0.473	0.547429	0.518143	0.496286
		0.535143	0.523	0.536	0.515571	0.515429	0.486286	0.496286	0.480286	0.474	0.548429	0.519143	0.497286
		0.532143	0.523	0.536	0.518571	0.515429	0.487286	0.499286	0.483286	0.476	0.549429	0.523143	0.498286
		0.533143	0.524	0.537	0.518571	0.517429	0.488286	0.500286	0.484286	0.477	0.550429	0.525143	0.500286
		0.537143	0.526	0.539	0.520571	0.518429	0.492286	0.501286	0.486286	0.477	0.550429	0.526143	0.500286
		0.537143	0.525	0.54	0.523571	0.518429	0.492286	0.503286	0.487286	0.478	0.552429	0.529143	0.502286
		0.538143	0.525	0.541	0.524571	0.520429	0.493286	0.504286	0.490286	0.48	0.552429	0.530143	0.503286
		0.537143	0.527	0.54	0.526571	0.521429	0.494286	0.507286	0.490286	0.482	0.552429	0.530143	0.504286
		0.539143	0.528	0.542	0.528571	0.522429	0.496286	0.509286	0.494286	0.484	0.552429	0.532143	0.506286
		0.539143	0.529	0.543	0.528571	0.523429	0.498286	0.509286	0.493286	0.484	0.553429	0.531143	0.507286
		0.540143	0.528	0.544	0.530571	0.525429	0.497286	0.511286	0.495286	0.485	0.554429	0.534143	0.509286
		0.539143	0.529	0.546	0.533571	0.526429	0.499286	0.514286	0.498286	0.486	0.554429	0.536143	0.510286
		0.539143	0.531	0.546	0.534571	0.526429	0.499286	0.515286	0.499286	0.487	0.555429	0.536143	0.510286
		0.539143	0.532	0.546	0.536571	0.527429	0.501286	0.518286	0.501286	0.49	0.556429	0.536143	0.513286
		0.538143	0.533	0.548	0.537571	0.529429	0.503286	0.518286	0.503286	0.489	0.555429	0.539143	0.514286
		0.539143	0.534	0.546	0.540571	0.531429	0.506286	0.520286	0.505286	0.49	0.554429	0.540143	0.514286
		0.537143	0.533	0.548	0.543571	0.531429	0.507286	0.522286	0.507286	0.49	0.556429	0.543143	0.516286
		0.536143	0.535	0.548	0.544571	0.532429	0.510286	0.522286	0.508286	0.492	0.556429	0.541143	0.519286
		0.537143	0.535	0.547	0.546571	0.535429	0.513286	0.526286	0.510286	0.493	0.556429	0.546143	0.516286
		0.538143	0.535	0.547	0.548571	0.536429	0.511286	0.527286	0.511286	0.493	0.557429	0.546143	0.519286
		0.540143	0.535	0.548	0.549571	0.537429	0.512286	0.528286	0.511286	0.493	0.556429	0.546143	0.520286
		0.537143	0.536	0.549	0.552571	0.540429	0.518286	0.531286	0.514286	0.495	0.555429	0.548143	0.520286
		0.539143	0.535	0.547	0.552571	0.541429	0.518286	0.532286	0.515286	0.495	0.555429	0.549143	0.521286
		0.540143	0.539	0.55	0.553571	0.543429	0.521286	0.533286	0.516286	0.498	0.555429	0.551143	0.523286
		0.539143	0.537	0.55	0.556571	0.544429	0.524286	0.534286	0.517286	0.5	0.555429	0.550143	0.523286
		0.541143	0.538	0.548	0.557571	0.546429	0.525286	0.537286	0.518286	0.502	0.555429	0.551143	0.525286
		0.540143	0.538	0.549	0.559571	0.549429	0.528286	0.539286	0.521286	0.502	0.557429	0.551143	0.526286
		0.539143	0.541	0.548	0.560571	0.551429	0.532286	0.539286	0.522286	0.503	0.556429	0.553143	0.528286
		0.543143	0.542	0.55	0.563571	0.552429	0.535286	0.543286	0.525286	0.506	0.558429	0.554143	0.529286
		0.542143	0.542	0.55	0.564571	0.555429	0.537286	0.543286	0.525286	0.507	0.572429	0.555143	0.529286
		0.543143	0.541	0.552	0.566571	0.557429	0.538286	0.545286	0.527286	0.508	0.572429	0.557143	0.532286
		0.541143	0.542	0.55	0.567571	0.560429	0.540286	0.545286	0.530286	0.51	0.561429	0.558143	0.533286
		0.544143	0.543	0.552	0.569571	0.564429	0.543286	0.548286	0.529286	0.513	0.561429	0.559143	0.535286
		0.545143	0.544	0.553	0.571571	0.568429	0.545286	0.550286	0.532286	0.513	0.559429	0.559143	0.537286
		0.545143	0.544	0.554	0.573571	0.569429	0.548286	0.552286	0.533286	0.516	0.559429	0.561143	0.537286
		0.545143	0.545	0.554	0.574571	0.571429	0.553286	0.553286	0.534286	0.516	0.561429	0.563143	0.539286
		0.545143	0.546	0.555	0.576571	0.573429	0.554286	0.555286	0.536286	0.518	0.562429	0.564143	0.540286
		0.547143	0.546	0.556	0.577571	0.574429	0.554286	0.557286	0.539286	0.518	0.561429	0.566143	0.542286
		0.548143	0.546	0.557	0.579571	0.577429	0.556286	0.559286	0.541286	0.521	0.563429	0.567143	0.543286
		0.548143	0.547	0.558	0.580571	0.578429	0.559286	0.561286	0.543286	0.523	0.564429	0.570143	0.544286
		0.550143	0.547	0.557	0.581571	0.581429	0.562286	0.562286	0.544286	0.524	0.565429	0.569143	0.548286
		0.552143	0.549	0.558	0.583571	0.582429	0.567286	0.564286	0.545286	0.525	0.565429	0.572143	0.548286
		0.552143	0.549	0.56	0.584571	0.583429	0.565286	0.566286	0.547286	0.527	0.568429	0.574143	0.553286
		0.553143	0.551	0.561	0.586571	0.586429	0.568286	0.568286	0.550286	0.529	0.569429	0.575143	0.553286
		0.553143	0.55	0.562	0.586571	0.586429	0.569286	0.570286	0.553286	0.528	0.570429	0.575143	0.554286
		0.552143	0.551	0.562	0.588571	0.587429	0.575286	0.571286	0.552286	0.531	0.571429	0.579143	0.556286
		0.554143	0.551	0.562	0.590571	0.590429	0.574286	0.572286	0.554286	0.531	0.572429	0.579143	0.558286
		0.554143	0.553	0.563	0.591571	0.590429	0.576286	0.574286	0.557286	0.532	0.572429	0.581143	0.559286
		0.554143	0.553	0.564	0.591571	0.592429	0.579286	0.575286	0.558286	0.535	0.574429	0.583143	0.563286
		0.555143	0.554	0.565	0.593571	0.595429	0.581286	0.577286	0.558286	0.536	0.576429	0.583143	0.565286
		0.556143	0.555	0.567	0.595571	0.597429	0.585286	0.578286	0.560286	0.537	0.578429	0.585143	0.566286
		0.556143	0.556	0.567	0.596571	0.598429	0.586286	0.580286	0.562286	0.538	0.579429	0.588143	0.566286
		0.556143	0.556	0.568	0.599571	0.599429	0.588286	0.581286	0.562286	0.538	0.580429	0.589143	0.568286
		0.558143	0.557	0.577	0.599571	0.600429	0.591286	0.582286	0.564286	0.539	0.581429	0.592143	0.568286
		0.559143	0.559	0.584	0.600571	0.602429	0.592286	0.583286	0.565286	0.542	0.583429	0.594143	0.568286
		0.560143	0.56	0.587	0.601571	0.602429	0.594286	0.584286	0.566286	0.543	0.583429	0.595143	0.570286
		0.560143	0.561	0.593	0.602571	0.605429	0.596286	0.587286	0.568286	0.543	0.585429	0.597143	0.571286
		0.561143	0.562	0.594	0.602571	0.605429	0.597286	0.589286	0.569286	0.544	0.587429	0.599143	0.572286
		0.561143	0.563	0.596	0.603571	0.609429	0.598286	0.590286	0.571286	0.545	0.587429	0.602143	0.572286
		0.562143	0.564	0.596	0.604571	0.609429	0.598286	0.590286	0.571286	0.547	0.589429	0.605143	0.572286
[truncated: 58 more columns]

[truncated: 2 more sheets: Supp. Fig. 7, Supp. Fig. 8]
